# Supplementary material for: Cell type‐specific transcriptomics of esophageal adenocarcinoma as a scalable alternative for single cell transcriptomics
Source: Mol Oncol. 2020 Apr 21;14(6):1170–84. doi: 10.1002/1878-0261.12680 (PMC7266280; doi:10.1002/1878-0261.12680)
Supplement: Supplementary file 3 — Table S1. Complete lists of DEGs in a pairwise manner. [file MOL2-14-1170-s003.xlsx]

## Sheet: DE_Fibroblasts_vs_CD45
	baseMean	log2FoldChange	lfcSE	stat	pvalue	padj
A1BG	68.8533	-0.777915	0.835677	-0.930881	0.351915	0.575193
A1BG-AS1	17.5283	-0.357336	1.05032	-0.340218	0.733693	0.869202
A1CF	26.412	-2.66748	1.73658	-1.53605	0.124526	0.298806
A2M	2707.78	4.11519	0.515223	7.9872	1.3804e-15	7.17142e-14
A2M-AS1	10.2777	-3.20037	1.95007	-1.64116	0.100764	0.256644
A2ML1	1.26852	-2.53177	2.59536	-0.975499	0.329313	0.553271
A2MP1	0.156961	0	3.92037	0	1	NA
A3GALT2	0	NA	NA	NA	NA	NA
A4GALT	140.376	5.90903	0.683592	8.64408	5.42404e-18	3.80599e-16
A4GNT	8.78164	-0.291745	3.74221	-0.0779606	0.937859	0.97704
AA06	0	NA	NA	NA	NA	NA
AAAS	77.2851	0.0181818	0.622777	0.0291948	0.976709	0.99494
AACS	194.221	0.40589	0.607928	0.667662	0.50435	0.708651
AACSP1	0.0522283	-0.411902	3.92014	-0.105073	0.916318	NA
AADAC	8.0405	3.15263	2.56643	1.22841	0.219292	0.434908
AADACL2	5.87589	8.63215	3.06761	2.81396	0.00489347	0.0243159
AADACL2-AS1	0.0284889	0	3.92037	0	1	NA
AADACL3	0	NA	NA	NA	NA	NA
AADACL4	0	NA	NA	NA	NA	NA
AADACP1	6.03277	-2.15843	2.3346	-0.92454	0.355205	0.578762
AADAT	1.56365	3.99985	3.3286	1.20166	0.229494	0.446777
AAED1	55.8981	1.46083	0.769384	1.8987	0.0576036	0.171163
AAGAB	175.605	-0.125358	0.574835	-0.218076	0.82737	0.922848
AAK1	707.667	-1.29569	0.34979	-3.70421	0.000212053	0.00160691
AAMDC	121.595	2.18417	0.794097	2.7505	0.00595035	0.0287137
AAMP	660.848	1.20487	0.436053	2.76313	0.00572506	0.027792
AANAT	0	NA	NA	NA	NA	NA
AAR2	103.412	0.862009	0.620856	1.38842	0.165009	0.360001
AARD	2.06582	-0.419676	1.93689	-0.216675	0.828462	0.923404
AARS	277.707	0.355479	0.376216	0.94488	0.34472	0.568277
AARS2	92.2179	0.0875655	0.714635	0.122532	0.902478	0.960805
AARSD1	0	0	0	0	1	NA
AASDH	48.2195	-0.322606	0.594185	-0.542939	0.587172	0.771124
AASDHPPT	102.563	0.0257706	0.561804	0.0458711	0.963413	0.988339
AASS	262.803	2.71224	0.610646	4.44159	8.92973e-06	9.18413e-05
AATBC	7.17136	-5.06881	1.97245	-2.56981	0.0101755	0.0443575
AATF	208.857	-0.719375	0.533083	-1.34946	0.177188	0.377602
AATK	55.6025	-2.24465	1.09676	-2.04663	0.0406949	0.132004
AATK-AS1	0	NA	NA	NA	NA	NA
ABALON	0	0	0	0	1	NA
ABAT	24.2391	-1.27358	1.05488	-1.20732	0.227309	0.444605
ABCA1	182.574	0.493858	0.579825	0.851737	0.39436	0.615699
ABCA10	98.2099	5.87341	0.984969	5.96304	2.47587e-09	4.84093e-08
ABCA11P	0.541931	-0.674234	3.92014	-0.171992	0.863444	NA
ABCA12	14.8293	0.161164	1.50492	0.107092	0.914716	0.967203
ABCA13	0.358139	-0.443952	3.92037	-0.113242	0.909838	NA
ABCA17P	0.0253053	0	3.92037	0	1	NA
ABCA2	70.6447	-1.19303	0.709772	-1.68087	0.0927888	0.24192
ABCA3	28.1519	0.938829	1.17856	0.796591	0.425689	0.643639
ABCA4	0.11414	-0.221988	3.92037	-0.0566242	0.954845	NA
ABCA5	172.161	0.0389031	0.593317	0.0655687	0.947721	0.982154
ABCA6	91.9878	3.89005	0.987639	3.93874	8.19116e-05	0.000690075
ABCA7	40.4111	-3.15802	1.07795	-2.92966	0.00339337	0.0178814
ABCA8	124.459	5.83037	0.66566	8.75879	1.97365e-18	1.47423e-16
ABCA9	79.2603	6.25277	1.07676	5.80701	6.3599e-09	1.16879e-07
ABCA9-AS1	0	NA	NA	NA	NA	NA
ABCB1	185.531	-0.216383	0.696069	-0.310865	0.755903	0.882296
ABCB10	13.0411	-2.2489	1.22225	-1.83997	0.065773	0.188109
ABCB11	0.0310119	-0.221982	3.92037	-0.0566226	0.954846	NA
ABCB4	40.8525	-0.767317	1.16201	-0.660334	0.509039	0.712093
ABCB5	0	0	0	0	1	NA
ABCB6	70.7763	1.24467	0.702361	1.77212	0.0763754	0.20997
ABCB7	101.922	-0.0332713	0.721252	-0.0461299	0.963207	0.988339
ABCB8	30.4413	-1.27317	0.813999	-1.56409	0.117795	0.286474
ABCB9	43.1357	-1.64787	1.21505	-1.35622	0.175029	0.374705
ABCC1	51.8637	0.227062	0.635368	0.35737	0.720815	0.861318
ABCC10	66.8866	0.243463	0.732703	0.332281	0.739677	0.871959
ABCC11	0	NA	NA	NA	NA	NA
ABCC12	0	NA	NA	NA	NA	NA
ABCC13	0.0151216	0	3.92037	0	1	NA
ABCC2	1.56966	-3.60701	2.85604	-1.26294	0.206611	0.418178
ABCC3	200.09	-0.28103	0.782293	-0.359239	0.719416	0.860401
ABCC4	125.434	0.844515	0.649477	1.3003	0.193498	0.401244
ABCC5	284.954	-0.00113546	0.583387	-0.00194632	0.998447	1
ABCC5-AS1	0	NA	NA	NA	NA	NA
ABCC6	2.52438	1.80821	3.18389	0.567924	0.570087	0.758963
ABCC6P1	0	NA	NA	NA	NA	NA
ABCC6P2	0.132606	-5.23307e-05	3.92037	-1.33484e-05	0.999989	NA
ABCC8	1.25564	-0.660578	3.91888	-0.168563	0.86614	0.943292
ABCC9	67.581	5.95714	1.03571	5.75174	8.83299e-09	1.57161e-07
ABCD1	14.857	-1.7605	1.56277	-1.12652	0.259944	0.481315
ABCD2	5.48492	-6.71372	2.65902	-2.52488	0.0115737	0.0492303
ABCD3	99.7892	0.926824	0.632271	1.46586	0.142685	0.327404
ABCD4	131.942	0.304409	0.482777	0.630537	0.528343	0.726741
ABCE1	91.1198	-0.78874	0.660788	-1.19364	0.232621	0.450107
ABCF1	921.462	-0.46512	0.373319	-1.24591	0.212799	0.426783
ABCF2	149.64	0.248379	0.470554	0.527843	0.597608	0.778543
ABCF3	61.8634	-0.688522	0.619816	-1.11085	0.266633	0.489285
ABCG1	125.545	-1.71279	0.763043	-2.24469	0.0247884	0.0897664
ABCG2	35.2392	1.58278	1.23276	1.28394	0.199163	0.408378
ABCG4	0.366412	1.83134	3.90088	0.46947	0.638734	NA
ABCG5	0.0980723	0.520098	3.91935	0.1327	0.894431	NA
ABCG8	0	NA	NA	NA	NA	NA
ABHD1	0.234971	-0.411917	3.92014	-0.105077	0.916315	NA
ABHD10	54.1063	-0.664162	0.914499	-0.726257	0.467681	0.677629
ABHD11	171.09	-0.491064	0.7065	-0.695066	0.487014	0.693735
ABHD11-AS1	7.00157	1.22772	1.76701	0.694802	0.487179	0.69391
ABHD12	158.829	-1.1196	0.462474	-2.4209	0.0154822	0.0620399
ABHD12B	0.0274954	-0.221984	3.92037	-0.0566231	0.954845	NA
ABHD13	52.8042	-1.11342	0.76192	-1.46133	0.143924	0.328944
ABHD14A	29.9076	-0.696149	0.965611	-0.720941	0.470946	0.680108
ABHD14A-ACY1	0	NA	NA	NA	NA	NA
ABHD14B	144.443	-1.26524	0.573288	-2.20699	0.0273147	0.096838
ABHD15	65.9169	-0.600032	0.878153	-0.683289	0.494424	0.699984
ABHD16A	352.655	-0.112541	0.396657	-0.283722	0.776623	0.89539
ABHD16B	0	NA	NA	NA	NA	NA
ABHD17A	49.0765	-1.27079	0.855428	-1.48556	0.137396	0.319301
ABHD17B	100.149	-1.17077	0.64187	-1.824	0.0681521	0.193207
ABHD17C	286.18	-0.241608	0.765328	-0.315692	0.752237	0.880171
ABHD2	750.884	-0.247192	0.367465	-0.672696	0.501141	0.705672
ABHD3	21.5764	-2.34654	0.805117	-2.91453	0.00356228	0.0186743
ABHD4	31.0995	0.23178	0.851747	0.272123	0.785528	0.899514
ABHD5	172.063	1.23359	0.582933	2.11618	0.0343296	0.115806
ABHD6	30.4791	-0.227927	0.881199	-0.258656	0.795901	0.90538
ABHD8	28.4755	0.274209	0.961976	0.285047	0.775608	0.894792
ABI1	206.774	-0.168343	0.407833	-0.412775	0.679771	0.834956
ABI2	146.683	1.2109	0.468826	2.58283	0.00979929	0.0430802
ABI3	138.979	-2.21908	0.761986	-2.91223	0.00358861	0.0188063
ABI3BP	108.067	5.16754	0.997245	5.18182	2.19736e-07	3.07308e-06
ABL1	531.858	3.07678	0.402281	7.64834	2.03589e-14	8.54916e-13
ABL2	313.291	1.14083	0.476641	2.39349	0.016689	0.0657221
ABLIM1	655.919	0.74207	0.556687	1.33301	0.182529	0.385436
ABLIM2	44.9001	0.191242	0.87847	0.217699	0.827663	0.923049
ABLIM3	82.4153	2.00174	0.887941	2.25436	0.0241733	0.0881099
ABO	23.9699	-0.523114	1.659	-0.315318	0.75252	0.880272
ABR	277.543	0.395379	0.534394	0.739864	0.459382	0.670187
ABRA	0	NA	NA	NA	NA	NA
ABRACL	215.585	-2.85875	0.571174	-5.00504	5.58491e-07	7.21896e-06
ABT1	102.097	-0.436346	0.466526	-0.935309	0.349629	0.573365
ABTB1	71.1111	-2.04338	0.644141	-3.17226	0.00151256	0.00897735
ABTB2	49.4931	1.95175	0.8432	2.3147	0.0206296	0.0777096
ACAA1	286.674	-0.750638	0.428849	-1.75035	0.0800573	0.21707
ACAA2	167.336	0.264587	0.530906	0.498369	0.618224	0.79316
ACACA	91.6444	0.702036	0.608216	1.15425	0.248396	0.468025
ACACB	90.3199	1.13447	0.686667	1.65214	0.0985054	0.252718
ACAD10	40.6058	-0.477478	0.744722	-0.64115	0.521425	0.72145
ACAD11	0	NA	NA	NA	NA	NA
ACAD8	47.3407	1.31353	0.753718	1.74274	0.0813788	0.219406
ACAD9	218.991	0.980778	0.503484	1.94798	0.0514173	0.156954
ACADL	0	0	0	0	1	NA
ACADM	133.564	-0.127829	0.527174	-0.24248	0.808408	0.912271
ACADS	102.104	-0.26537	0.536237	-0.494875	0.620688	0.794977
ACADSB	58.4512	-0.478716	0.777501	-0.615712	0.538085	0.734797
ACADVL	633.056	-0.096958	0.259771	-0.373245	0.708966	0.853591
ACAN	26.5256	5.9489	1.27834	4.6536	3.26194e-06	3.65396e-05
ACAP1	117.237	-6.30987	0.909545	-6.93739	3.99417e-12	1.19449e-10
ACAP2	268.915	-0.351665	0.437913	-0.803048	0.421947	0.64005
ACAP3	53.1478	0.550271	0.705936	0.779492	0.43569	0.651666
ACAT1	114.425	2.41912	0.549482	4.40254	1.06992e-05	0.000108661
ACAT2	124.581	0.016276	0.753273	0.0216071	0.982761	0.996925
ACBD3	707.106	0.012302	0.316974	0.0388107	0.969041	0.991456
ACBD4	43.0059	0.373053	0.95333	0.391316	0.695564	0.844587
ACBD5	100.597	-0.563258	0.629129	-0.895298	0.370628	0.592921
ACBD6	71.0067	0.410228	0.754646	0.543604	0.586714	0.770919
ACBD7	8.24986	1.01667	1.77358	0.573231	0.566488	0.756471
ACCS	30.8075	0.55469	0.978184	0.567061	0.570672	0.759393
ACCSL	0	NA	NA	NA	NA	NA
ACD	60.3349	-1.18509	0.65014	-1.82282	0.0683302	0.193396
ACE	229.467	2.49179	0.657072	3.79226	0.00014928	0.00117403
ACE2	3.10515	-0.58523	2.58495	-0.226399	0.820891	0.918974
ACER1	0	NA	NA	NA	NA	NA
ACER2	12.0728	0.775782	1.70407	0.455254	0.648927	0.81589
ACER3	107.701	-0.463482	0.550415	-0.842059	0.399755	0.620713
ACHE	17.5404	-1.45889	1.45215	-1.00464	0.315068	0.539561
ACIN1	582.328	-0.0103749	0.361367	-0.0287101	0.977096	0.995083
ACKR1	855.055	0.177847	1.09304	0.162709	0.870747	0.945351
ACKR2	7.0324	-1.9893	2.03515	-0.977472	0.328335	0.552819
ACKR3	437.83	4.5604	0.826681	5.51653	3.45767e-08	5.54356e-07
ACKR4	0.896771	1.63694	3.51975	0.465073	0.641879	0.811055
ACLY	322.089	0.422771	0.332127	1.27292	0.203047	0.413726
ACMSD	0.0326157	-0.221982	3.92037	-0.0566226	0.954846	NA
ACO1	98.3823	2.15004	0.649154	3.31207	0.000926096	0.00590246
ACO2	513.05	0.154469	0.359145	0.430101	0.667122	0.826901
ACOT1	0.949866	3.85169	3.88035	0.992615	0.320898	0.545452
ACOT11	33.0835	-1.11619	1.20776	-0.924187	0.355389	0.578886
ACOT12	0	NA	NA	NA	NA	NA
ACOT13	58.4731	0.885689	0.621373	1.42537	0.154049	0.344507
ACOT2	23.8448	0.386493	0.851877	0.453696	0.650047	0.816602
ACOT4	15.2824	-1.13274	1.52843	-0.741114	0.458624	0.669776
ACOT6	0	NA	NA	NA	NA	NA
ACOT7	99.306	-0.32652	0.792941	-0.411783	0.680498	0.835186
ACOT8	72.4015	-1.08484	0.815719	-1.32992	0.183544	0.387026
ACOT9	94.1871	-0.217443	0.548551	-0.396396	0.691813	0.842621
ACOX1	249.108	0.38638	0.364224	1.06083	0.288767	0.512775
ACOX2	26.8813	4.20962	1.14278	3.68368	0.000229893	0.00172436
ACOX3	75.1433	-1.07792	0.679526	-1.58629	0.112674	0.277517
ACOXL	2.25108	-5.1538	2.64805	-1.94626	0.0516231	0.157493
ACP1	132.989	0.0851537	0.425653	0.200054	0.841438	0.930727
ACP2	181.063	0.533232	0.555558	0.959813	0.337149	0.560786
ACP5	159.13	-0.842601	0.612644	-1.37535	0.169022	0.365681
ACP6	52.8744	-1.25303	0.997514	-1.25615	0.209061	0.421528
ACPP	18.0889	-5.09203	1.33145	-3.82443	0.000131074	0.00105125
ACPT	0	NA	NA	NA	NA	NA
ACR	0	NA	NA	NA	NA	NA
ACRBP	5.40708	-5.58145	1.96372	-2.84228	0.00447917	0.0226459
ACRC	25.841	-1.88273	1.32823	-1.41747	0.156345	0.347626
ACRV1	0	NA	NA	NA	NA	NA
ACSBG1	0.0212727	-3.9325e-05	3.92037	-1.00309e-05	0.999992	NA
ACSBG2	0.0186301	0	3.92037	0	1	NA
ACSF2	34.4597	0.774255	1.00298	0.771957	0.44014	0.654817
ACSF3	32.7006	-0.208871	0.994097	-0.210111	0.833581	0.926334
ACSL1	148.003	-2.1062	0.688306	-3.05997	0.00221356	0.0125059
ACSL3	225.57	0.437503	0.487319	0.897775	0.369306	0.59186
ACSL4	429.492	1.47259	0.342284	4.30224	1.6908e-05	0.000165397
ACSL5	195.93	-1.08574	0.54906	-1.97745	0.0479911	0.149567
ACSL6	4.17892	-1.93182	2.23889	-0.862844	0.388223	0.610296
ACSM1	0.0648193	-0.181623	3.92037	-0.0463279	0.963049	NA
ACSM2A	0	NA	NA	NA	NA	NA
ACSM2B	0.0186301	0	3.92037	0	1	NA
ACSM3	10.444	0.317191	1.65656	0.191476	0.848153	0.934196
ACSM4	0.0363137	0	3.92037	0	1	NA
ACSM5	0.0280459	-0.443927	3.92037	-0.113236	0.909844	NA
ACSM6	0	0	0	0	1	NA
ACSS1	212.925	-1.8216	0.602836	-3.02171	0.0025135	0.0139144
ACSS2	81.6802	-0.542564	0.725812	-0.747527	0.454745	0.666953
ACSS3	1.13445	3.36024	3.88578	0.864752	0.387175	0.609405
ACTA1	0.166492	1.89198	3.90835	0.484086	0.628325	NA
ACTA2	1803.73	5.05556	0.671577	7.52789	5.15658e-14	2.02871e-12
ACTA2-AS1	0.239125	-1.26673	3.9165	-0.323434	0.746366	NA
ACTB	3852.57	-0.545936	0.248697	-2.19518	0.0281505	0.0991597
ACTBL2	0.14819	0.0403079	3.92037	0.0102817	0.991797	NA
ACTC1	2.63858	2.59364	2.23967	1.15805	0.246844	0.466084
ACTG1	9900.89	0.511766	0.420293	1.21764	0.22336	0.439374
ACTG1P17	4.58933	-5.65381	2.53433	-2.23089	0.0256886	0.0924277
ACTG1P20	38.354	-1.54284	0.709211	-2.17543	0.0295977	0.103194
ACTG1P4	1.11685	-2.56871	3.06193	-0.838918	0.401515	0.622493
ACTG2	138.714	6.41402	0.98914	6.48444	8.90634e-11	2.1973e-09
ACTL10	11.5541	0.137916	1.63065	0.0845774	0.932597	0.974502
ACTL6A	63.1001	0.960776	0.837464	1.14724	0.251281	0.471758
ACTL6B	0	0	0	0	1	NA
ACTL7A	0.0549439	0	3.92037	0	1	NA
ACTL7B	0.0937349	-0.411902	3.92014	-0.105073	0.916318	NA
ACTL8	6.83415	1.3369	1.78837	0.747552	0.45473	0.666953
ACTL9	0	NA	NA	NA	NA	NA
ACTN1	1591.81	1.92035	0.424684	4.52183	6.13071e-06	6.49495e-05
ACTN1-AS1	0.0250811	0.262267	3.92037	0.0668985	0.946662	NA
ACTN2	0.072789	-0.443929	3.92037	-0.113236	0.909843	NA
ACTN3	0.123345	-0.221992	3.92037	-0.0566252	0.954844	NA
ACTN4	3209.67	0.53492	0.266342	2.0084	0.0446011	0.141282
ACTR10	142.02	0.558588	0.451822	1.2363	0.216347	0.431019
ACTR1A	244.056	-0.504686	0.502598	-1.00415	0.315304	0.539636
ACTR1B	419.305	0.0179593	0.363615	0.049391	0.960608	0.987452
ACTR2	968.091	-1.64489	0.30961	-5.31276	1.07976e-07	1.58531e-06
ACTR3	534.613	-0.794507	0.356096	-2.23116	0.0256708	0.0923928
ACTR3B	8.82285	-0.585647	1.35209	-0.433144	0.66491	0.825755
ACTR3BP2	0	NA	NA	NA	NA	NA
ACTR3BP5	0	NA	NA	NA	NA	NA
ACTR3C	7.55075	0.915318	1.96304	0.466276	0.641018	0.810546
ACTR5	48.4246	-0.898275	0.766569	-1.17181	0.241272	0.459173
ACTR6	45.4914	0.121541	0.712974	0.170471	0.86464	0.942498
ACTR8	71.0261	-1.24133	0.670469	-1.85144	0.0641069	0.184763
ACTRT1	0	NA	NA	NA	NA	NA
ACTRT2	0	NA	NA	NA	NA	NA
ACTRT3	1.8243	1.31759	2.00476	0.657229	0.511034	0.713959
ACVR1	81.8808	2.48984	0.550099	4.52616	6.00665e-06	6.3802e-05
ACVR1B	191.711	0.953122	0.398286	2.39306	0.0167087	0.0657676
ACVR1C	14.6744	-2.5652	1.80294	-1.42278	0.154799	0.345515
ACVR2A	31.3771	0.985851	1.06031	0.929778	0.352486	0.575778
ACVR2B	57.403	0.978677	0.908012	1.07782	0.281112	0.505609
ACVR2B-AS1	0.0123738	-0.221982	3.92037	-0.0566226	0.954846	NA
ACVRL1	398.266	3.11612	0.557771	5.58674	2.31365e-08	3.83064e-07
ACY1	0.0158614	0	3.92037	0	1	NA
ACY3	10.4915	-4.05094	1.70363	-2.37783	0.0174146	0.0679686
ACYP1	66.0174	1.94333	0.803804	2.41766	0.0156206	0.06244
ACYP2	21.198	1.79195	0.906963	1.97577	0.0481811	0.149927
ADA	57.8684	-1.78272	0.803471	-2.21877	0.0265022	0.0946615
ADAD1	0.0093337	0.262267	3.92037	0.0668985	0.946662	NA
ADAD2	7.27641	-3.73089	2.4718	-1.50938	0.131201	0.309615
ADAL	65.9123	0.534086	0.758733	0.703918	0.481484	0.688945
ADAM10	197.415	0.372092	0.345312	1.07755	0.281234	0.505771
ADAM11	0.725355	-3.10304	3.89313	-0.797055	0.425419	0.643428
ADAM12	116.312	0.959951	0.855396	1.12223	0.261764	0.483416
ADAM15	392.224	-0.886728	0.480293	-1.84622	0.0648602	0.186361
ADAM17	148.525	-0.699862	0.632419	-1.10664	0.268449	0.491615
ADAM18	0	NA	NA	NA	NA	NA
ADAM19	281.331	-1.2483	0.699815	-1.78376	0.0744624	0.206283
ADAM1A	6.29674	-1.64569	1.93549	-0.850269	0.395176	0.616438
ADAM2	0	NA	NA	NA	NA	NA
ADAM20	0.207522	-0.923996	3.91887	-0.235781	0.813602	NA
ADAM20P1	0.162472	-0.951192	3.91866	-0.242734	0.808211	NA
ADAM21	0	NA	NA	NA	NA	NA
ADAM21P1	0	NA	NA	NA	NA	NA
ADAM22	4.74303	-0.64679	1.81056	-0.357232	0.720918	0.861318
ADAM23	39.0991	1.48756	1.15591	1.28691	0.198125	0.407228
ADAM28	196.563	-0.978432	0.914232	-1.07022	0.284519	0.5088
ADAM29	0	NA	NA	NA	NA	NA
ADAM30	0	0	0	0	1	NA
ADAM32	0.215813	0.437251	3.91761	0.111612	0.911131	NA
ADAM33	243.754	6.30182	0.873362	7.2156	5.36986e-13	1.81333e-11
ADAM3A	0	NA	NA	NA	NA	NA
ADAM5	0	NA	NA	NA	NA	NA
ADAM6	0	NA	NA	NA	NA	NA
ADAM7	0	NA	NA	NA	NA	NA
ADAM8	299.111	-4.6126	0.639337	-7.21466	5.40694e-13	1.82206e-11
ADAM9	223.082	1.12754	0.480034	2.34888	0.0188299	0.072223
ADAMDEC1	15.7858	-1.48188	1.65015	-0.898026	0.369171	0.591762
ADAMTS1	945.524	6.04673	0.62565	9.66472	4.25785e-22	5.75129e-20
ADAMTS10	50.1484	2.7122	0.914525	2.96569	0.00302002	0.0162576
ADAMTS12	17.2897	7.7764	1.45798	5.33369	9.62352e-08	1.42585e-06
ADAMTS13	13.2033	5.57291	1.69964	3.27888	0.00104221	0.00654265
ADAMTS14	33.5415	6.70249	1.19612	5.60354	2.10023e-08	3.5168e-07
ADAMTS15	73.9109	6.60951	1.24998	5.28769	1.23869e-07	1.7991e-06
ADAMTS16	0.687342	2.25293	3.09668	0.727532	0.4669	0.677043
ADAMTS17	16.0326	-0.543813	1.54823	-0.351248	0.725403	0.86361
ADAMTS18	2.03901	-0.674069	3.3049	-0.20396	0.838385	0.929078
ADAMTS19	0.0235499	0	3.92037	0	1	NA
ADAMTS19-AS1	0	NA	NA	NA	NA	NA
ADAMTS2	433.242	5.31659	0.650925	8.16774	3.14223e-16	1.78085e-14
ADAMTS20	0	0	0	0	1	NA
ADAMTS3	10.131	0.529805	1.65298	0.320515	0.748578	0.877537
ADAMTS4	994.501	5.97685	0.570236	10.4814	1.05208e-25	2.43618e-23
ADAMTS5	142.937	6.10242	0.781733	7.80627	5.8906e-15	2.73584e-13
ADAMTS6	58.7495	2.00482	1.0193	1.96685	0.0492004	0.152193
ADAMTS7	86.1788	1.85949	1.00905	1.84281	0.0653569	0.187366
ADAMTS7P1	0	NA	NA	NA	NA	NA
ADAMTS8	80.6144	5.89111	1.07721	5.46884	4.52998e-08	7.03319e-07
ADAMTS9	224.233	4.48849	0.690122	6.5039	7.8265e-11	1.95771e-09
ADAMTS9-AS1	0.0186301	0	3.92037	0	1	NA
ADAMTS9-AS2	5.94592	6.74131	2.63167	2.56161	0.0104188	0.0452157
ADAMTSL1	93.7756	6.35255	1.37734	4.61218	3.98468e-06	4.37432e-05
ADAMTSL2	14.53	1.28797	1.44709	0.890044	0.373442	0.595616
ADAMTSL3	73.6332	6.64606	1.0544	6.30317	2.91626e-10	6.63899e-09
ADAMTSL4	82.4114	1.96837	1.06431	1.84944	0.0643942	0.185229
ADAMTSL4-AS1	21.9119	-1.837	0.80446	-2.28352	0.0223995	0.082825
ADAMTSL5	43.5269	4.76799	0.877424	5.43408	5.50806e-08	8.44656e-07
ADAP1	126.875	-3.13454	0.985754	-3.17984	0.00147358	0.00876844
ADAP2	157.779	-0.500072	0.765713	-0.65308	0.513705	0.715878
ADAR	535.464	-0.183297	0.339597	-0.539747	0.589371	0.772594
ADARB1	101.895	-0.274729	0.613761	-0.447616	0.654431	0.819314
ADARB2	0.280396	1.00184	3.91565	0.255855	0.798063	NA
ADARB2-AS1	0	NA	NA	NA	NA	NA
ADAT1	38.0745	-1.36551	0.933729	-1.46243	0.143624	0.328491
ADAT2	112.718	0.106136	0.669621	0.158501	0.874062	0.946514
ADAT3	27.2842	0.89617	0.904703	0.990569	0.321896	0.546462
ADCK1	14.1865	-3.52224	1.11606	-3.15595	0.00159977	0.00941223
ADCK2	76.2201	-1.82693	0.73519	-2.48498	0.012956	0.0537368
ADCK3	159.462	0.0220738	0.735376	0.030017	0.976053	0.99442
ADCK4	28.3561	-1.5614	0.92252	-1.69253	0.0905443	0.23726
ADCK5	29.3811	-2.24357	1.32232	-1.69669	0.0897547	0.235755
ADCY1	40.2048	4.21532	1.08881	3.87151	0.000108163	0.000887701
ADCY10	0.274718	-2.47104	3.90068	-0.633489	0.526414	NA
ADCY10P1	8.53367	-0.626958	1.47727	-0.424404	0.671272	0.829171
ADCY2	16.8917	8.20385	1.98145	4.14034	3.46799e-05	0.00031939
ADCY3	311.132	2.00868	0.480239	4.18266	2.88123e-05	0.000269175
ADCY4	81.4017	0.477746	0.993973	0.480643	0.63077	0.803407
ADCY5	31.7557	2.36212	1.18167	1.99897	0.0456113	0.143722
ADCY6	109.33	3.63714	0.630092	5.77239	7.81569e-09	1.40448e-07
ADCY7	135.825	-2.08918	0.708612	-2.94827	0.00319554	0.0170159
ADCY8	0	NA	NA	NA	NA	NA
ADCY9	70.1735	2.05949	0.695786	2.95994	0.00307697	0.0164895
ADCYAP1	27.8595	-8.8718	1.33009	-6.6701	2.55635e-11	6.86024e-10
ADCYAP1R1	6.9646	9.11012	2.73418	3.33193	0.000862452	0.00553862
ADD1	724.485	0.948605	0.291724	3.25172	0.0011471	0.00706169
ADD2	12.2909	-6.68177	1.9378	-3.44812	0.000564505	0.00384942
ADD3	618.173	1.09457	0.33617	3.25599	0.00112999	0.00698991
ADD3-AS1	0.300941	0.927696	3.91288	0.237088	0.812589	NA
ADGB	0	NA	NA	NA	NA	NA
ADGRA1	0	NA	NA	NA	NA	NA
ADGRA1-AS1	0	NA	NA	NA	NA	NA
ADGRA2	746.704	6.0593	0.617994	9.80478	1.07381e-22	1.56805e-20
ADGRA3	11.6454	4.21526	1.2965	3.25127	0.00114891	0.00707011
ADGRB1	3.08132	-1.04912	2.29342	-0.457446	0.647351	0.814878
ADGRB2	0.479514	2.25122	3.89044	0.578654	0.562823	NA
ADGRB3	5.0969	6.70345	2.65626	2.52364	0.0116146	0.0493219
ADGRD1	62.6351	4.64383	1.92408	2.41354	0.0157984	0.0629179
ADGRE1	8.1757	-2.90374	1.77227	-1.63843	0.101332	0.257726
ADGRE2	118.518	-1.22037	0.752595	-1.62155	0.104899	0.26427
ADGRE3	3.12431	-5.9877	3.28133	-1.82478	0.0680348	0.193029
ADGRE4P	0.279288	0.927696	3.91288	0.237088	0.812589	NA
ADGRE5	1309.11	-2.27833	0.398337	-5.71959	1.0678e-08	1.87518e-07
ADGRF1	69.1041	-0.72876	0.978914	-0.744458	0.4566	0.668143
ADGRF2	0.0212727	0	3.92037	0	1	NA
ADGRF3	1.79199	-4.40625	3.38207	-1.30283	0.192634	0.400403
ADGRF4	6.73346	-3.04099	1.65831	-1.83379	0.0666847	0.190231
ADGRF5	161.986	4.07978	0.820047	4.97506	6.52276e-07	8.30537e-06
ADGRG1	333.047	-2.19787	0.603058	-3.64453	0.000267878	0.00197725
ADGRG2	0.538292	-0.222012	3.92037	-0.0566303	0.95484	NA
ADGRG3	10.249	-7.65145	1.65055	-4.6357	3.55724e-06	3.95383e-05
ADGRG4	0.0640192	0	3.92037	0	1	NA
ADGRG5	20.6815	-7.70391	1.11796	-6.89101	5.53965e-12	1.62373e-10
ADGRG6	63.1766	-0.364166	0.924641	-0.393845	0.693695	0.843835
ADGRG7	0.238885	1.5656	3.9135	0.400051	0.689119	NA
ADGRL1	102.955	1.3757	0.431641	3.18715	0.00143683	0.00859712
ADGRL2	121.678	5.18022	0.988016	5.24305	1.57941e-07	2.25556e-06
ADGRL3	53.9219	8.66263	1.17695	7.36027	1.83543e-13	6.56742e-12
ADGRL3-AS1	0	NA	NA	NA	NA	NA
ADGRL4	157.127	2.02133	0.953138	2.12071	0.0339465	0.114969
ADGRV1	2.10128	-0.222032	3.44198	-0.064507	0.948567	0.982427
ADH1A	0.131237	-1.2139	3.91683	-0.309919	0.756623	NA
ADH1B	528.425	6.24937	1.03043	6.06479	1.32128e-09	2.69052e-08
ADH1C	135.668	-0.274106	2.11794	-0.129421	0.897024	0.958462
ADH4	3.51249	4.3731	2.09861	2.08381	0.0371774	0.122981
ADH5	165.152	2.36315	0.541026	4.3679	1.25446e-05	0.00012567
ADH6	0.797933	-1.40475	3.88734	-0.361364	0.717827	0.859244
ADH7	9.66789	-17.6875	3.32027	-5.32711	9.97901e-08	1.47447e-06
ADHFE1	15.8686	-0.692613	1.62841	-0.425331	0.670596	0.829035
ADI1	293.872	0.974189	0.354698	2.74653	0.00602291	0.0289715
ADIG	0	NA	NA	NA	NA	NA
ADIPOQ	0	NA	NA	NA	NA	NA
ADIPOQ-AS1	0.033922	0	3.92037	0	1	NA
ADIPOR1	59.5464	-0.254263	0.708075	-0.35909	0.719528	0.86042
ADIPOR2	333.705	0.190152	0.399368	0.476132	0.63398	0.805849
ADIRF	402.027	2.76243	0.534675	5.16655	2.3846e-07	3.29795e-06
ADK	49.4763	-0.367314	0.675921	-0.543427	0.586836	0.771003
ADM	933.013	2.04892	0.526631	3.89063	9.9986e-05	0.000826874
ADM2	16.625	-0.539355	1.09263	-0.493629	0.621569	0.7955
ADM5	25.7636	-0.0429278	1.3581	-0.0316087	0.974784	0.993629
ADNP	211.187	0.26599	0.402067	0.661556	0.508256	0.711304
ADNP-AS1	11.5732	-2.3368	1.79248	-1.30367	0.192346	0.400172
ADNP2	143.716	0.0719825	0.452138	0.159205	0.873508	0.946514
ADO	53.5466	-0.0552672	0.841395	-0.0656851	0.947628	0.982154
ADORA1	14.1902	3.33981	1.40135	2.38328	0.0171592	0.0672143
ADORA2A	0.0693442	-0.181623	3.92037	-0.0463279	0.963049	NA
ADORA2A-AS1	0.0854086	0.667942	3.91635	0.170552	0.864576	NA
ADORA2B	21.4959	2.74526	1.46728	1.87099	0.0613468	0.178908
ADORA3	22.3315	-8.24403	1.57802	-5.2243	1.74817e-07	2.48344e-06
ADPGK	92.9293	-0.171077	0.654288	-0.26147	0.79373	0.90375
ADPGK-AS1	0.558201	-3.43417	3.89031	-0.882751	0.377371	NA
ADPRH	55.413	-1.65695	0.85442	-1.93927	0.0524681	0.159397
ADPRHL1	5.79937	2.4113	1.76011	1.36997	0.170697	0.368549
ADPRHL2	97.7588	0.356808	0.618251	0.577125	0.563855	0.754709
ADPRM	20.912	0.393612	1.19826	0.328487	0.742544	0.874066
ADRA1A	0.0652313	-0.443927	3.92037	-0.113236	0.909844	NA
ADRA1B	1.24086	3.95107	3.56321	1.10885	0.267494	0.490532
ADRA1D	2.50123	3.4162	3.17116	1.07727	0.281358	0.505935
ADRA2A	35.136	1.792	1.10422	1.62287	0.104617	0.263887
ADRA2B	2.54221	-5.34525	3.02018	-1.76985	0.0767526	0.21079
ADRA2C	28.1182	8.12865	1.17584	6.91303	4.74401e-12	1.40321e-10
ADRB1	19.4156	-0.605444	1.21899	-0.496675	0.619418	0.79419
ADRB2	60.0175	-4.67896	0.867488	-5.39369	6.90249e-08	1.04174e-06
ADRB3	0.385871	0.19546	3.89044	0.050241	0.95993	NA
ADRBK1	471.679	-2.17536	0.373287	-5.82757	5.62386e-09	1.0418e-07
ADRBK2	62.3187	-1.77432	0.941859	-1.88385	0.0595856	0.175305
ADRM1	319.093	-0.297291	0.365599	-0.81316	0.416126	0.635358
ADSL	117.248	-0.64879	0.670518	-0.967596	0.333246	0.556922
ADSS	357.642	-0.649775	0.435096	-1.49341	0.135331	0.316351
ADSSL1	12.2307	0.552469	1.31379	0.420515	0.674109	0.831268
ADTRP	46.1206	-1.73205	1.13563	-1.52519	0.127211	0.303141
AEBP1	599.005	5.90013	0.603108	9.78287	1.33376e-22	1.93026e-20
AEBP2	107.294	0.267846	0.710955	0.376742	0.706366	0.852023
AEN	142.289	-0.124799	0.404987	-0.308156	0.757964	0.883555
AES	943.74	-0.443073	0.309324	-1.43239	0.152033	0.34141
AFAP1	114.579	2.14715	0.65598	3.27319	0.0010634	0.00664857
AFAP1-AS1	27.6986	0.805084	1.21424	0.663038	0.507306	0.711148
AFAP1L1	78.8006	4.38837	1.02142	4.29633	1.73651e-05	0.000169357
AFAP1L2	75.7581	0.715159	0.82831	0.863395	0.38792	0.610051
AFF1	186.177	1.50169	0.589194	2.54871	0.0108122	0.0465856
AFF2	7.84193	-4.02213	1.83908	-2.18704	0.0287399	0.100636
AFF3	44.0532	-0.00333423	1.11591	-0.0029879	0.997616	1
AFF4	376.309	0.371408	0.289002	1.28514	0.198744	0.407829
AFG3L1P	65.6666	-0.805713	0.700988	-1.1494	0.250393	0.47051
AFG3L2	228.756	0.60465	0.317238	1.90598	0.0566524	0.168956
AFM	0	NA	NA	NA	NA	NA
AFMID	95.3302	0.866356	0.652872	1.32699	0.184512	0.388388
AFP	0.319816	-2.51745	3.9	-0.645499	0.518604	NA
AFTPH	256.718	-1.43002	0.446574	-3.2022	0.00136382	0.00823627
AGA	63.544	-1.16335	0.663516	-1.75331	0.079549	0.215945
AGAP1	131.824	2.98832	0.498105	5.99939	1.98063e-09	3.92471e-08
AGAP1-IT1	2.94178	1.57753	3.59382	0.438956	0.660694	0.823024
AGAP11	18.3278	3.18135	1.46397	2.1731	0.0297728	0.103671
AGAP2	57.4696	-6.35126	0.662518	-9.58655	9.10826e-22	1.12699e-19
AGAP2-AS1	14.4377	2.22126	1.47696	1.50394	0.132597	0.31203
AGAP3	251.321	-0.0189174	0.39188	-0.0482733	0.961498	0.987765
AGAP4	3.24892	-5.4845	2.63297	-2.08301	0.0372501	0.123171
AGAP5	1.19617	-3.67366	3.33753	-1.10071	0.271021	0.494544
AGAP6	16.5515	-0.978854	1.0891	-0.898776	0.368772	0.591239
AGAP7P	0.432771	0.511146	3.9194	0.130414	0.896239	NA
AGAP9	0	NA	NA	NA	NA	NA
AGBL1	0	NA	NA	NA	NA	NA
AGBL1-AS1	0	NA	NA	NA	NA	NA
AGBL2	3.20982	-3.12993	2.61076	-1.19886	0.230582	0.44782
AGBL3	0.718215	0.881118	3.91761	0.224912	0.822048	0.919507
AGBL4	0.0123738	-0.221982	3.92037	-0.0566226	0.954846	NA
AGBL4-IT1	0	NA	NA	NA	NA	NA
AGBL5	22.8609	0.816058	1.06148	0.768792	0.442017	0.656484
AGBL5-AS1	0	NA	NA	NA	NA	NA
AGER	33.58	-3.12349	0.991867	-3.14911	0.0016377	0.00959708
AGFG1	392.607	-0.383256	0.291893	-1.313	0.189183	0.39552
AGFG2	54.7302	-3.4959	0.694845	-5.03119	4.87457e-07	6.37193e-06
AGGF1	157.2	0.324899	0.512862	0.633502	0.526406	0.724886
AGK	25.885	0.704509	1.17985	0.59712	0.550427	0.744386
AGL	87.4386	0.618191	0.630562	0.980381	0.326898	0.551373
AGMAT	88.8951	-1.94994	1.07574	-1.81265	0.0698851	0.1969
AGMO	0.491961	0.040284	3.92037	0.0102755	0.991801	NA
AGO1	106.458	-0.431943	0.588358	-0.73415	0.462857	0.673712
AGO2	167.41	-0.731973	0.596156	-1.22782	0.219514	0.434976
AGO3	49.9306	0.0706972	0.820184	0.0861968	0.93131	0.97426
AGO4	108.591	-0.0572953	0.552462	-0.103709	0.9174	0.967897
AGPAT1	158.758	0.63091	0.389752	1.61875	0.105502	0.264882
AGPAT2	442.762	-0.273237	0.629655	-0.433948	0.664327	0.825456
AGPAT3	398.529	-0.203988	0.348269	-0.585719	0.558065	0.750989
AGPAT4	130.077	1.03567	0.523903	1.97683	0.0480603	0.149624
AGPAT4-IT1	17.9142	-3.65884	1.37783	-2.65551	0.00791887	0.0362693
AGPAT5	100.724	-0.722501	0.670169	-1.07809	0.280995	0.50551
AGPAT6	279.402	-0.378868	0.345469	-1.09668	0.272782	0.496744
AGPAT9	55.6039	-1.42499	0.921494	-1.54639	0.122011	0.29397
AGPS	95.5837	0.412979	0.59589	0.693045	0.488281	0.694868
AGR2	961.769	-0.390944	0.967609	-0.404031	0.68619	0.838337
AGR3	64.7388	-1.48899	1.23238	-1.20823	0.22696	0.444329
AGRN	233.013	1.41462	0.503443	2.80989	0.00495582	0.0245654
AGRP	0.146488	-1.25887	3.91472	-0.321574	0.747776	NA
AGT	901.872	5.86106	0.866657	6.76283	1.35317e-11	3.72657e-10
AGTPBP1	69.9411	-2.02381	0.798642	-2.53406	0.0112749	0.0482585
AGTR1	0	0	0	0	1	NA
AGTR2	0	NA	NA	NA	NA	NA
AGTRAP	123.99	-0.0155901	0.629046	-0.0247837	0.980228	0.995801
AGXT	0.292538	-0.411917	3.92014	-0.105077	0.916315	NA
AGXT2	0	NA	NA	NA	NA	NA
AHCTF1	142.365	0.874584	0.596266	1.46677	0.142439	0.327071
AHCTF1P1	0.260186	-0.221999	3.92037	-0.0566271	0.954842	NA
AHCY	89.788	0.163929	0.645039	0.254137	0.799389	0.90729
AHCYL1	1329.85	1.62632	0.268451	6.05816	1.37686e-09	2.79788e-08
AHCYL2	27.724	-0.688444	1.24099	-0.554754	0.579063	0.765497
AHDC1	173.535	1.66033	0.359326	4.62066	3.82513e-06	4.22066e-05
AHI1	518.827	0.835959	0.345301	2.42096	0.0154796	0.0620399
AHNAK	5009.84	0.261107	0.388051	0.672868	0.501031	0.705641
AHNAK2	539.523	2.54563	0.74781	3.40411	0.000663792	0.00442046
AHR	523.034	-0.138442	0.409943	-0.337711	0.735581	0.869913
AHRR	75.5601	0.112981	0.843796	0.133896	0.893484	0.956698
AHSA1	292.316	-0.0524629	0.289675	-0.181109	0.856282	0.937655
AHSA2	181.98	-0.129369	0.416957	-0.310268	0.756357	0.882688
AHSG	0.091394	0	3.92037	0	1	NA
AHSP	0	0	0	0	1	NA
AICDA	0.689606	-1.09595	3.11064	-0.352321	0.724597	0.863285
AIDA	27.7737	2.95356	1.15137	2.56526	0.01031	0.0448608
AIF1	316.709	-5.25804	0.839037	-6.26675	3.68665e-10	8.25022e-09
AIF1L	53.284	3.33484	1.05064	3.17409	0.00150307	0.00892753
AIFM1	150.67	0.433088	0.598655	0.723436	0.469412	0.678864
AIFM2	69.69	1.7002	0.656304	2.59056	0.00958191	0.0423543
AIFM3	6.69297	-6.95205	1.80013	-3.86197	0.000112479	0.000919398
AIG1	91.2696	1.90094	0.745342	2.55042	0.0107592	0.0464314
AIM1	324.778	-4.33939	0.579146	-7.49274	6.74529e-14	2.59702e-12
AIM1L	53.066	-0.522626	0.92075	-0.567609	0.570301	0.759136
AIM2	32.4694	-6.05152	1.37565	-4.39903	1.08734e-05	0.000110292
AIMP1	221.853	-0.571974	0.369617	-1.54748	0.121748	0.293575
AIMP2	84.7728	0.416811	0.678664	0.614164	0.539107	0.735802
AIP	196.599	-0.320211	0.471599	-0.678989	0.497145	0.70267
AIPL1	0.28136	-0.222008	3.92037	-0.0566292	0.954841	NA
AIRE	0.354701	-2.08976	3.90705	-0.534869	0.59274	NA
AIRN	0	NA	NA	NA	NA	NA
AJAP1	18.8323	7.34839	1.33502	5.50434	3.70546e-08	5.87688e-07
AJUBA	47.367	5.11202	0.915142	5.58603	2.32315e-08	3.83853e-07
AK1	142.756	0.0823723	0.438902	0.187678	0.851129	0.935366
AK2	239.459	0.00856519	0.333777	0.0256615	0.979527	0.995801
AK3	224.29	0.758288	0.368481	2.05787	0.0396022	0.129235
AK4	65.9237	0.410607	0.856026	0.479666	0.631465	0.803976
AK5	0.697891	0.365272	3.31773	0.110097	0.912333	0.965968
AK6	23.7878	0.105232	0.76566	0.137439	0.890684	0.955087
AK7	6.21223	-3.0189	1.92111	-1.57144	0.116081	0.283488
AK8	1.19303	3.59831	3.88198	0.926927	0.353965	0.577486
AK9	43.8166	-0.804337	0.900267	-0.893443	0.37162	0.593925
AKAP1	320.844	-0.176019	0.36574	-0.481269	0.630325	0.803131
AKAP10	57.6626	-0.109645	0.672428	-0.163058	0.870473	0.945351
AKAP11	277.341	-0.405154	0.397991	-1.018	0.308678	0.532443
AKAP12	1273.83	3.10635	0.701783	4.42637	9.583e-06	9.80624e-05
AKAP13	1677.93	-0.835709	0.262775	-3.18032	0.00147112	0.00875725
AKAP14	0.0179474	0	3.92037	0	1	NA
AKAP17A	0	NA	NA	NA	NA	NA
AKAP2	0.0480144	-4.29955e-05	3.92037	-1.09672e-05	0.999991	NA
AKAP3	1.66427	2.4662	2.3363	1.0556	0.29115	0.515314
AKAP4	0.0123738	-0.221982	3.92037	-0.0566226	0.954846	NA
AKAP5	22.3118	-6.47428	1.13374	-5.71054	1.12615e-08	1.96489e-07
AKAP6	0.69093	1.09994	3.71491	0.296089	0.767162	0.889773
AKAP7	32.8588	-0.101876	0.884588	-0.115168	0.908312	0.964347
AKAP8	207.23	-0.39656	0.426747	-0.929261	0.352754	0.576003
AKAP8L	110.356	-1.06788	0.531822	-2.00797	0.0446463	0.14137
AKAP9	1898.51	-0.744233	0.361077	-2.06115	0.0392887	0.128392
AKIP1	119.245	0.751119	0.582487	1.2895	0.197223	0.40609
AKIRIN1	338.117	-0.560187	0.340817	-1.64366	0.100247	0.255607
AKIRIN2	76.0546	-0.754828	0.737654	-1.02328	0.306175	0.530382
AKNA	558.553	-3.33915	0.48123	-6.93878	3.95499e-12	1.18496e-10
AKNAD1	12.4911	7.2604	1.98377	3.6599	0.000252312	0.00187344
AKR1A1	287.665	-0.745089	0.474207	-1.57123	0.116129	0.283528
AKR1B1	227.522	1.55261	0.463959	3.34644	0.000818562	0.0052903
AKR1B10	208.272	-0.319572	1.15859	-0.275828	0.78268	0.898284
AKR1B15	0	NA	NA	NA	NA	NA
AKR1C1	115.056	5.09934	0.884456	5.76551	8.14123e-09	1.45975e-07
AKR1C2	141.807	5.01907	0.953205	5.26547	1.3983e-07	2.01109e-06
AKR1C3	155.737	1.85367	0.909929	2.03716	0.0416337	0.134211
AKR1C4	0.218105	-1.65294	3.90994	-0.422755	0.672474	NA
AKR1C6P	0	NA	NA	NA	NA	NA
AKR1C8P	0.097847	-0.674206	3.92014	-0.171985	0.863449	NA
AKR1D1	0.104999	-0.221993	3.92037	-0.0566255	0.954844	NA
AKR1E2	0.561002	-1.26676	3.9165	-0.323443	0.74636	NA
AKR7A2	296.939	0.656546	0.442315	1.48434	0.137718	0.31981
AKR7A2P1	0.188922	0.563068	3.91912	0.143672	0.88576	NA
AKR7A3	41.8693	-0.144435	1.17609	-0.12281	0.902258	0.960779
AKR7L	31.5067	-1.43445	1.40371	-1.0219	0.306827	0.530927
AKT1	284.066	0.920737	0.637196	1.44498	0.148463	0.336377
AKT1S1	95.0698	0.810167	0.418999	1.93358	0.0531649	0.160804
AKT2	623.892	0.0293864	0.344543	0.0852911	0.93203	0.97426
AKT3	205.526	1.23883	0.533724	2.32111	0.020281	0.0766282
AKTIP	18.7447	0.200724	1.27042	0.157998	0.874458	0.946581
ALAD	63.1989	0.572713	0.600582	0.953598	0.340287	0.563738
ALAS1	186.841	0.70581	0.52694	1.33945	0.180424	0.382179
ALAS2	6.66637	0.0403152	2.15828	0.0186794	0.985097	0.99784
ALB	0.0685386	-4.42861e-05	3.92037	-1.12964e-05	0.999991	NA
ALCAM	257.088	-0.444917	0.502881	-0.884735	0.3763	0.598806
ALDH16A1	168.524	0.374548	0.465802	0.804093	0.421343	0.639899
ALDH18A1	92.4812	1.40052	0.662923	2.11264	0.0346312	0.116557
ALDH1A1	265.589	1.48201	0.758107	1.95488	0.0505972	0.155151
ALDH1A2	15.6665	0.797475	1.75672	0.453957	0.64986	0.816493
ALDH1A3	107.856	4.39206	0.77632	5.65754	1.53556e-08	2.61999e-07
ALDH1B1	31.9528	1.87584	1.06598	1.75974	0.0784523	0.213978
ALDH1L1	1.16281	-3.35984	3.89088	-0.863515	0.387855	0.610007
ALDH1L1-AS1	0	NA	NA	NA	NA	NA
ALDH1L1-AS2	0	NA	NA	NA	NA	NA
ALDH1L2	27.889	2.86038	1.2968	2.20572	0.0274036	0.097132
ALDH2	443.113	1.24178	0.499074	2.48817	0.0128403	0.0533259
ALDH3A1	190.289	-0.43441	0.955783	-0.454507	0.649464	0.816186
ALDH3A2	215.174	0.711363	0.571739	1.24421	0.213422	0.427504
ALDH3B1	189.334	-0.48684	0.75195	-0.647437	0.517349	0.718685
ALDH3B2	1.50598	-0.67403	3.16758	-0.21279	0.831491	0.924856
ALDH4A1	78.1434	-0.691625	0.841463	-0.821932	0.411116	0.630692
ALDH5A1	39.365	-1.68909	0.978828	-1.72563	0.0844149	0.225269
ALDH6A1	89.4222	1.18216	0.532347	2.22066	0.0263743	0.0943295
ALDH7A1	114.519	3.38518	0.695373	4.86816	1.12643e-06	1.37177e-05
ALDH8A1	5.88129	0.430961	1.49273	0.288706	0.772806	0.893431
ALDH9A1	315.491	0.320522	0.415204	0.771962	0.440137	0.654817
ALDOA	1260.33	-0.688	0.360016	-1.91103	0.0560012	0.167569
ALDOB	9.0574	-0.158726	2.08338	-0.0761865	0.939271	0.977693
ALDOC	97.7521	-0.551105	0.565333	-0.974832	0.329643	0.553584
ALG1	55.7497	-0.660285	0.731158	-0.903068	0.36649	0.589095
ALG10	4.87018	1.51724	1.6723	0.907279	0.364259	0.587256
ALG10B	21.2336	2.17213	1.17233	1.85283	0.0639065	0.184284
ALG11	116.475	0.29262	0.617242	0.474077	0.635445	0.806888
ALG12	105.558	0.638307	0.554148	1.15187	0.249374	0.469247
ALG13	78.8791	-0.937301	0.548477	-1.70892	0.0874664	0.231355
ALG14	19.0589	0.708596	1.0452	0.677956	0.4978	0.703329
ALG1L	1.54017	-2.57367	3.2305	-0.796677	0.425638	0.643639
ALG1L2	0	0	0	0	1	NA
ALG1L9P	0.101766	0	3.92037	0	1	NA
ALG2	105.956	0.620925	0.519343	1.1956	0.231854	0.449267
ALG3	216.443	-0.146054	0.596105	-0.245015	0.806445	0.911935
ALG5	162.85	-0.704164	0.459555	-1.53228	0.125454	0.300345
ALG6	38.4812	-1.21904	0.829578	-1.46947	0.141706	0.325943
ALG8	70.7296	0.767463	0.769001	0.998	0.31828	0.542196
ALG9	67.3215	0.451572	0.832388	0.542501	0.587473	0.771124
ALK	0	0	0	0	1	NA
ALKBH1	9.80396	0.115658	1.60955	0.0718576	0.942715	0.97979
ALKBH2	71.5385	1.20306	0.723176	1.66358	0.0961965	0.248394
ALKBH3	40.2267	0.688987	1.08118	0.637254	0.523959	0.723166
ALKBH3-AS1	0	NA	NA	NA	NA	NA
ALKBH4	31.0005	2.00398	0.866921	2.3116	0.0207997	0.0781828
ALKBH5	238.287	0.587937	0.343484	1.71169	0.0869543	0.230376
ALKBH6	72.8523	0.213869	0.648709	0.329684	0.741638	0.873318
ALKBH7	140.794	-1.161	0.490791	-2.36557	0.0180021	0.069741
ALKBH8	32.2183	-1.58089	0.980065	-1.61304	0.106735	0.266991
ALLC	0.0752434	0.881148	3.91761	0.22492	0.822042	NA
ALMS1	98.9721	-0.10156	0.695495	-0.146025	0.883901	0.951591
ALMS1-IT1	9.48327	-0.744578	1.60522	-0.463849	0.642756	0.811468
ALMS1P	0.0824153	-0.674206	3.92014	-0.171985	0.863449	NA
ALOX12	0	0	0	0	1	NA
ALOX12-AS1	0.92772	-3.40864	3.48469	-0.978175	0.327988	0.552364
ALOX12B	0.281644	-5.65751e-05	3.92037	-1.44311e-05	0.999988	NA
ALOX12P2	0.179965	-1.87458	3.91056	-0.479364	0.63168	NA
ALOX15	0.0912573	-0.443929	3.92037	-0.113236	0.909843	NA
ALOX15B	7.39172	-5.06433	1.89199	-2.67673	0.00743446	0.0345089
ALOX15P1	0	NA	NA	NA	NA	NA
ALOX5	94.5682	-6.76472	0.881137	-7.67726	1.62525e-14	6.95084e-13
ALOX5AP	290.841	-5.53067	0.8127	-6.8053	1.0084e-11	2.8377e-10
ALOXE3	0.351446	-0.222005	3.92037	-0.0566286	0.954841	NA
ALPI	0.764231	0.971678	3.91457	0.248221	0.803963	0.90989
ALPK1	98.1201	0.262711	0.61743	0.425491	0.670479	0.82902
ALPK2	35.4508	1.18827	1.09443	1.08575	0.277591	0.501726
ALPK3	42.3192	1.68976	1.0465	1.61468	0.106381	0.266388
ALPL	40.8747	3.19908	1.30773	2.44628	0.014434	0.0585633
ALPP	0.315439	-2.20582	3.90072	-0.565491	0.57174	NA
ALPPL2	20.1004	-0.893131	1.81489	-0.492114	0.622639	0.796555
ALS2	52.5797	-0.00114798	0.680068	-0.00168804	0.998653	1
ALS2CL	57.8976	1.3693	0.784391	1.74569	0.0808647	0.218492
ALS2CR11	0.033789	0.488727	3.91953	0.12469	0.900769	NA
ALS2CR12	4.00001	-5.53322	1.84599	-2.99744	0.0027226	0.0148388
ALX1	0	NA	NA	NA	NA	NA
ALX3	0	NA	NA	NA	NA	NA
ALX4	0	NA	NA	NA	NA	NA
ALYREF	74.0395	-2.01486	0.670043	-3.00706	0.00263791	0.0145089
AMACR	0.357689	-1.16234	3.91717	-0.296731	0.766672	NA
AMBN	0	NA	NA	NA	NA	NA
AMBP	1.21533	1.99746	3.88702	0.513881	0.607335	0.785345
AMBRA1	96.922	0.465468	0.588675	0.790706	0.429116	0.646525
AMD1	885.766	0.0864558	0.375972	0.229953	0.818128	0.917321
AMDHD1	0.314932	-2.19562	3.90514	-0.562239	0.573953	NA
AMDHD2	41.701	-1.77062	1.04494	-1.69447	0.0901759	0.236477
AMELX	0	NA	NA	NA	NA	NA
AMELY	0	NA	NA	NA	NA	NA
AMER1	18.2484	-0.365367	1.57598	-0.231835	0.816666	0.916517
AMER2	0.0151216	0	3.92037	0	1	NA
AMER3	0.0274718	-0.221982	3.92037	-0.0566226	0.954846	NA
AMFR	111.548	0.437133	0.589589	0.74142	0.458439	0.669686
AMH	2.73648	-2.32849	2.02462	-1.15009	0.250107	0.470137
AMHR2	0.665912	-3.71209	3.88839	-0.95466	0.339749	0.563145
AMICA1	249.477	-5.38792	0.791249	-6.80939	9.80163e-12	2.76785e-10
AMIGO1	6.2399	1.19786	2.17898	0.549736	0.5825	0.768434
AMIGO2	65.9556	0.24184	0.967632	0.24993	0.802641	0.909092
AMIGO3	17.8252	1.6062	1.67681	0.95789	0.338118	0.561418
AMMECR1	69.2084	1.36044	0.744002	1.82854	0.0674686	0.19196
AMMECR1L	144.965	1.21925	0.467835	2.60614	0.0091568	0.0408878
AMN	39.1566	-1.01411	1.18617	-0.854946	0.392581	0.61397
AMN1	25.0466	0.982573	0.995601	0.986914	0.323685	0.548118
AMOT	41.0774	0.594348	1.36526	0.435335	0.663319	0.824776
AMOTL1	202.577	3.99674	0.674079	5.92918	3.0445e-09	5.86781e-08
AMOTL2	198.246	3.58417	0.662921	5.40663	6.42224e-08	9.77447e-07
AMPD1	6.29563	-5.93701	2.49671	-2.37793	0.0174101	0.0679672
AMPD2	249.94	-1.42821	0.426715	-3.34698	0.000816975	0.00528426
AMPD3	81.1552	-0.889439	0.732344	-1.21451	0.224553	0.440865
AMPH	14.9891	7.63224	1.28002	5.9626	2.48255e-09	4.84815e-08
AMT	74.0405	-0.145473	0.605707	-0.240171	0.810197	0.913121
AMTN	9.71208	0	3.92037	0	1	1
AMY1A	0	NA	NA	NA	NA	NA
AMY1B	0	NA	NA	NA	NA	NA
AMY1C	0	NA	NA	NA	NA	NA
AMY2A	0	NA	NA	NA	NA	NA
AMY2B	25.7015	-1.82461	1.15486	-1.57994	0.114121	0.28024
AMZ1	1.22088	-4.25083	3.88453	-1.0943	0.273825	0.497973
AMZ2	111.218	-0.68157	0.607551	-1.12183	0.261934	0.483619
AMZ2P1	30.8422	0.00486548	1.04129	0.00467257	0.996272	1
ANAPC1	37.8282	-0.180159	1.09081	-0.165161	0.868818	0.944892
ANAPC10	19.288	0.211762	1.06477	0.198879	0.842357	0.930918
ANAPC11	395.401	0.551943	0.317497	1.73842	0.0821366	0.220971
ANAPC13	103.602	0.425146	0.659249	0.644894	0.518996	0.719516
ANAPC15	64.9172	-1.51586	0.708642	-2.13911	0.0324266	0.110747
ANAPC16	453.657	-0.494448	0.348206	-1.41999	0.155611	0.346565
ANAPC1P1	0.0866165	-1.23915	3.91667	-0.316379	0.751715	NA
ANAPC2	33.572	-0.648405	0.96222	-0.673864	0.500398	0.705212
ANAPC4	80.2421	0.507826	0.413486	1.22816	0.219387	0.434976
ANAPC5	315.187	-0.527217	0.448776	-1.17479	0.240079	0.458249
ANAPC7	115.65	-0.243858	0.424715	-0.574168	0.565854	0.756051
ANG	102.863	3.72814	0.784064	4.75489	1.98554e-06	2.29883e-05
ANGEL1	30.2822	0.765577	0.931899	0.821524	0.411348	0.630798
ANGEL2	103.971	0.535432	0.532621	1.00528	0.314763	0.53929
ANGPT1	48.8964	6.18024	0.94158	6.56369	5.24907e-11	1.36131e-09
ANGPT2	261.083	4.83337	0.853071	5.66584	1.46306e-08	2.50949e-07
ANGPT4	0	NA	NA	NA	NA	NA
ANGPTL1	27.2465	7.73647	1.61197	4.79938	1.59155e-06	1.87618e-05
ANGPTL2	850.053	5.75544	0.610737	9.42377	4.35181e-21	4.70256e-19
ANGPTL3	0	NA	NA	NA	NA	NA
ANGPTL4	128.833	2.11374	0.572815	3.6901	0.000224169	0.00168767
ANGPTL5	0.0453209	0.881148	3.91761	0.22492	0.822042	NA
ANGPTL6	25.2614	1.54048	1.47799	1.04228	0.297282	0.521837
ANGPTL7	5.4963	21.9084	3.36075	6.51892	7.08151e-11	1.78236e-09
ANHX	0	NA	NA	NA	NA	NA
ANK1	63.9295	1.13424	1.01843	1.11371	0.265402	0.487743
ANK2	111.877	5.68652	1.04253	5.45454	4.91007e-08	7.58697e-07
ANK3	111.297	-0.996738	0.689442	-1.44572	0.148257	0.33605
ANKAR	10.3884	-0.739666	1.49472	-0.494852	0.620705	0.794977
ANKDD1A	29.1404	0.432908	0.916573	0.472311	0.636705	0.807729
ANKDD1B	0.0263967	-0.443927	3.92037	-0.113236	0.909844	NA
ANKEF1	12.5618	-2.70599	1.42821	-1.89467	0.058136	0.17221
ANKFN1	0.135688	0	3.92037	0	1	NA
ANKFY1	298.265	0.893671	0.41931	2.13129	0.0330653	0.112414
ANKH	98.8597	0.413441	0.733244	0.563852	0.572855	0.760909
ANKHD1	71.154	0.679476	0.724041	0.93845	0.348013	0.571597
ANKHD1-EIF4EBP3	0	NA	NA	NA	NA	NA
ANKIB1	263.636	-0.214498	0.375703	-0.570925	0.568051	0.757573
ANKK1	0.0373568	-0.221984	3.92037	-0.0566232	0.954845	NA
ANKLE1	0.814289	-2.05842	3.88676	-0.529599	0.59639	0.777577
ANKLE2	243.435	-0.0318047	0.345637	-0.0920178	0.926684	0.972096
ANKMY1	16.5428	-2.30869	1.27736	-1.80739	0.070702	0.198546
ANKMY2	66.1543	-0.433123	0.791136	-0.547469	0.584056	0.769422
ANKRA2	212.567	-0.308191	0.399645	-0.771162	0.440611	0.655083
ANKRD1	4.90914	0.980341	2.17418	0.450901	0.652061	0.817921
ANKRD10	376.884	0.521415	0.354724	1.46992	0.141585	0.325709
ANKRD11	1350.9	-0.287905	0.234701	-1.22669	0.21994	0.4355
ANKRD12	1362.25	-0.762621	0.307081	-2.48345	0.0130116	0.0539259
ANKRD13A	137.54	-1.4419	0.497782	-2.89666	0.00377163	0.0195943
ANKRD13B	12.8563	2.36323	1.22906	1.92278	0.0545073	0.16416
ANKRD13C	59.3055	0.591076	0.823873	0.717436	0.473105	0.682074
ANKRD13D	132.779	-1.44156	0.590855	-2.43979	0.0146958	0.0594618
ANKRD16	64.3404	3.23524	0.841412	3.84501	0.000120546	0.000976966
ANKRD17	532.572	0.0154638	0.265248	0.0582994	0.95351	0.984417
ANKRD18A	34.7386	-3.85291	1.48753	-2.59015	0.00959348	0.0423939
ANKRD18B	1.75789	-0.443965	3.92037	-0.113246	0.909836	0.964902
ANKRD18DP	1.06721	1.03698	3.90457	0.26558	0.790563	0.90168
ANKRD19P	0.310389	0.0403005	3.92037	0.0102798	0.991798	NA
ANKRD2	0	NA	NA	NA	NA	NA
ANKRD20A1	0	NA	NA	NA	NA	NA
ANKRD20A11P	1.15505	-4.23862	3.25629	-1.30167	0.193029	0.400718
ANKRD20A12P	1.35839	-4.11393	3.88187	-1.05978	0.289244	0.512972
ANKRD20A19P	0.0358948	0	3.92037	0	1	NA
ANKRD20A2	0	NA	NA	NA	NA	NA
ANKRD20A3	0	NA	NA	NA	NA	NA
ANKRD20A4	0.859245	-1.94411	3.90946	-0.497285	0.618988	0.793815
ANKRD20A5P	17.7264	-1.96998	1.33369	-1.47709	0.13965	0.323135
ANKRD20A8P	0.234377	-1.81531	3.90726	-0.464598	0.642219	NA
ANKRD20A9P	0.469316	-0.0302536	3.9162	-0.00772525	0.993836	NA
ANKRD22	43.6673	-2.56794	1.03972	-2.46984	0.0135172	0.0555669
ANKRD23	26.7556	-2.09729	1.0564	-1.98532	0.0471092	0.147373
ANKRD24	1.32458	-0.319559	3.22653	-0.0990412	0.921106	0.970187
ANKRD26	183.794	1.22954	0.444937	2.76339	0.00572043	0.0277778
ANKRD26P1	0.207643	0.922993	3.91483	0.235769	0.813612	NA
ANKRD26P3	0.590422	-3.2592	3.88966	-0.837913	0.40208	NA
ANKRD27	67.434	0.196496	0.751762	0.261381	0.793799	0.90375
ANKRD28	200.759	-1.43462	0.559009	-2.56636	0.0102773	0.0447446
ANKRD29	52.0375	0.689125	1.12392	0.613142	0.539782	0.736476
ANKRD30A	0.0123738	-0.221982	3.92037	-0.0566226	0.954846	NA
ANKRD30B	0	NA	NA	NA	NA	NA
ANKRD30BL	242.016	-1.0876	0.885772	-1.22785	0.219503	0.434976
ANKRD30BP2	0.360701	-0.222013	3.92037	-0.0566305	0.95484	NA
ANKRD30BP3	0.0358948	0	3.92037	0	1	NA
ANKRD31	10.2967	-6.77322	2.14248	-3.16139	0.00157019	0.00926847
ANKRD32	101.828	-1.88875	0.736305	-2.56518	0.0103122	0.0448608
ANKRD33	0.644023	-0.443969	3.92037	-0.113247	0.909835	NA
ANKRD33B	58.3124	1.3892	1.06291	1.30698	0.191218	0.398754
ANKRD34A	8.51549	-0.00246531	1.56999	-0.00157027	0.998747	1
ANKRD34B	0.0698611	-0.674206	3.92014	-0.171985	0.863449	NA
ANKRD34C	0.151832	0	3.92037	0	1	NA
ANKRD34C-AS1	0	NA	NA	NA	NA	NA
ANKRD35	66.3837	3.41164	1.06453	3.20484	0.00135138	0.0081703
ANKRD36	150.755	-0.916825	0.646302	-1.41857	0.156024	0.347152
ANKRD36B	95.3283	-0.618279	0.699186	-0.884285	0.376543	0.599033
ANKRD36BP1	0.0981153	-0.221993	3.92037	-0.0566254	0.954844	NA
ANKRD36BP2	52.537	-6.09093	1.10472	-5.51355	3.51657e-08	5.61945e-07
ANKRD36C	651.285	-1.09246	0.569082	-1.91969	0.0548972	0.165089
ANKRD37	143.868	-0.87802	0.660329	-1.32967	0.183627	0.387151
ANKRD39	87.4322	-0.262621	0.689507	-0.380882	0.703291	0.850212
ANKRD40	105.784	1.13278	0.528193	2.14463	0.0319827	0.10953
ANKRD42	71.1748	0.0915699	0.642204	0.142587	0.886616	0.952869
ANKRD44	142.303	-2.42426	0.816497	-2.9691	0.00298671	0.0160965
ANKRD44-IT1	14.4511	-7.932	1.94876	-4.07029	4.69553e-05	0.000419338
ANKRD45	0.744627	0.262221	3.92037	0.0668867	0.946672	0.98162
ANKRD46	20.3981	0.199547	1.31415	0.151844	0.87931	0.948797
ANKRD49	203.045	-0.438191	0.528706	-0.828799	0.407218	0.62716
ANKRD50	53.8791	0.747397	0.796431	0.938433	0.348022	0.571597
ANKRD52	123.121	0.138362	0.568363	0.243439	0.807665	0.91227
ANKRD53	0.0703036	1.22525	3.91564	0.31291	0.754349	NA
ANKRD54	61.2052	0.15788	0.627273	0.251692	0.801279	0.908249
ANKRD55	0.0186674	0.488729	3.91953	0.124691	0.900768	NA
ANKRD6	17.4154	0.103737	1.4946	0.0694079	0.944665	0.980933
ANKRD60	0.061424	-0.221986	3.92037	-0.0566238	0.954845	NA
ANKRD61	0.0583943	0	3.92037	0	1	NA
ANKRD62	1.36815	1.42653	3.07985	0.463182	0.643234	0.811755
ANKRD62P1-PARP4P3	0	NA	NA	NA	NA	NA
ANKRD63	0	NA	NA	NA	NA	NA
ANKRD65	42.2767	2.17868	1.3818	1.5767	0.114865	0.281501
ANKRD66	0	NA	NA	NA	NA	NA
ANKRD7	0.0123738	-0.221982	3.92037	-0.0566226	0.954846	NA
ANKRD9	110.139	-0.652334	0.627508	-1.03956	0.298543	0.522862
ANKS1A	117.132	-0.450549	0.570409	-0.78987	0.429604	0.6468
ANKS1B	4.38131	-2.36401	2.03456	-1.16193	0.245266	0.46413
ANKS3	56.1739	2.33553	0.798851	2.92361	0.00346002	0.0181971
ANKS4B	9.31238	-1.46216	2.40858	-0.607064	0.543809	0.739567
ANKS6	46.214	2.03781	0.83284	2.44682	0.0144123	0.0584901
ANKUB1	0	NA	NA	NA	NA	NA
ANKZF1	167.178	-1.64962	0.486426	-3.39132	0.00069557	0.00460184
ANLN	50.6598	0.868535	0.994313	0.873503	0.382389	0.604379
ANO1	89.2915	4.16768	0.777604	5.35965	8.33847e-08	1.248e-06
ANO1-AS2	0	NA	NA	NA	NA	NA
ANO10	163.371	0.151166	0.597263	0.253097	0.800193	0.907778
ANO2	12.1101	1.93123	1.78274	1.08329	0.278679	0.502794
ANO3	0.0317227	-4.18657e-05	3.92037	-1.0679e-05	0.999991	NA
ANO4	0.0130769	-0.221982	3.92037	-0.0566226	0.954846	NA
ANO5	6.32824	-2.2045	2.10814	-1.04571	0.295694	0.520028
ANO6	185.281	0.708654	0.511237	1.38616	0.165699	0.360948
ANO7	24.139	1.02056	1.32893	0.767952	0.442515	0.656897
ANO8	215.85	-0.0176532	0.520819	-0.033895	0.972961	0.993244
ANO9	87.5273	-6.27755	0.839305	-7.47947	7.46242e-14	2.85279e-12
ANOS1	9.90551	0.440532	2.12706	0.207109	0.835925	0.927731
ANP32A	224.356	-0.0576162	0.443204	-0.129999	0.896567	0.958289
ANP32A-IT1	6.77034	-4.25699	1.77947	-2.39228	0.016744	0.0658585
ANP32AP1	0.0123738	-0.221982	3.92037	-0.0566226	0.954846	NA
ANP32B	1243.93	-0.549875	0.339231	-1.62094	0.10503	0.264427
ANP32C	0.174475	0	3.92037	0	1	NA
ANP32D	0	NA	NA	NA	NA	NA
ANP32E	290.325	-1.13384	0.38303	-2.96018	0.00307459	0.0164856
ANPEP	214.302	0.167798	0.78737	0.213112	0.831239	0.924683
ANTXR1	245.301	5.63087	0.669311	8.41294	3.99857e-17	2.5219e-15
ANTXR2	228.908	1.04595	0.490237	2.13356	0.0328787	0.111984
ANTXRL	0.0244553	0.262265	3.92037	0.066898	0.946663	NA
ANTXRLP1	3.88443	-5.70812	1.98933	-2.86938	0.00411282	0.0210498
ANXA1	1332.04	-0.286783	0.440015	-0.651757	0.514558	0.716351
ANXA10	260.13	1.26498	1.18508	1.06741	0.285785	0.510388
ANXA11	1151.47	-0.287238	0.34442	-0.833976	0.404295	0.624889
ANXA13	13.0728	2.53568	1.95053	1.29999	0.193603	0.401322
ANXA2	3067.46	0.589653	0.337394	1.74767	0.0805217	0.217864
ANXA2P1	2.27747	-0.316567	1.65038	-0.191814	0.847888	0.9341
ANXA2P2	0.56195	-0.453551	2.16799	-0.209204	0.834289	NA
ANXA2P3	37.8912	-1.68697	0.922711	-1.82828	0.0675075	0.192037
ANXA2R	57.4903	-3.04139	0.808728	-3.76071	0.000169432	0.00131152
ANXA3	71.0699	-2.58699	1.02249	-2.5301	0.0114031	0.0487173
ANXA4	243.416	0.627995	0.527956	1.18948	0.23425	0.452287
ANXA5	428.445	0.8043	0.450568	1.78508	0.0742485	0.205866
ANXA6	578.835	-0.445362	0.601235	-0.740745	0.458848	0.66978
ANXA7	182.117	0.292964	0.485755	0.60311	0.546435	0.741248
ANXA8	0	NA	NA	NA	NA	NA
ANXA8L1	0.033922	0	3.92037	0	1	NA
ANXA9	7.33181	-0.779434	1.45612	-0.535283	0.592454	0.77463
AOAH	85.1448	-8.33722	1.01522	-8.2122	2.17173e-16	1.23514e-14
AOAH-IT1	0	NA	NA	NA	NA	NA
AOC1	66.4168	-1.37985	1.27402	-1.08307	0.278779	0.502864
AOC2	1.37951	-4.11952	3.54186	-1.1631	0.244791	0.463812
AOC3	152.867	5.78104	0.783403	7.3794	1.59008e-13	5.74022e-12
AOC4P	0.148062	-0.221991	3.92037	-0.056625	0.954844	NA
AOX1	51.7952	6.63997	1.35682	4.89377	9.89222e-07	1.22027e-05
AOX2P	0.00987579	0.262267	3.92037	0.0668985	0.946662	NA
AP1AR	74.5105	-0.569086	0.708794	-0.802894	0.422036	0.64005
AP1B1	518.389	-1.36964	0.304566	-4.49703	6.89092e-06	7.21078e-05
AP1B1P1	0	NA	NA	NA	NA	NA
AP1G1	244.155	-0.588285	0.451638	-1.30256	0.192725	0.400403
AP1G2	111.793	-4.09801	0.693268	-5.91115	3.39727e-09	6.50134e-08
AP1M1	181.333	0.0133229	0.52405	0.0254229	0.979718	0.995801
AP1M2	55.1586	-1.15538	1.04124	-1.10962	0.267163	0.490035
AP1S1	145.949	0.206862	0.457109	0.452544	0.650877	0.817008
AP1S2	305.588	-1.49072	0.535665	-2.78294	0.00538688	0.0264113
AP1S3	98.5285	-2.29601	0.704606	-3.25858	0.00111973	0.00695258
AP2A1	33.2455	-0.0590845	0.864279	-0.0683628	0.945497	0.98154
AP2A2	215.654	-0.526869	0.408975	-1.28827	0.197653	0.406723
AP2B1	612.102	-0.276854	0.335518	-0.825155	0.409284	0.62899
AP2M1	469.603	0.462803	0.326687	1.41666	0.156583	0.348109
AP2S1	295.893	0.00440791	0.519394	0.00848665	0.993229	1
AP3B1	272.443	0.276071	0.37716	0.731973	0.464185	0.674714
AP3B2	0.0425606	0	3.92037	0	1	NA
AP3D1	1019.46	-0.473739	0.293139	-1.61609	0.106075	0.26595
AP3M1	88.9715	0.691091	0.758926	0.910617	0.362497	0.585522
AP3M2	171.623	-0.548869	0.545658	-1.00588	0.314471	0.538994
AP3S1	101.829	1.02044	0.693961	1.47046	0.141437	0.325508
AP3S2	0.519135	1.30628	3.88061	0.336618	0.736405	NA
AP4B1	120.703	-1.94109	0.6137	-3.16293	0.00156189	0.00922955
AP4B1-AS1	0	NA	NA	NA	NA	NA
AP4E1	43.3296	0.0882965	0.852402	0.103585	0.917498	0.967897
AP4M1	54.8025	1.35651	0.692237	1.95961	0.0500418	0.154089
AP4S1	34.8919	-2.02104	0.821331	-2.46068	0.0138673	0.0567327
AP5B1	109.108	-0.852752	0.497359	-1.71456	0.0864257	0.229276
AP5M1	42.2944	0.129848	0.753487	0.17233	0.863178	0.941889
AP5S1	69.921	1.10258	0.824552	1.33718	0.181162	0.383207
AP5Z1	248.949	-0.37425	0.287297	-1.30266	0.192692	0.400403
APAF1	138.609	-1.55101	0.571825	-2.71239	0.00668007	0.0315769
APBA1	17.4222	-0.0180244	1.37066	-0.0131502	0.989508	0.999809
APBA2	49.8688	0.739873	0.992902	0.745162	0.456174	0.668003
APBA3	72.9824	-0.843037	0.670524	-1.25728	0.208652	0.421191
APBB1	96.485	0.730386	0.628022	1.16299	0.244832	0.463812
APBB1IP	264.531	-1.62734	0.77362	-2.10354	0.0354188	0.118499
APBB2	97.4646	3.28834	0.809135	4.06402	4.82345e-05	0.000429771
APBB3	77.108	-0.920305	0.778172	-1.18265	0.236948	0.455222
APC	160.099	0.62911	0.411716	1.52802	0.126508	0.302176
APC2	5.04829	0	3.17197	0	1	1
APCDD1	238.493	4.11988	0.868936	4.74129	2.12363e-06	2.44127e-05
APCDD1L	82.1343	3.75316	1.55554	2.41277	0.0158319	0.0630203
APCDD1L-AS1	5.19536	3.30458	1.76424	1.87309	0.0610555	0.178219
APCS	0	NA	NA	NA	NA	NA
APEH	192.357	-1.93377	0.535319	-3.61237	0.000303409	0.00220932
APELA	0.516247	3.63516	3.88337	0.936083	0.34923	NA
APEX1	148.994	0.400546	0.411876	0.972492	0.330806	0.554903
APEX2	80.3441	-1.24197	0.766554	-1.6202	0.10519	0.264559
APH1A	889.037	0.238886	0.40008	0.597096	0.550443	0.744386
APH1B	62.4625	0.304608	0.778195	0.391429	0.695481	0.844587
API5	69.4098	-0.153261	0.606205	-0.25282	0.800407	0.907894
APIP	9.20145	-0.566227	1.28141	-0.441877	0.658578	0.822157
APITD1	18.1195	0.220358	1.11196	0.19817	0.842912	0.93115
APITD1-CORT	0.0259104	-0.221982	3.92037	-0.0566226	0.954846	NA
APLF	26.8857	-2.14511	1.12099	-1.91359	0.0556728	0.166895
APLN	138.925	5.22187	1.25213	4.17037	3.04102e-05	0.000282475
APLNR	170.331	2.12309	0.871589	2.43589	0.0148554	0.0599429
APLP1	12.8062	-3.00521	1.85442	-1.62056	0.105111	0.264475
APLP2	2047.81	0.0790744	0.29958	0.26395	0.791818	0.902509
APMAP	685.953	-0.684039	0.346637	-1.97336	0.0484545	0.150442
APOA1	2.42504	1.44161	2.15108	0.670179	0.502744	0.707153
APOA1-AS	0	NA	NA	NA	NA	NA
APOA1BP	180.511	-0.44578	0.475822	-0.936863	0.348829	0.572632
APOA2	0	NA	NA	NA	NA	NA
APOA4	0.572182	0	3.92037	0	1	NA
APOA5	0	NA	NA	NA	NA	NA
APOB	5.09345	-0.658574	2.41044	-0.273217	0.784687	0.899239
APOBEC1	9.20945	-3.82862	2.06275	-1.85608	0.0634428	0.183273
APOBEC2	0	0	0	0	1	NA
APOBEC3A	72.5126	-3.03687	1.12774	-2.69289	0.00708356	0.0331746
APOBEC3A_B	0	NA	NA	NA	NA	NA
APOBEC3B	0.44394	-2.633	3.89842	-0.675401	0.499421	NA
APOBEC3B-AS1	0	NA	NA	NA	NA	NA
APOBEC3C	232.789	-1.62999	0.555412	-2.93474	0.00333828	0.0176427
APOBEC3D	88.7174	-1.04248	1.01577	-1.0263	0.304749	0.528907
APOBEC3F	47.4158	-1.51587	0.872555	-1.73727	0.0823392	0.221374
APOBEC3G	109.048	-3.25645	0.8538	-3.81407	0.000136695	0.00108933
APOBEC3H	15.339	-5.90072	1.19274	-4.94722	7.52816e-07	9.51083e-06
APOBEC4	0.396684	-0.674231	3.92014	-0.171992	0.863444	NA
APOBR	132.958	-9.07221	0.882449	-10.2807	8.60831e-25	1.70161e-22
APOC1	77.7437	-2.71826	1.01114	-2.68832	0.00718122	0.0335255
APOC1P1	0.25202	-1.10755	3.91753	-0.282715	0.777395	NA
APOC2	0	NA	NA	NA	NA	NA
APOC3	0	0	0	0	1	NA
APOC4	0	NA	NA	NA	NA	NA
APOC4-APOC2	0	NA	NA	NA	NA	NA
APOD	270.849	5.11413	0.780072	6.55598	5.52779e-11	1.42903e-09
APOE	244.113	0.556013	0.627833	0.885607	0.375829	0.598352
APOF	0	NA	NA	NA	NA	NA
APOH	0.142752	0	3.92037	0	1	NA
APOL1	1065.16	1.65584	0.408076	4.05767	4.95641e-05	0.000439489
APOL2	158.495	0.434604	0.661214	0.657282	0.511	0.713959
APOL3	190.189	0.166843	0.608853	0.274028	0.784063	0.898916
APOL4	25.3426	4.32086	1.17232	3.68573	0.000228045	0.00171367
APOL5	0	NA	NA	NA	NA	NA
APOL6	570.43	-0.185326	0.331683	-0.558743	0.576337	0.763371
APOLD1	236.815	0.673797	0.515449	1.30721	0.191143	0.398692
APOM	6.12173	-4.90441	1.82459	-2.68794	0.00718933	0.0335537
APOO	17.8835	0.285019	1.09409	0.260509	0.794471	0.904198
APOOL	145.145	1.42101	0.558523	2.54423	0.010952	0.0471001
APOOP5	0.0363137	-3.88169e-05	3.92037	-9.90131e-06	0.999992	NA
APOPT1	98.1658	0.944318	0.630835	1.49693	0.134411	0.314972
APP	1993.76	3.2386	0.434552	7.45273	9.14258e-14	3.45436e-12
APPBP2	100.897	0.98342	0.546684	1.79888	0.0720373	0.201458
APPL1	352.898	-0.0498722	0.364193	-0.136939	0.891079	0.955157
APPL2	134.468	1.11758	0.660425	1.69222	0.0906038	0.237292
APRT	318.786	-1.36597	0.460965	-2.96327	0.00304385	0.016356
APTR	7.06049	1.41317	1.35701	1.04138	0.297698	0.522149
APTX	79.5458	0.0180551	0.5747	0.0314167	0.974937	0.993634
AQP1	950.533	1.78947	0.758136	2.36035	0.0182577	0.0705551
AQP10	0.0549435	-0.443927	3.92037	-0.113236	0.909844	NA
AQP11	0.684556	-2.67338	3.89482	-0.686393	0.492465	0.698248
AQP12A	0	NA	NA	NA	NA	NA
AQP12B	0	NA	NA	NA	NA	NA
AQP2	2.08718	-0.341563	1.8456	-0.185069	0.853175	0.936171
AQP3	260.699	-1.93992	0.878552	-2.20809	0.0272382	0.0966514
AQP4	0	NA	NA	NA	NA	NA
AQP4-AS1	0	NA	NA	NA	NA	NA
AQP5	31.3269	0.0991055	1.72566	0.0574306	0.954202	0.984417
AQP6	0.132076	0	3.92037	0	1	NA
AQP7	0.926713	0.563045	3.91912	0.143666	0.885764	0.952335
AQP7P1	0	NA	NA	NA	NA	NA
AQP7P3	0	NA	NA	NA	NA	NA
AQP8	1.13794	-4.52938	3.88447	-1.16602	0.243605	0.462331
AQP9	132.17	-7.88236	0.824951	-9.55495	1.23642e-21	1.49597e-19
AQR	100.945	-0.731254	0.590105	-1.23919	0.215274	0.429533
AR	80.3108	3.90104	0.987467	3.95055	7.79718e-05	0.000659971
ARAF	107.141	-0.62405	0.611347	-1.02078	0.307359	0.531225
ARAP1	164.232	0.127354	0.591988	0.215129	0.829667	0.923822
ARAP2	136.735	-2.31661	0.733418	-3.15865	0.00158502	0.009339
ARAP3	73.8001	-0.210363	0.865645	-0.243014	0.807995	0.91227
ARC	31.638	0.892434	1.26484	0.705574	0.480453	0.688092
ARCN1	274.224	0.851973	0.432894	1.96809	0.0490582	0.151836
AREG	0.676261	0.530677	3.86786	0.137202	0.890871	0.955157
AREL1	105.643	-0.527497	0.646506	-0.815919	0.414546	0.634024
ARF1	2450.34	0.472525	0.257886	1.8323	0.0669069	0.190678
ARF3	864.259	0.213223	0.330983	0.64421	0.519439	0.719746
ARF4	443.883	1.46353	0.357603	4.09262	4.26527e-05	0.000383449
ARF5	456.671	-0.838832	0.358518	-2.33972	0.0192982	0.0736532
ARF6	349.019	-1.19026	0.368954	-3.22604	0.00125517	0.00764852
ARFGAP1	205.928	-0.543076	0.53146	-1.02186	0.306849	0.530927
ARFGAP2	107.9	-0.0854672	0.670063	-0.127551	0.898504	0.958908
ARFGAP3	253.019	0.30443	0.387761	0.785098	0.432396	0.648791
ARFGEF1	322.521	-0.558985	0.398709	-1.40199	0.160919	0.354367
ARFGEF2	176.217	-0.364315	0.486779	-0.74842	0.454207	0.666628
ARFGEF3	195.425	-0.183196	0.965085	-0.189823	0.849448	0.934748
ARFIP1	70.9232	0.433954	0.773607	0.560949	0.574832	0.762164
ARFIP2	70.8833	0.704189	0.618773	1.13804	0.255103	0.47583
ARFRP1	104.422	-0.766693	0.484834	-1.58135	0.113798	0.279816
ARG1	0	NA	NA	NA	NA	NA
ARG2	8.63414	-4.2011	1.14343	-3.67413	0.000238663	0.00178271
ARGFX	0.170808	-1.00442	3.9165	-0.256458	0.797597	NA
ARGFXP2	0	NA	NA	NA	NA	NA
ARGLU1	1978.74	-0.114447	0.289491	-0.395339	0.692593	0.842937
ARHGAP1	500.725	1.10771	0.252138	4.39326	1.11663e-05	0.000112699
ARHGAP10	174.801	1.52041	0.562098	2.70487	0.00683302	0.032206
ARHGAP11A	32.713	0.222945	1.03821	0.21474	0.82997	0.924095
ARHGAP11B	0.490266	-1.62038	3.91044	-0.414373	0.678601	NA
ARHGAP12	210.668	1.43469	0.551032	2.60365	0.00922375	0.0411414
ARHGAP15	75.612	-1.91013	0.742289	-2.5733	0.0100735	0.0439769
ARHGAP17	122.928	-0.417464	0.633526	-0.658953	0.509926	0.712835
ARHGAP18	267.566	-1.92966	0.500866	-3.85265	0.000116846	0.000951256
ARHGAP19	28.841	-1.4103	0.846387	-1.66626	0.0956608	0.247417
ARHGAP19-SLIT1	0	NA	NA	NA	NA	NA
ARHGAP20	12.852	4.73123	1.57582	3.00239	0.00267871	0.0146736
ARHGAP21	279.647	0.743397	0.50887	1.46088	0.144049	0.329136
ARHGAP22	23.314	-2.63026	1.12326	-2.34162	0.0192001	0.073365
ARHGAP23	172.293	3.21488	0.802712	4.00502	6.20122e-05	0.000536942
ARHGAP24	55.9394	0.6948	0.920828	0.754538	0.450526	0.663569
ARHGAP25	187.549	-6.38951	0.660981	-9.6667	4.17623e-22	5.72463e-20
ARHGAP26	250.354	-0.368378	0.48359	-0.761756	0.446205	0.659663
ARHGAP26-AS1	0	NA	NA	NA	NA	NA
ARHGAP26-IT1	0.0824153	-0.674206	3.92014	-0.171985	0.863449	NA
ARHGAP27	243.538	-3.05905	0.520462	-5.87756	4.16356e-09	7.90247e-08
ARHGAP28	17.5425	6.71847	1.25187	5.36674	8.01717e-08	1.20213e-06
ARHGAP29	289.029	4.14058	0.597091	6.9346	4.07383e-12	1.21607e-10
ARHGAP30	505.748	-7.67319	0.614858	-12.4796	9.64449e-36	1.20252e-32
ARHGAP31	156.056	-1.44711	0.666919	-2.16985	0.0300184	0.104257
ARHGAP31-AS1	0.0239493	0.262267	3.92037	0.0668985	0.946662	NA
ARHGAP32	140.508	0.415316	0.547541	0.758511	0.448145	0.661264
ARHGAP33	24.1224	-1.31727	1.12103	-1.17505	0.239973	0.458249
ARHGAP35	271.564	-0.101854	0.392016	-0.25982	0.795003	0.904549
ARHGAP36	0	NA	NA	NA	NA	NA
ARHGAP39	8.57516	-0.0344274	1.37332	-0.0250687	0.98	0.995801
ARHGAP4	224.502	-4.68381	0.849412	-5.51418	3.50419e-08	5.60705e-07
ARHGAP40	7.44242	-4.63825	2.12568	-2.18201	0.0291086	0.101729
ARHGAP42	77.0353	2.95681	0.819815	3.60669	0.000310131	0.00225321
ARHGAP44	32.8543	2.62055	1.10549	2.37049	0.0177646	0.0690094
ARHGAP5	295.569	0.538694	0.420888	1.2799	0.20058	0.410402
ARHGAP5-AS1	2.65571	4.43048	2.17499	2.03701	0.0416486	0.134211
ARHGAP6	65.8061	3.0059	0.911997	3.29595	0.000980887	0.0061961
ARHGAP8	0	0	0	0	1	NA
ARHGAP9	168.649	-8.58837	0.745181	-11.5252	9.84753e-31	6.13918e-28
ARHGDIA	639.342	-0.381348	0.372608	-1.02346	0.306091	0.530294
ARHGDIB	951.407	-3.13748	0.511207	-6.13739	8.38858e-10	1.76585e-08
ARHGDIG	0.0736317	0	3.92037	0	1	NA
ARHGEF1	138.594	-1.80339	0.554733	-3.25091	0.00115036	0.00707637
ARHGEF10	125.922	3.77811	0.620765	6.08622	1.15606e-09	2.37198e-08
ARHGEF10L	129.069	1.16459	0.764974	1.52239	0.127911	0.304194
ARHGEF11	112.271	1.22528	0.697	1.75794	0.0787586	0.21441
ARHGEF12	326.595	1.11415	0.460243	2.42079	0.015487	0.0620437
ARHGEF15	75.2552	1.93472	1.32008	1.4656	0.142756	0.327475
ARHGEF16	61.6103	-0.526162	1.0899	-0.482762	0.629265	0.802435
ARHGEF17	269.443	5.49128	0.765307	7.17526	7.2171e-13	2.39717e-11
ARHGEF18	166.263	-0.752412	0.566817	-1.32743	0.184365	0.388317
ARHGEF19	38.7636	-0.743255	0.720231	-1.03197	0.302087	0.526096
ARHGEF2	302.089	0.199897	0.401825	0.497473	0.618855	0.793719
ARHGEF25	23.2944	4.07457	1.12325	3.62749	0.000286185	0.00209853
ARHGEF26	29.9731	3.38747	1.34978	2.50965	0.0120849	0.0507802
ARHGEF26-AS1	0	0	0	0	1	NA
ARHGEF28	46.8693	1.17878	0.94281	1.25029	0.211195	0.424301
ARHGEF3	208.542	-1.80982	0.620297	-2.91766	0.00352665	0.018501
ARHGEF3-AS1	0	NA	NA	NA	NA	NA
ARHGEF33	0.612003	1.65325	3.9126	0.422546	0.672627	NA
ARHGEF34P	0	NA	NA	NA	NA	NA
ARHGEF35	0.215532	0	3.92037	0	1	NA
ARHGEF37	18.125	0.339248	1.56697	0.2165	0.828598	0.923404
ARHGEF38	19.7982	-3.32228	1.61192	-2.06107	0.0392963	0.128392
ARHGEF38-IT1	0.163667	-0.951194	3.91866	-0.242734	0.808211	NA
ARHGEF39	6.98484	0.905373	1.74344	0.519302	0.60355	0.782382
ARHGEF4	23.6696	2.3305	1.15408	2.01936	0.0434502	0.138448
ARHGEF40	136.341	2.01524	0.699348	2.8816	0.00395666	0.0203793
ARHGEF5	40.5046	-1.27857	0.940932	-1.35883	0.1742	0.373493
ARHGEF6	171.423	-1.4325	0.738479	-1.9398	0.0524036	0.159274
ARHGEF7	356.208	0.90783	0.415906	2.18278	0.0290521	0.101554
ARHGEF7-AS1	0	NA	NA	NA	NA	NA
ARHGEF7-AS2	0.134273	-0.443938	3.92037	-0.113239	0.909841	NA
ARHGEF9	149.147	0.495581	0.638314	0.77639	0.437519	0.652834
ARHGEF9-IT1	0.785349	-3.70164	3.88845	-0.951957	0.341119	0.564549
ARID1A	604.461	-0.299925	0.328462	-0.913118	0.36118	0.584444
ARID1B	252.216	-0.557443	0.334464	-1.66668	0.0955787	0.247253
ARID2	141.301	-0.904797	0.462735	-1.95532	0.0505447	0.155123
ARID3A	80.2141	-0.904175	0.740718	-1.22067	0.222209	0.438144
ARID3B	58.3171	-5.1047	0.839616	-6.0798	1.20331e-09	2.45958e-08
ARID3C	0	NA	NA	NA	NA	NA
ARID4A	461.91	-1.09956	0.341942	-3.21563	0.00130161	0.0078929
ARID4B	837.082	-0.95721	0.357359	-2.67857	0.00739377	0.0343496
ARID5A	290.032	-0.562859	0.573555	-0.98135	0.32642	0.550968
ARID5B	984.072	1.34959	0.381442	3.53812	0.000402982	0.00286489
ARIH1	278.212	-0.0256996	0.465678	-0.0551875	0.955989	0.985127
ARIH2	560.148	0.137343	0.287959	0.476954	0.633395	0.80553
ARIH2OS	0.0363137	-3.88169e-05	3.92037	-9.90131e-06	0.999992	NA
ARL1	255.067	1.24623	0.314918	3.9573	7.58006e-05	0.0006426
ARL10	2.98616	1.20555	2.92219	0.412551	0.679936	0.834956
ARL11	20.4489	-8.00144	1.40495	-5.69517	1.23247e-08	2.12748e-07
ARL13A	0	NA	NA	NA	NA	NA
ARL13B	126.63	1.09049	0.562606	1.93829	0.0525883	0.159626
ARL14	82.97	-0.735657	1.45382	-0.506016	0.612846	0.789509
ARL14EP	77.2701	-0.94952	0.682391	-1.39146	0.164086	0.359121
ARL14EPL	0.0386461	-0.443927	3.92037	-0.113236	0.909844	NA
ARL15	7.00075	-4.79698	1.59846	-3.001	0.00269092	0.0147256
ARL16	27.5281	1.5805	0.995232	1.58808	0.112269	0.2768
ARL17A	1.93231	-4.62642	2.36196	-1.95872	0.0501457	0.154263
ARL17B	0	NA	NA	NA	NA	NA
ARL2	318.252	1.13788	0.426679	2.66682	0.00765729	0.0352806
ARL2-SNX15	0	NA	NA	NA	NA	NA
ARL2BP	147.164	0.359139	0.51864	0.692462	0.488647	0.695111
ARL3	104.336	0.700596	0.596486	1.17454	0.24018	0.458294
ARL4A	144.14	-0.583547	0.703477	-0.829518	0.406811	0.626832
ARL4C	2813.75	-3.41331	0.462659	-7.3776	1.61168e-13	5.80526e-12
ARL4D	74.2259	1.6672	0.94319	1.76762	0.0771248	0.211633
ARL5A	165.291	-0.352355	0.526125	-0.669718	0.503038	0.707298
ARL5B	44.3554	-1.54608	0.922759	-1.6755	0.0938366	0.243847
ARL5C	0	NA	NA	NA	NA	NA
ARL6	5.11591	-0.480615	1.61751	-0.297132	0.766366	0.889267
ARL6IP1	478.168	-0.381315	0.335228	-1.13748	0.255338	0.475994
ARL6IP4	482.457	-0.366315	0.344795	-1.06241	0.288048	0.512229
ARL6IP5	627.808	-0.696378	0.351553	-1.98086	0.0476065	0.148595
ARL6IP6	15.6085	-1.60486	1.11695	-1.43682	0.150768	0.339557
ARL8A	538.809	0.210645	0.422942	0.498046	0.618451	0.793327
ARL8B	215.256	-0.0113011	0.422009	-0.0267792	0.978636	0.995713
ARL9	0.331713	0.0403021	3.92037	0.0102802	0.991798	NA
ARMC1	178.635	0.0189866	0.585678	0.0324181	0.974139	0.993629
ARMC10	67.086	1.89391	0.845354	2.24037	0.0250669	0.0905929
ARMC12	0.844789	-3.44419	3.89023	-0.885345	0.375971	0.598518
ARMC2	2.95432	-2.56089	2.12108	-1.20735	0.227298	0.444605
ARMC2-AS1	0	NA	NA	NA	NA	NA
ARMC3	0.0132783	0	3.92037	0	1	NA
ARMC4	0.0640192	0	3.92037	0	1	NA
ARMC5	70.7372	1.05306	0.822952	1.27961	0.200682	0.410454
ARMC6	37.9682	0.588466	0.982411	0.599002	0.549171	0.743342
ARMC7	44.6146	0.172976	0.979637	0.176571	0.859845	0.939867
ARMC8	97.0806	0.490168	0.657958	0.744984	0.456281	0.668048
ARMC9	68.2905	2.89469	0.673141	4.30027	1.70589e-05	0.000166671
ARMCX1	47.8774	2.041	1.03331	1.97521	0.0482439	0.150064
ARMCX2	48.6523	1.82828	0.797235	2.29327	0.0218322	0.081202
ARMCX3	322.263	0.242984	0.469935	0.517059	0.605115	0.783653
ARMCX4	46.4804	2.78999	0.986196	2.82904	0.00466876	0.0234508
ARMCX5	33.4013	1.79182	0.950179	1.88577	0.0593255	0.174774
ARMCX5-GPRASP2	0.610362	-3.36112	3.89087	-0.863848	0.387672	NA
ARMCX6	9.87341	-1.9492	1.67943	-1.16063	0.245792	0.464666
ARMS2	0.015107	0.262267	3.92037	0.0668985	0.946662	NA
ARMT1	14.2765	0.325455	1.20081	0.27103	0.786368	0.899841
ARNT	196.472	1.39253	0.499427	2.78825	0.0052993	0.0260371
ARNT2	19.745	3.48731	1.40937	2.47438	0.0133467	0.0550055
ARNTL	57.7191	-0.59653	0.650184	-0.917478	0.358892	0.582602
ARNTL2	67.7158	1.65171	0.733641	2.25138	0.0243612	0.088604
ARNTL2-AS1	0	NA	NA	NA	NA	NA
ARPC1A	101.453	1.43013	0.694588	2.05896	0.0394979	0.128947
ARPC1B	2401.17	-1.03115	0.371305	-2.77711	0.0054845	0.0268008
ARPC2	2344.66	-1.13711	0.272697	-4.16987	3.04773e-05	0.000282774
ARPC3	701.077	-0.717586	0.393341	-1.82434	0.0681012	0.19315
ARPC4	671.775	-1.4001	0.378035	-3.70364	0.000212531	0.00160977
ARPC4-TTLL3	0	NA	NA	NA	NA	NA
ARPC5	337.77	-1.00876	0.37876	-2.66333	0.00773717	0.0355375
ARPC5L	236.029	-0.620741	0.353912	-1.75394	0.0794404	0.215723
ARPIN	126.898	1.71557	0.534862	3.2075	0.00133895	0.00810117
ARPP19	225.631	-0.398095	0.401292	-0.992033	0.321182	0.545591
ARPP21	0	NA	NA	NA	NA	NA
ARR3	0	NA	NA	NA	NA	NA
ARRB1	204.493	-0.285459	0.412847	-0.691441	0.489288	0.695437
ARRB2	426.557	-3.57153	0.500765	-7.13214	9.88188e-13	3.22934e-11
ARRDC1	130.378	-1.29456	0.49328	-2.62439	0.00868031	0.0390289
ARRDC1-AS1	11.6718	-1.89824	1.39597	-1.3598	0.173893	0.372982
ARRDC2	150.917	-1.38317	0.606771	-2.27956	0.0226338	0.0835125
ARRDC3	413.046	-0.0640105	0.392787	-0.162965	0.870546	0.945351
ARRDC3-AS1	0.64565	-1.90562	3.9101	-0.487358	0.626005	NA
ARRDC4	21.8747	0.988321	1.16509	0.848277	0.396284	0.617515
ARRDC5	12.556	-3.98362	1.40851	-2.82825	0.00468029	0.0235015
ARSA	143.109	-1.03979	0.439014	-2.36847	0.0178616	0.0693126
ARSB	20.3826	-0.560019	0.9809	-0.570924	0.568051	0.757573
ARSD	196.275	-0.445741	0.558728	-0.797778	0.424999	0.643108
ARSE	3.197	-1.5514	2.29725	-0.675331	0.499465	0.704744
ARSF	0	NA	NA	NA	NA	NA
ARSG	8.11301	2.26391	1.64035	1.38014	0.167544	0.363678
ARSH	0	NA	NA	NA	NA	NA
ARSI	25.2602	6.50036	1.40013	4.6427	3.43892e-06	3.83894e-05
ARSJ	46.1504	4.83506	0.894252	5.40683	6.41516e-08	9.77288e-07
ARSK	42.1534	1.1879	0.816623	1.45465	0.145766	0.331797
ART1	0	NA	NA	NA	NA	NA
ART3	0.0151216	0	3.92037	0	1	NA
ART4	0	NA	NA	NA	NA	NA
ART5	0.194319	0.779903	3.91565	0.199176	0.842125	NA
ARTN	6.05335	0.607153	1.90739	0.318316	0.750245	0.878665
ARV1	41.0709	1.60517	0.910422	1.76311	0.0778825	0.212838
ARVCF	45.7381	1.25173	0.977755	1.28021	0.20047	0.410281
ARX	1.94427	-2.3056	3.23466	-0.71278	0.475982	0.684785
AS3MT	0	NA	NA	NA	NA	NA
ASAH1	171.383	-1.23855	0.494795	-2.50316	0.0123091	0.0515339
ASAH2	0.0745205	0	3.92037	0	1	NA
ASAH2B	0	0	0	0	1	NA
ASAP1	706.425	0.506142	0.430845	1.17477	0.240088	0.458249
ASAP1-IT1	36.2574	0.214414	1.11656	0.192031	0.847718	0.934025
ASAP1-IT2	20.4332	-0.814557	1.27959	-0.636575	0.524402	0.72353
ASAP2	222.198	2.8186	0.480408	5.86709	4.43499e-09	8.36866e-08
ASAP3	39.3516	3.16126	0.900217	3.51167	0.000445304	0.00312871
ASB1	164.241	0.574979	0.508714	1.13026	0.258367	0.479347
ASB10	0	NA	NA	NA	NA	NA
ASB11	0.535401	-3.43639	3.89029	-0.883326	0.37706	NA
ASB12	0	0	0	0	1	NA
ASB13	32.3506	2.55799	1.02778	2.48885	0.0128156	0.05325
ASB14	0	NA	NA	NA	NA	NA
ASB15	0.0907364	-0.443931	3.92037	-0.113237	0.909843	NA
ASB16	0	NA	NA	NA	NA	NA
ASB16-AS1	60.9043	-0.625271	0.743132	-0.841399	0.400125	0.621109
ASB17	0.0456474	0.262265	3.92037	0.066898	0.946663	NA
ASB18	0	NA	NA	NA	NA	NA
ASB2	24.7945	-5.27959	1.12491	-4.69333	2.68791e-06	3.04249e-05
ASB3	29.1732	0.247697	0.995924	0.248711	0.803584	0.909546
ASB4	0.0542104	0.563081	3.91912	0.143675	0.885757	NA
ASB5	0.0440888	-0.443927	3.92037	-0.113236	0.909844	NA
ASB6	61.7559	-0.706806	0.74635	-0.947018	0.34363	0.566911
ASB7	54.0159	-0.259688	0.817776	-0.317554	0.750823	0.879024
ASB8	93.1795	-0.104156	0.687183	-0.151569	0.879527	0.94884
ASB9	4.10297	-0.813731	2.16248	-0.376295	0.706697	0.852267
ASB9P1	0	NA	NA	NA	NA	NA
ASCC1	71.9843	-0.25388	0.67475	-0.376257	0.706726	0.852267
ASCC2	141.397	0.0585022	0.445244	0.131394	0.895464	0.957595
ASCC3	189.71	-0.0917186	0.387654	-0.236599	0.812968	0.914652
ASCL1	0.381377	-2.58934	3.89574	-0.66466	0.506268	NA
ASCL2	45.4487	-4.74	1.26033	-3.76091	0.000169298	0.00131125
ASCL3	0.0951682	0	3.92037	0	1	NA
ASCL4	0	NA	NA	NA	NA	NA
ASCL5	0	NA	NA	NA	NA	NA
ASF1A	61.1372	-1.52824	0.940493	-1.62493	0.104177	0.263062
ASF1B	36.4963	-2.317	0.739802	-3.13192	0.0017367	0.0100969
ASGR1	14.0921	-0.295481	1.46447	-0.201767	0.840099	0.929817
ASGR2	12.1826	-7.94593	1.31981	-6.0205	1.73878e-09	3.47091e-08
ASH1L	740.785	0.110696	0.257096	0.430564	0.666785	0.826861
ASH1L-AS1	7.40087	-0.973808	1.39592	-0.697608	0.485422	0.692439
ASH2L	72.634	0.0267135	0.617065	0.0432913	0.965469	0.989209
ASIC1	16.7019	-0.182123	1.70849	-0.106599	0.915107	0.967203
ASIC2	0.190569	1.61157	3.90965	0.412204	0.68019	NA
ASIC3	8.02682	-0.830603	1.70362	-0.487553	0.625867	0.799045
ASIC4	0.0558715	-0.926321	3.91885	-0.236376	0.813141	NA
ASIC5	0	NA	NA	NA	NA	NA
ASIP	0.116457	-1.46439	3.91513	-0.374033	0.708379	NA
ASL	103.459	0.621576	0.771647	0.805518	0.420521	0.639175
ASMT	0	NA	NA	NA	NA	NA
ASMTL	0	NA	NA	NA	NA	NA
ASMTL-AS1	0	NA	NA	NA	NA	NA
ASNA1	118.917	-0.415234	0.552253	-0.751891	0.452117	0.664824
ASNS	91.74	-0.523804	0.750273	-0.698151	0.485083	0.692261
ASNSD1	96.4418	-0.34799	0.626677	-0.555294	0.578694	0.765497
ASPA	5.32252	6.96931	2.50163	2.7859	0.00533785	0.0262106
ASPDH	0	NA	NA	NA	NA	NA
ASPG	5.47311	-0.443969	2.88492	-0.153893	0.877694	0.94812
ASPH	563.386	1.84094	0.42112	4.37153	1.23377e-05	0.000123905
ASPHD1	17.4575	1.18277	1.11242	1.06324	0.287673	0.512009
ASPHD2	51.8538	-2.82163	0.859181	-3.28409	0.00102311	0.00644022
ASPM	165.571	-1.19487	0.739901	-1.6149	0.106332	0.266347
ASPN	195.341	8.24833	0.912264	9.04161	1.54384e-19	1.31706e-17
ASPRV1	8.87285	2.03284	2.13103	0.953923	0.340123	0.563649
ASPSCR1	59.6938	-0.830665	0.901039	-0.921897	0.356582	0.579898
ASRGL1	68.8658	-2.69793	0.774022	-3.4856	0.000491029	0.00341445
ASS1	274.755	0.142797	0.712242	0.20049	0.841098	0.930595
ASTE1	23.277	-1.08925	0.956206	-1.13913	0.254647	0.475527
ASTL	0.42128	-3.09032	3.89325	-0.793762	0.427334	NA
ASTN1	0.328219	2.88273	3.89124	0.740825	0.458799	NA
ASTN2	9.28337	0.0618534	1.3931	0.0443997	0.964586	0.988992
ASTN2-AS1	0	NA	NA	NA	NA	NA
ASUN	67.2109	-1.8722	0.683397	-2.73955	0.00615239	0.0295042
ASXL1	325.066	-0.245777	0.331679	-0.741009	0.458688	0.66978
ASXL2	163.651	-1.05873	0.529113	-2.00096	0.045397	0.143215
ASXL3	3.18453	5.3549	2.57201	2.08199	0.0373437	0.12333
ASZ1	0.0186301	0	3.92037	0	1	NA
ATAD1	113.014	0.0710802	0.588178	0.120848	0.903811	0.96172
ATAD2	208.583	-0.502766	0.645777	-0.778545	0.436248	0.652167
ATAD2B	246.967	-0.742964	0.524962	-1.41527	0.156989	0.34882
ATAD3A	36.0597	-0.51335	0.981599	-0.522973	0.600993	0.780819
ATAD3B	50.4429	-1.12216	1.11203	-1.00911	0.312923	0.53727
ATAD3C	54.7552	-2.79139	1.17449	-2.37668	0.0174694	0.0680841
ATAD5	53.4856	-4.06744	0.788747	-5.15684	2.51146e-07	3.45571e-06
ATAT1	59.4001	2.5814	0.817089	3.15926	0.00158169	0.00932935
ATCAY	0.142375	0.341128	3.91912	0.087042	0.930638	NA
ATE1	105.764	0.416835	0.688014	0.605853	0.544612	0.739952
ATE1-AS1	0.57657	-2.4484	3.90101	-0.627631	0.530246	NA
ATF1	49.9939	-0.227387	0.836898	-0.271702	0.785851	0.899605
ATF2	81.2147	-0.473118	0.600138	-0.788348	0.430493	0.647428
ATF3	2363.24	1.61122	0.422081	3.81731	0.000134914	0.00107778
ATF4	975.611	-0.971508	0.378939	-2.56375	0.0103547	0.0449971
ATF5	272.81	-0.476333	0.506557	-0.940335	0.347046	0.570745
ATF6	304.579	0.901738	0.341226	2.64264	0.00822618	0.037423
ATF6B	81.2052	-0.789807	0.419185	-1.88415	0.0595449	0.175293
ATF7	69.7206	0.676712	0.677342	0.999069	0.317761	0.541882
ATF7IP	267.516	-1.14851	0.376202	-3.05292	0.00226629	0.0127549
ATF7IP2	43.5219	-1.10889	1.08627	-1.02082	0.307338	0.531225
ATG10	47.9641	0.601781	0.819415	0.734404	0.462703	0.673652
ATG101	205.392	0.315179	0.433385	0.727248	0.467074	0.677176
ATG12	310.991	-0.357038	0.491465	-0.726477	0.467546	0.677559
ATG13	153.259	0.38917	0.522393	0.744974	0.456287	0.668048
ATG14	151.434	0.842365	0.464015	1.81538	0.0694649	0.195989
ATG16L1	67.1845	-0.544751	0.816709	-0.667007	0.504768	0.709054
ATG16L2	368.824	-1.63106	0.446992	-3.64897	0.000263292	0.00194517
ATG2A	148.218	-1.34315	0.528339	-2.54221	0.0110154	0.0473351
ATG2B	120.503	1.49037	0.535024	2.78561	0.00534267	0.0262263
ATG3	187.659	-0.534712	0.535764	-0.998036	0.318262	0.542196
ATG4A	68.4905	0.45274	0.785546	0.576338	0.564386	0.754985
ATG4B	384.076	0.149078	0.486089	0.306688	0.759081	0.884215
ATG4C	46.1043	0.657344	0.974542	0.674517	0.499983	0.704928
ATG4D	37.4384	-0.820999	0.888736	-0.923783	0.355599	0.579141
ATG5	84.9173	-0.00369031	0.537928	-0.00686023	0.994526	1
ATG7	79.0158	0.219697	0.626076	0.350911	0.725655	0.863758
ATG9A	152.889	-0.214442	0.490354	-0.437321	0.661878	0.823993
ATG9B	6.76107	-3.33202	1.2624	-2.63943	0.00830462	0.0376847
ATHL1	170.088	-2.48528	0.694841	-3.57676	0.000347878	0.00250834
ATIC	200.967	0.206312	0.448397	0.460111	0.645436	0.813508
ATL1	22.008	2.07317	1.58075	1.31151	0.189686	0.396248
ATL2	111.192	0.572662	0.48028	1.19235	0.233124	0.450758
ATL3	246.913	0.863839	0.337677	2.55818	0.010522	0.0455898
ATM	243.118	-0.915986	0.583176	-1.57069	0.116256	0.283665
ATMIN	125.965	-0.34521	0.435851	-0.792038	0.428339	0.646155
ATN1	100.496	0.757478	0.628885	1.20448	0.228405	0.445608
ATOH1	0	NA	NA	NA	NA	NA
ATOH7	0.199175	0	3.92037	0	1	NA
ATOH8	88.7232	5.51822	1.14234	4.83065	1.3609e-06	1.63169e-05
ATOX1	279.084	0.570079	0.520194	1.0959	0.273124	0.497086
ATP10A	38.41	-0.893651	1.02046	-0.87573	0.381177	0.603428
ATP10B	51.2352	-1.75342	1.34924	-1.29956	0.193751	0.401446
ATP10D	114.535	-0.456381	0.659075	-0.692457	0.488651	0.695111
ATP11A	96.909	0.301588	0.662288	0.455373	0.648841	0.815846
ATP11A-AS1	0.0233566	0.0403224	3.92037	0.0102853	0.991794	NA
ATP11AUN	0	NA	NA	NA	NA	NA
ATP11B	125.401	-1.02887	0.553686	-1.85821	0.0631388	0.182622
ATP11C	155.082	-0.106041	0.558387	-0.189906	0.849383	0.934748
ATP12A	0	0	0	0	1	NA
ATP13A1	79.1765	-0.579304	0.5928	-0.977234	0.328453	0.552902
ATP13A2	46.5561	-1.31453	0.782443	-1.68004	0.0929499	0.242184
ATP13A3	264.149	-0.353655	0.541224	-0.653437	0.513475	0.715765
ATP13A4	21.9996	-0.370908	1.71064	-0.216824	0.828346	0.923404
ATP13A4-AS1	0	0	0	0	1	NA
ATP13A5	0.0506105	0	3.92037	0	1	NA
ATP13A5-AS1	0	NA	NA	NA	NA	NA
ATP1A1	2106.61	0.0786301	0.362846	0.216704	0.828439	0.923404
ATP1A1-AS1	1.33466	-2.76327	2.67548	-1.03281	0.301691	0.525818
ATP1A2	8.13252	3.42871	1.75079	1.95837	0.0501863	0.154329
ATP1A3	0.834646	-4.0174	3.88666	-1.03364	0.301305	0.525482
ATP1A4	0	NA	NA	NA	NA	NA
ATP1B1	1410.09	-0.980366	0.590351	-1.66065	0.0967838	0.249526
ATP1B2	33.2474	3.02748	1.3464	2.24858	0.0245393	0.0890436
ATP1B3	666.174	-0.381956	0.398474	-0.958549	0.337786	0.561391
ATP1B4	0	NA	NA	NA	NA	NA
ATP2A1	0.460227	-2.02025	3.90364	-0.517529	0.604787	NA
ATP2A1-AS1	2.63333	1.33443	2.42382	0.550548	0.581943	0.768012
ATP2A2	1056.61	1.42839	0.389564	3.66665	0.000245745	0.00182887
ATP2A3	223.446	-3.25527	0.724088	-4.49568	6.93482e-06	7.25203e-05
ATP2B1	976.028	-2.2495	0.355567	-6.32651	2.50764e-10	5.78106e-09
ATP2B2	0.162168	-1.62358	3.91376	-0.414838	0.678261	NA
ATP2B2-IT2	0	NA	NA	NA	NA	NA
ATP2B3	0.061921	0.341134	3.91912	0.0870434	0.930637	NA
ATP2B4	545.223	0.190721	0.424648	0.449126	0.653341	0.818709
ATP2C1	155.189	0.337199	0.44709	0.754206	0.450725	0.663682
ATP2C2	61.48	-0.360586	1.32021	-0.273128	0.784755	0.899239
ATP4A	1.90771	-3.84852	3.8862	-0.990304	0.322026	0.546576
ATP4B	1.7206	0	3.92037	0	1	1
ATP5A1	713.56	0.210295	0.336603	0.624756	0.532131	0.729598
ATP5B	946.66	-0.134484	0.263924	-0.509556	0.610363	0.787375
ATP5C1	268.715	0.910092	0.422979	2.15163	0.0314267	0.108037
ATP5D	162.679	-0.126116	0.426003	-0.296046	0.767195	0.889773
ATP5E	957.881	-0.0957195	0.496753	-0.19269	0.847202	0.933852
ATP5EP2	29.5948	-3.21133	0.737218	-4.35601	1.32454e-05	0.00013212
ATP5F1	173.813	-0.13081	0.53953	-0.242451	0.808431	0.912271
ATP5G1	387.828	-0.063541	0.334883	-0.189741	0.849512	0.934748
ATP5G2	1080.28	-0.23612	0.276802	-0.85303	0.393643	0.614993
ATP5G3	1410.14	0.385633	0.327965	1.17584	0.23966	0.458249
ATP5H	361.884	0.552953	0.304106	1.81829	0.0690196	0.195106
ATP5I	1755.18	0.305226	0.354824	0.86022	0.389668	0.611636
ATP5J	599.499	1.02296	0.287289	3.56073	0.000369829	0.00264894
ATP5J2	292.913	-0.855794	0.388172	-2.20468	0.0274767	0.0973122
ATP5J2-PTCD1	0	NA	NA	NA	NA	NA
ATP5L	1943.83	-0.420066	0.300838	-1.39632	0.162618	0.356756
ATP5L2	20.4851	-0.287377	0.919256	-0.312619	0.75457	0.881666
ATP5O	591.735	0.363297	0.267834	1.35643	0.174964	0.374705
ATP5S	47.3961	-0.699733	0.834707	-0.838298	0.401863	0.622653
ATP5SL	134.372	0.727721	0.555255	1.31061	0.189991	0.396698
ATP6AP1	380.084	-0.812266	0.396827	-2.0469	0.040668	0.131969
ATP6AP1L	13.0831	0.0060667	1.41184	0.00429702	0.996571	1
ATP6AP2	421.418	0.123645	0.255981	0.483026	0.629078	0.802323
ATP6V0A1	210.86	0.374542	0.481193	0.778362	0.436356	0.65218
ATP6V0A2	77.6559	-0.41711	0.610439	-0.683295	0.49442	0.699984
ATP6V0A4	0.0968176	0.119189	3.91912	0.0304121	0.975738	NA
ATP6V0B	378.894	-1.95251	0.396816	-4.92044	8.63496e-07	1.07914e-05
ATP6V0C	1838.98	-1.03274	0.301511	-3.42521	0.000614317	0.00413949
ATP6V0CP3	0	NA	NA	NA	NA	NA
ATP6V0D1	145.985	-1.45574	0.474925	-3.06519	0.0021753	0.0123113
ATP6V0D2	8.98352	-4.54849	2.12676	-2.1387	0.0324601	0.110807
ATP6V0E1	669.959	-0.185401	0.248124	-0.74721	0.454937	0.666974
ATP6V0E2	59.4518	-1.98159	0.798842	-2.48058	0.0131171	0.0542384
ATP6V0E2-AS1	1.43295	-1.68369	3.02821	-0.556002	0.57821	0.765202
ATP6V1A	236.582	-0.530869	0.339436	-1.56397	0.117824	0.2865
ATP6V1B1	10.319	2.98345	2.51007	1.18859	0.2346	0.45256
ATP6V1B1-AS1	0.106731	-0.908001	3.919	-0.231692	0.816777	NA
ATP6V1B2	312.327	-0.475302	0.477639	-0.995105	0.319685	0.544018
ATP6V1C1	95.7715	-0.0792396	0.752421	-0.105313	0.916128	0.967569
ATP6V1C2	8.75259	-3.16169	1.61357	-1.95943	0.0500623	0.154124
ATP6V1D	179.902	-0.305325	0.455737	-0.669959	0.502884	0.707205
ATP6V1E1	556.568	0.0452368	0.317739	0.142371	0.886787	0.952926
ATP6V1E2	10.9943	1.82957	1.61415	1.13346	0.257023	0.478146
ATP6V1F	477.956	-0.70828	0.340485	-2.08021	0.0375063	0.123766
ATP6V1G1	590.453	0.0395676	0.212373	0.186312	0.8522	0.935868
ATP6V1G2	1.39809	-4.60829	3.43085	-1.34319	0.179211	0.380711
ATP6V1G2-DDX39B	0	NA	NA	NA	NA	NA
ATP6V1G3	0	NA	NA	NA	NA	NA
ATP6V1H	105.662	0.809851	0.633991	1.27739	0.201466	0.411569
ATP7A	64.5971	-0.125747	0.871649	-0.144264	0.885292	0.952335
ATP7B	10.6486	0.0991857	1.53782	0.0644974	0.948574	0.982427
ATP8A1	64.0531	-1.84184	0.78341	-2.35106	0.0187201	0.0719411
ATP8A2	0.737325	-3.76428	3.88806	-0.968162	0.332963	0.556754
ATP8B1	131.577	2.00109	0.849284	2.35621	0.0184624	0.0711668
ATP8B2	130.139	0.497354	0.642508	0.774083	0.438882	0.654139
ATP8B3	0.636337	-2.70146	3.89754	-0.693119	0.488235	NA
ATP8B4	17.888	-4.3741	1.24345	-3.51771	0.000435282	0.00306494
ATP8B5P	4.69219	-3.03431	1.80637	-1.67978	0.0930002	0.242276
ATP9A	180.907	1.77733	0.625284	2.84243	0.00447709	0.0226425
ATP9B	63.3746	-0.888154	0.664119	-1.33734	0.181111	0.383191
ATPAF1	46.6876	0.70695	0.823155	0.858831	0.390434	0.612282
ATPAF2	31.2066	-2.77855	0.991661	-2.80191	0.00508008	0.0250969
ATPIF1	997.246	-0.0409277	0.250551	-0.163351	0.870242	0.945351
ATR	112.717	-0.30031	0.577015	-0.520455	0.602746	0.78187
ATRAID	320.912	1.45489	0.297466	4.89094	1.00354e-06	1.23604e-05
ATRIP	25.1559	0.438748	1.06351	0.412549	0.679937	0.834956
ATRN	112.021	1.53283	0.707461	2.16666	0.0302607	0.104874
ATRNL1	12.1858	3.28288	1.72228	1.90612	0.0566345	0.168956
ATRX	1301.36	-0.475064	0.247063	-1.92285	0.0544991	0.16416
ATXN1	245.591	-0.0274258	0.442161	-0.0620267	0.950542	0.983551
ATXN10	154.447	0.103028	0.490915	0.209869	0.83377	0.92644
ATXN1L	78.9164	0.0843254	0.655621	0.128619	0.897659	0.958508
ATXN2	298.928	0.800448	0.504069	1.58797	0.112293	0.2768
ATXN2L	73.8564	-0.677296	0.617967	-1.09601	0.273076	0.497057
ATXN3	165.015	0.111184	0.446759	0.248869	0.803462	0.909513
ATXN3L	0	NA	NA	NA	NA	NA
ATXN7	188.459	-0.455232	0.466673	-0.975483	0.329321	0.553271
ATXN7L1	90.0911	-0.241744	0.628177	-0.384834	0.70036	0.848302
ATXN7L2	10.2306	-0.270876	1.28159	-0.211358	0.832608	0.92558
ATXN7L3	354.975	-0.387547	0.370239	-1.04675	0.295216	0.519627
ATXN7L3B	366.705	0.476651	0.384309	1.24028	0.214872	0.429144
ATXN8OS	0	NA	NA	NA	NA	NA
AUH	25.8603	-0.0782756	1.03903	-0.0753351	0.939948	0.978084
AUNIP	1.97362	-2.51659	2.67538	-0.940645	0.346887	0.570716
AUP1	537.589	-0.639434	0.302613	-2.11304	0.0345974	0.116467
AURKA	69.1808	-0.890551	0.741794	-1.20054	0.229931	0.447037
AURKAIP1	370.058	0.0164103	0.3681	0.0445813	0.964441	0.988992
AURKAPS1	8.42407	-1.12598	1.45944	-0.771515	0.440402	0.654906
AURKB	80.1643	-0.403182	0.690129	-0.584213	0.559077	0.751541
AURKC	2.03991	2.875	2.98935	0.961749	0.336175	0.559784
AUTS2	378.029	0.240383	0.667559	0.360092	0.718778	0.859892
AVEN	50.6886	-0.110375	0.990103	-0.111479	0.911237	0.965563
AVIL	13.2873	3.37534	1.31127	2.5741	0.0100502	0.0439213
AVL9	99.0243	0.0844999	0.521617	0.161996	0.871309	0.945381
AVP	0	NA	NA	NA	NA	NA
AVPI1	119.094	-0.741419	0.788116	-0.940749	0.346833	0.570716
AVPR1A	27.3426	7.57616	1.3525	5.60161	2.12365e-08	3.54868e-07
AVPR1B	0	NA	NA	NA	NA	NA
AVPR2	20.6016	6.07368	1.94502	3.12269	0.00179209	0.0103521
AWAT1	0	NA	NA	NA	NA	NA
AWAT2	0	NA	NA	NA	NA	NA
AXDND1	0.772631	-7.08508e-05	3.92037	-1.80725e-05	0.999986	1
AXIN1	121.702	-0.0198481	0.611449	-0.0324608	0.974105	0.993629
AXIN2	52.2323	1.48421	0.907169	1.63609	0.10182	0.258725
AXL	335.4	1.9376	0.769539	2.51786	0.0118069	0.0499029
AZGP1	19.7836	-3.71345	1.86321	-1.99304	0.0462575	0.145223
AZGP1P1	0	NA	NA	NA	NA	NA
AZI2	136.118	1.25328	0.566728	2.21143	0.027006	0.0960379
AZIN1	262.595	0.00929744	0.303933	0.0305904	0.975596	0.994181
AZIN1-AS1	7.60537	2.82951	1.90392	1.48615	0.13724	0.319111
AZIN2	26.6343	2.35233	0.976645	2.40858	0.0160146	0.0635293
AZU1	0.0652313	-0.443927	3.92037	-0.113236	0.909844	NA
B2M	13102.5	-0.747451	0.247237	-3.02321	0.00250105	0.0138597
B3GALNT1	11.6504	1.02797	1.64273	0.625772	0.531465	0.729301
B3GALNT2	103.112	0.963913	0.667998	1.44299	0.149024	0.337005
B3GALT1	0	NA	NA	NA	NA	NA
B3GALT2	8.13335	-2.6584	1.74956	-1.51947	0.128644	0.305344
B3GALT4	35.4738	-1.68696	0.90489	-1.86427	0.062284	0.180795
B3GALT5	5.49241	3.55998	2.76778	1.28622	0.198366	0.407517
B3GALT5-AS1	7.60967	-0.181646	2.18893	-0.0829839	0.933864	0.975197
B3GALT6	159.039	0.428806	0.475687	0.901445	0.367352	0.589895
B3GAT1	9.05667	-7.03802	1.83028	-3.84534	0.000120387	0.000976166
B3GAT2	0	NA	NA	NA	NA	NA
B3GAT3	46.6198	-0.918856	0.854495	-1.07532	0.282231	0.506769
B3GLCT	38.6468	1.22399	0.990962	1.23516	0.216772	0.431287
B3GNT2	240.793	-0.42754	0.428367	-0.99807	0.318246	0.542196
B3GNT3	75.7369	-2.17816	0.892605	-2.44022	0.0146781	0.0594201
B3GNT4	0.441285	0.341111	3.91912	0.0870375	0.930642	NA
B3GNT5	141.118	-2.51422	0.796026	-3.15846	0.00158603	0.00934155
B3GNT6	57.7891	-2.97008	1.56824	-1.89389	0.0582394	0.172358
B3GNT7	42.4533	-3.9568	1.07749	-3.67223	0.000240442	0.00179105
B3GNT8	10.1564	-1.48448	1.56633	-0.947749	0.343257	0.566411
B3GNT9	95.7095	3.33458	0.796001	4.18917	2.79975e-05	0.000261864
B3GNTL1	11.195	-0.596101	1.6143	-0.369263	0.711932	0.855807
B4GALNT1	1.13972	3.75596	3.27588	1.14655	0.251568	0.472098
B4GALNT2	0	NA	NA	NA	NA	NA
B4GALNT3	7.61587	3.30918	2.47014	1.33967	0.180352	0.382084
B4GALNT4	1.17953	2.60234	3.38971	0.767717	0.442656	0.656897
B4GALT1	1001.21	0.897687	0.350096	2.56411	0.010344	0.0449626
B4GALT1-AS1	0.323928	-5.98816e-05	3.92037	-1.52744e-05	0.999988	NA
B4GALT2	202.834	2.05803	0.448922	4.58439	4.55315e-06	4.95659e-05
B4GALT3	140.138	-0.403666	0.410692	-0.982892	0.325661	0.550087
B4GALT4	112.303	1.22064	0.748063	1.63173	0.102736	0.260399
B4GALT4-AS1	0	NA	NA	NA	NA	NA
B4GALT5	536.519	0.782176	0.415212	1.8838	0.0595921	0.175305
B4GALT6	10.9957	-3.89652	1.43223	-2.72059	0.00651648	0.0309271
B4GALT7	178.915	1.42132	0.533443	2.66443	0.00771184	0.0354613
B4GAT1	105.651	2.1009	0.645023	3.25709	0.00112561	0.00697462
B9D1	12.074	2.31348	1.47959	1.5636	0.117911	0.28667
B9D2	56.8826	0.111348	0.934322	0.119175	0.905137	0.962446
BAALC	6.66507	-2.06038	2.05189	-1.00414	0.315312	0.539636
BAALC-AS1	0	NA	NA	NA	NA	NA
BAALC-AS2	0.0235499	-3.9325e-05	3.92037	-1.00309e-05	0.999992	NA
BAAT	0.320737	-2.51745	3.9	-0.645498	0.518604	NA
BABAM1	285.158	0.046976	0.330595	0.142095	0.887005	0.953096
BACE1	224.513	3.13043	0.547354	5.71921	1.07021e-08	1.87739e-07
BACE1-AS	0.0574506	0.855457	3.91772	0.218356	0.827152	NA
BACE2	670.588	1.0717	0.489927	2.18747	0.0287079	0.100546
BACH1	177.639	-1.11654	0.544771	-2.04956	0.0404073	0.131281
BACH1-IT2	1.92585	-5.27109	3.71437	-1.41911	0.155867	0.346945
BACH2	116.354	0.879322	0.655122	1.34223	0.179523	0.381098
BAD	97.904	1.50715	0.568112	2.6529	0.00798033	0.0365294
BAG1	322.392	-0.129015	0.360197	-0.358178	0.72021	0.861033
BAG2	65.4579	1.89881	1.03106	1.84161	0.0655327	0.187671
BAG3	482.049	1.60808	0.469983	3.42157	0.000622606	0.00418054
BAG4	38.1493	-0.31123	1.13149	-0.275063	0.783268	0.898386
BAG5	223.138	-0.0298442	0.418599	-0.0712954	0.943163	0.979919
BAG6	309.022	0.00125502	0.390265	0.00321582	0.997434	1
BAGE	0	NA	NA	NA	NA	NA
BAGE2	0	NA	NA	NA	NA	NA
BAGE3	0	NA	NA	NA	NA	NA
BAGE4	0	NA	NA	NA	NA	NA
BAGE5	0	NA	NA	NA	NA	NA
BAHCC1	121.087	3.72922	0.773782	4.81947	1.43937e-06	1.71298e-05
BAHD1	58.6249	-0.267554	0.680941	-0.392917	0.694381	0.843973
BAIAP2	213.664	0.414849	0.541857	0.765605	0.443911	0.658011
BAIAP2-AS1	66.6092	0.752928	0.795127	0.946928	0.343675	0.56692
BAIAP2L1	311.215	-0.821277	0.722614	-1.13654	0.255732	0.476346
BAIAP2L2	77.812	-1.50607	1.19928	-1.25582	0.209183	0.421671
BAIAP3	38.1337	-3.19111	1.07959	-2.95586	0.00311801	0.0166523
BAK1	59.3115	-2.02382	0.817886	-2.47445	0.0133441	0.0550055
BAMBI	27.8396	0.633671	1.03907	0.609844	0.541965	0.737901
BANCR	0	NA	NA	NA	NA	NA
BANF1	46.0881	0.314504	0.601249	0.523084	0.600916	0.780781
BANF2	0	NA	NA	NA	NA	NA
BANK1	101.269	-2.91939	1.15396	-2.52988	0.0114101	0.0487343
BANP	140	-0.489138	0.488674	-1.00095	0.316851	0.540842
BAP1	106.629	0.196051	0.486541	0.402949	0.686986	0.838885
BARD1	105.131	-1.19391	0.548186	-2.17793	0.0294113	0.10258
BARHL1	0	NA	NA	NA	NA	NA
BARHL2	0	NA	NA	NA	NA	NA
BARX1	8.03605	6.39465	2.09398	3.05383	0.00225938	0.0127248
BARX2	25.8855	-3.83757	1.42303	-2.69675	0.00700191	0.0328777
BASP1	665.584	-0.595058	0.514481	-1.15662	0.247428	0.466888
BASP1P1	0	NA	NA	NA	NA	NA
BATF	83.185	-6.07894	0.813772	-7.47007	8.01492e-14	3.04962e-12
BATF2	66.5296	0.95865	1.02461	0.935628	0.349465	0.573211
BATF3	40.8268	-0.0862346	0.904324	-0.095358	0.92403	0.971374
BAX	280.052	-0.279718	0.414473	-0.674876	0.499755	0.704884
BAZ1A	548.229	-1.12244	0.323471	-3.46997	0.00052052	0.00358416
BAZ1B	510.294	-0.457288	0.327312	-1.3971	0.162383	0.356464
BAZ2A	547.553	-0.767203	0.307211	-2.49732	0.0125137	0.0521696
BAZ2B	827.803	-0.0866698	0.353727	-0.245019	0.806442	0.911935
BBC3	488.759	-0.861483	0.528915	-1.62877	0.103361	0.261482
BBIP1	52.0295	-0.123201	0.742628	-0.165899	0.868237	0.944648
BBOX1	0.386322	-0.813298	3.91959	-0.207496	0.835623	NA
BBOX1-AS1	5.49619	-1.46849	2.64605	-0.554975	0.578912	0.765497
BBS1	37.8691	2.07537	1.02666	2.02148	0.0432296	0.137935
BBS10	9.74406	3.72701	1.44009	2.58803	0.00965253	0.0425851
BBS12	14.6806	-2.34769	1.3871	-1.69251	0.0905479	0.23726
BBS2	59.1525	0.702575	0.947153	0.741776	0.458223	0.669431
BBS4	65.8376	1.03009	0.808835	1.27355	0.202825	0.413533
BBS5	9.97212	0.814311	1.77257	0.459395	0.64595	0.813792
BBS7	56.8856	0.237151	0.616395	0.384739	0.70043	0.848302
BBS9	36.9802	0.976419	1.20427	0.810797	0.417482	0.636412
BBX	716.81	-0.354436	0.314312	-1.12765	0.259466	0.480763
BCAM	103.315	0.998827	0.929738	1.07431	0.282684	0.507085
BCAN	0.369516	-2.57952	3.89586	-0.66212	0.507894	NA
BCAP29	173.86	0.17581	0.452105	0.388869	0.697373	0.846057
BCAP31	437.288	0.213683	0.321791	0.664043	0.506663	0.710725
BCAR1	267.475	5.17644	0.621144	8.33371	7.83465e-17	4.68605e-15
BCAR3	36.0161	0.303379	0.859685	0.352896	0.724166	0.863123
BCAR4	0	NA	NA	NA	NA	NA
BCAS1	577.258	-0.0482579	0.97955	-0.0492654	0.960708	0.987452
BCAS2	98.3817	-1.24675	0.602949	-2.06776	0.0386628	0.126724
BCAS3	88.5965	-0.163955	0.594791	-0.275652	0.782816	0.898343
BCAS4	52.4784	-2.04424	0.901413	-2.26782	0.0233401	0.0856701
BCAT1	107.518	0.0636231	0.700258	0.0908567	0.927606	0.972698
BCAT2	67.7257	1.09236	0.730169	1.49603	0.134645	0.315316
BCCIP	434.534	-1.46433	0.576746	-2.53895	0.0111185	0.0476899
BCDIN3D	23.0344	0.860299	0.946763	0.908674	0.363522	0.58636
BCDIN3D-AS1	0	NA	NA	NA	NA	NA
BCHE	2.74188	3.81438	3.10004	1.23043	0.218536	0.434047
BCKDHA	162.16	-1.05294	0.458044	-2.29878	0.0215177	0.080327
BCKDHB	17.6845	-1.06027	1.31871	-0.804015	0.421388	0.639899
BCKDK	116.856	-1.63836	0.607259	-2.69796	0.00697665	0.0327686
BCL10	108.631	-0.316132	0.679371	-0.465331	0.641694	0.810916
BCL11A	76.2832	-7.09044	0.94211	-7.52613	5.22672e-14	2.05133e-12
BCL11B	304.955	-4.90762	0.755115	-6.49917	8.0765e-11	2.01295e-09
BCL2	133.727	-2.12813	0.657427	-3.23707	0.00120766	0.00737841
BCL2A1	516.19	-6.37618	0.714246	-8.92715	4.37114e-19	3.52497e-17
BCL2L1	233.548	-0.90926	0.666035	-1.36518	0.172195	0.370665
BCL2L10	0.336152	0	3.92037	0	1	NA
BCL2L11	188.407	-1.16653	0.440821	-2.64627	0.00813838	0.037133
BCL2L12	87.8173	0.802362	0.599067	1.33935	0.180455	0.382179
BCL2L13	85.8371	0.45169	0.582054	0.776028	0.437732	0.652913
BCL2L14	10.5451	-1.87928	1.8543	-1.01347	0.310834	0.534646
BCL2L15	75.0561	-2.30732	1.00399	-2.29817	0.0215524	0.080401
BCL2L2	32.6788	0.591388	0.938922	0.629859	0.528787	0.727026
BCL2L2-PABPN1	0	NA	NA	NA	NA	NA
BCL3	979.119	-0.201155	0.337831	-0.59543	0.551556	0.745364
BCL6	220.752	-0.283606	0.445641	-0.6364	0.524516	0.723626
BCL6B	48.7304	2.88726	1.13548	2.54276	0.0109981	0.0472733
BCL7A	78.8593	0.220246	0.787482	0.279684	0.77972	0.896731
BCL7B	106.042	0.210943	0.505959	0.416917	0.676739	0.832898
BCL7C	92.2874	-0.596311	0.609965	-0.977615	0.328265	0.552758
BCL9	60.2573	1.21463	0.753413	1.61217	0.106926	0.267275
BCL9L	487.947	-0.469727	0.38935	-1.20644	0.227649	0.444949
BCLAF1	963.975	-0.511639	0.349123	-1.4655	0.142785	0.327478
BCO1	12.1087	-2.36911	1.68521	-1.40583	0.159776	0.352882
BCO2	17.0939	2.08744	1.46809	1.42188	0.155061	0.345672
BCOR	95.6643	-0.143803	0.558713	-0.257383	0.796884	0.905798
BCORL1	65.0331	0.843442	0.599937	1.40589	0.159758	0.352882
BCORP1	0.171355	-1.62358	3.91376	-0.414838	0.678261	NA
BCR	97.5039	-1.86895	0.547786	-3.41182	0.000645308	0.00431688
BCRP2	0	NA	NA	NA	NA	NA
BCRP3	0	NA	NA	NA	NA	NA
BCS1L	70.0418	1.07242	0.894658	1.1987	0.230646	0.447874
BCYRN1	0.0093337	0.262267	3.92037	0.0668985	0.946662	NA
BDH1	51.9481	-1.89769	0.857638	-2.21269	0.0269188	0.0957908
BDH2	86.0347	2.30179	0.672683	3.42181	0.000622064	0.00417863
BDKRB1	182.29	7.38664	0.767278	9.62708	6.14523e-22	7.90539e-20
BDKRB2	355.138	5.31386	0.641694	8.28098	1.2217e-16	7.14892e-15
BDNF	24.4772	3.51661	1.19519	2.9423	0.00325788	0.0172911
BDNF-AS	17.9937	3.11887	1.54232	2.0222	0.0431562	0.13781
BDP1	751.176	-0.785824	0.355919	-2.20787	0.0272532	0.0966813
BEAN1	4.43847	-3.56668	1.90681	-1.8705	0.061415	0.17901
BEAN1-AS1	0	NA	NA	NA	NA	NA
BECN1	227.244	-0.293754	0.373809	-0.785839	0.431962	0.648543
BECN2	0	NA	NA	NA	NA	NA
BEGAIN	1.30598	-1.1536	3.58959	-0.321375	0.747926	0.877369
BEND2	0.015107	0.262267	3.92037	0.0668985	0.946662	NA
BEND3	16.5298	-5.51038	1.35268	-4.07367	4.62789e-05	0.000414439
BEND3P3	0	NA	NA	NA	NA	NA
BEND4	5.20409	-3.24805	2.49749	-1.30053	0.19342	0.401234
BEND5	15.421	0.942004	1.56402	0.602298	0.546976	0.741483
BEND6	0.841598	1.8865	3.45777	0.545582	0.585354	0.769705
BEND7	46.9509	1.38236	0.991214	1.39461	0.163133	0.357565
BEST1	7.27961	0.215899	1.82466	0.118323	0.905812	0.962866
BEST2	0.0717897	0	3.92037	0	1	NA
BEST3	0.120843	-0.889166	3.91914	-0.226878	0.820519	NA
BEST4	13.3861	-1.35249	1.91098	-0.707744	0.479104	0.687178
BET1	33.5148	0.193947	0.928627	0.208853	0.834563	0.92679
BET1L	180.043	0.813988	0.42523	1.91423	0.0555905	0.166704
BEX1	3.94794	-5.46387	2.48901	-2.1952	0.0281494	0.0991597
BEX2	39.7667	-8.32165	1.11732	-7.4479	9.48401e-14	3.57503e-12
BEX4	283.858	0.530422	0.635532	0.834611	0.403937	0.624753
BEX5	179.068	-3.06354	0.928361	-3.29995	0.000967029	0.00613246
BFAR	148.678	0.468434	0.512697	0.913666	0.360892	0.584393
BFSP1	5.41322	-3.24629	1.96283	-1.65388	0.0981509	0.252128
BFSP2	0.0835635	-1.10074	3.91758	-0.280974	0.77873	NA
BGLAP	0.135526	1.60186	3.91312	0.409357	0.682278	NA
BGLT3	0	NA	NA	NA	NA	NA
BGN	922.631	5.56623	0.595651	9.34479	9.20732e-21	9.44566e-19
BHLHA15	0	0	0	0	1	NA
BHLHA9	0	NA	NA	NA	NA	NA
BHLHB9	11.8132	2.48996	1.76128	1.41373	0.157442	0.349347
BHLHE22	18.4467	3.81521	1.25692	3.03536	0.00240246	0.0134186
BHLHE23	0	NA	NA	NA	NA	NA
BHLHE40	345.518	0.427386	0.39745	1.07532	0.282231	0.506769
BHLHE40-AS1	14.88	-7.65216	1.56485	-4.89002	1.00827e-06	1.23998e-05
BHLHE41	122.693	-0.325471	0.854894	-0.380715	0.703415	0.850298
BHMG1	0.0640192	0	3.92037	0	1	NA
BHMT	0	NA	NA	NA	NA	NA
BHMT2	44.7097	7.07315	0.856519	8.25801	1.48117e-16	8.6361e-15
BICC1	93.9946	6.07595	0.873709	6.9542	3.5457e-12	1.07025e-10
BICD1	56.4326	1.38656	0.888713	1.56019	0.118714	0.288319
BICD2	218.736	-0.283033	0.474241	-0.596814	0.550632	0.744386
BID	158.336	-2.13424	0.580013	-3.67965	0.000233554	0.00174939
BIK	40.963	-1.03177	1.219	-0.846401	0.397329	0.618487
BIN1	253.886	0.517736	0.506432	1.02232	0.306629	0.530886
BIN2	194.143	-8.9371	0.793033	-11.2695	1.85604e-29	8.3568e-27
BIN3	115.762	-0.207779	0.449494	-0.462252	0.643901	0.812239
BIN3-IT1	39.2359	-0.786802	1.02679	-0.766275	0.443513	0.657601
BIRC2	343.573	-0.175046	0.312616	-0.559938	0.575522	0.762725
BIRC3	1625.34	-3.39512	0.549756	-6.17568	6.58786e-10	1.41622e-08
BIRC5	67.7033	-0.512404	0.774857	-0.661288	0.508428	0.711464
BIRC6	433.757	-0.821913	0.32639	-2.51819	0.0117959	0.0498697
BIRC6-AS2	0	NA	NA	NA	NA	NA
BIRC7	1.47324	-3.519	2.58668	-1.36043	0.173693	0.372707
BIRC8	0	NA	NA	NA	NA	NA
BISPR	9.59739	-4.89561	1.49056	-3.28441	0.00102198	0.00643559
BIVM	106.029	1.95851	0.715018	2.7391	0.00616076	0.029531
BIVM-ERCC5	0	NA	NA	NA	NA	NA
BLACAT1	3.59038	-0.490934	1.87469	-0.261874	0.793419	0.903698
BLACE	0	NA	NA	NA	NA	NA
BLCAP	119.342	0.279188	0.491442	0.568099	0.569968	0.758942
BLID	0.110238	0.563072	3.91912	0.143673	0.885759	NA
BLK	8.50713	-7.16398	1.55598	-4.60415	4.14158e-06	4.5328e-05
BLM	39.7105	-2.30323	1.08958	-2.11387	0.0345262	0.116348
BLMH	138.914	0.289198	0.517366	0.558981	0.576175	0.763371
BLNK	47.1015	-2.76872	1.07078	-2.58571	0.00971787	0.0427793
BLOC1S1	162.265	-0.220845	0.411469	-0.536723	0.591459	0.773773
BLOC1S1-RDH5	0	NA	NA	NA	NA	NA
BLOC1S2	90.2025	-0.893583	0.461566	-1.93598	0.0528699	0.160135
BLOC1S3	26.4374	0.964666	0.905703	1.0651	0.28683	0.511185
BLOC1S4	80.3247	0.475836	0.797573	0.596605	0.550771	0.744513
BLOC1S5	0	0	0	0	1	NA
BLOC1S5-TXNDC5	0	NA	NA	NA	NA	NA
BLOC1S6	249.998	0.310228	0.361938	0.85713	0.391373	0.613102
BLVRA	84.5031	0.119716	0.522775	0.229001	0.818868	0.91778
BLVRB	348.585	-0.459969	0.450104	-1.02192	0.306819	0.530927
BLZF1	25.1574	-0.0456876	1.1924	-0.0383157	0.969436	0.991456
BMF	80.0046	-0.422518	0.796976	-0.530151	0.596007	0.777269
BMI1	1.403	-2.33328	3.88831	-0.600077	0.548455	0.742682
BMP1	190.886	3.11774	0.473868	6.57934	4.72538e-11	1.23141e-09
BMP10	0	NA	NA	NA	NA	NA
BMP15	0	NA	NA	NA	NA	NA
BMP2	140.757	3.51012	0.685079	5.12367	2.99638e-07	4.07453e-06
BMP2K	45.6522	-1.96758	0.906738	-2.16995	0.0300105	0.104257
BMP3	0.0271052	0.262267	3.92037	0.0668985	0.946662	NA
BMP4	278.639	3.56427	0.756291	4.71283	2.44301e-06	2.78668e-05
BMP5	13.9803	3.91957	2.95827	1.32495	0.185188	0.389427
BMP6	31.2599	-0.799563	1.19274	-0.670356	0.502631	0.707153
BMP7	97.9358	4.05525	1.10427	3.67232	0.000240359	0.00179105
BMP7-AS1	0	NA	NA	NA	NA	NA
BMP8A	58.2867	6.47201	1.1102	5.82958	5.55682e-09	1.03174e-07
BMP8B	4.42829	6.59811	3.21296	2.05359	0.0400155	0.130243
BMPER	2.51012	5.67514	3.87423	1.46484	0.142963	0.327532
BMPR1A	0.906939	2.69585	2.65252	1.01634	0.309468	0.533193
BMPR1B	0.202608	-0.674219	3.92014	-0.171989	0.863447	NA
BMPR1B-AS1	0	0	0	0	1	NA
BMPR2	535.225	1.71592	0.359549	4.77243	1.82014e-06	2.11944e-05
BMS1	329.242	0.282049	0.272975	1.03324	0.301491	0.525639
BMS1P17	0	NA	NA	NA	NA	NA
BMS1P18	0	NA	NA	NA	NA	NA
BMS1P20	74.0098	-0.11565	0.633333	-0.182605	0.855108	0.937177
BMS1P21	22.5488	1.67144	1.51346	1.10438	0.269426	0.492571
BMS1P4	84.0453	-0.132046	0.849915	-0.155364	0.876534	0.947562
BMS1P5	0.0538422	0	3.92037	0	1	NA
BMS1P6	0	NA	NA	NA	NA	NA
BMX	15.0836	0.0683701	2.07067	0.0330183	0.97366	0.993624
BNC1	1.68944	3.02653	2.71391	1.11519	0.264768	0.486965
BNC2	135.557	3.30207	0.785163	4.20559	2.60402e-05	0.000244972
BNIP1	49.9214	0.272598	0.664621	0.410156	0.681691	0.835883
BNIP2	194.709	-1.07526	0.435807	-2.46729	0.0136138	0.0558933
BNIP3	63.2618	1.77291	1.04075	1.70349	0.0884756	0.233453
BNIP3L	312.893	0.446595	0.352454	1.2671	0.205119	0.416455
BNIPL	1.56217	-0.721219	3.51125	-0.205402	0.837258	0.928574
BOC	117.177	4.29163	0.937565	4.57742	4.70735e-06	5.10377e-05
BOD1	77.9172	0.921459	0.431843	2.13378	0.0328608	0.111946
BOD1L1	909.058	-0.447381	0.261835	-1.70864	0.0875182	0.231383
BOD1L2	0.214295	-1.01638	3.91818	-0.2594	0.795327	NA
BOK	41.7001	2.01274	0.845655	2.38009	0.0173083	0.0676187
BOK-AS1	0.327458	-1.26559	3.91651	-0.323142	0.746588	NA
BOLA1	45.2868	1.48228	0.921784	1.60805	0.107824	0.268714
BOLA2	0	NA	NA	NA	NA	NA
BOLA2B	0	NA	NA	NA	NA	NA
BOLA3	130.843	1.38254	0.602206	2.2958	0.0216876	0.0807752
BOLA3-AS1	12.7746	-1.44897	1.54388	-0.938521	0.347977	0.571597
BOLL	0.0266792	0.262267	3.92037	0.0668985	0.946662	NA
BOP1	12.3611	2.2102	1.3327	1.65844	0.0972285	0.250473
BORA	17.0228	1.06165	1.28691	0.824958	0.409395	0.629015
BPESC1	0	NA	NA	NA	NA	NA
BPGM	121.666	2.76676	0.72699	3.80578	0.000141358	0.00112097
BPHL	20.6075	-0.630089	1.09132	-0.577362	0.563695	0.754652
BPI	0.795573	-3.70619	3.88691	-0.953505	0.340334	0.563738
BPIFA1	0	NA	NA	NA	NA	NA
BPIFA2	0.16961	0	3.92037	0	1	NA
BPIFA3	0	NA	NA	NA	NA	NA
BPIFA4P	0	NA	NA	NA	NA	NA
BPIFB1	195.181	-0.738625	1.39199	-0.530625	0.595678	0.777121
BPIFB2	0	NA	NA	NA	NA	NA
BPIFB3	0	NA	NA	NA	NA	NA
BPIFB4	0	NA	NA	NA	NA	NA
BPIFB6	0	NA	NA	NA	NA	NA
BPIFC	0	NA	NA	NA	NA	NA
BPNT1	71.8009	0.117418	0.824687	0.142379	0.886781	0.952926
BPTF	1243.62	-0.323024	0.221084	-1.46109	0.14399	0.329048
BPY2	0	NA	NA	NA	NA	NA
BPY2B	0	NA	NA	NA	NA	NA
BPY2C	0	NA	NA	NA	NA	NA
BRAF	34.7264	0.742048	0.947068	0.783522	0.433321	0.649723
BRAP	61.3851	-0.458813	0.78496	-0.584505	0.558881	0.75134
BRAT1	126.382	-0.0639583	0.455204	-0.140505	0.888261	0.953878
BRCA1	74.8204	-1.72062	0.817868	-2.10379	0.0353965	0.118499
BRCA2	76.4439	-1.0226	0.836324	-1.22274	0.22143	0.437433
BRCAT107	0	NA	NA	NA	NA	NA
BRCAT54	12.1844	1.11687	1.92128	0.581318	0.561026	0.75285
BRCC3	113.065	-0.221702	0.645185	-0.343626	0.731128	0.867685
BRD1	116.427	-0.312265	0.517552	-0.60335	0.546276	0.741094
BRD2	1983.72	-0.509023	0.305666	-1.66529	0.0958546	0.247682
BRD3	729.812	0.773089	0.260991	2.96213	0.00305515	0.016408
BRD4	1278.19	0.209296	0.187289	1.1175	0.263779	0.485973
BRD7	248.178	-0.489172	0.337262	-1.45042	0.146941	0.33386
BRD7P3	0	NA	NA	NA	NA	NA
BRD8	261.059	0.461403	0.332511	1.38763	0.165249	0.360356
BRD9	547.43	-1.4156	0.402489	-3.51712	0.000436257	0.00307047
BRDT	0.11792	-0.154068	3.91912	-0.039312	0.968642	NA
BRDTP1	0	NA	NA	NA	NA	NA
BRE	105.849	0.0133953	0.583641	0.0229513	0.981689	0.996443
BRE-AS1	121.318	-3.54008	0.856827	-4.13162	3.60222e-05	0.000330064
BREA2	0.27846	-2.21872	3.90473	-0.568212	0.569891	NA
BRF1	77.8642	-0.688238	0.666885	-1.03202	0.302063	0.526096
BRF2	22.7518	0.860621	0.887956	0.969215	0.332438	0.556498
BRI3	608.366	0.0856768	0.367923	0.232866	0.815865	0.916005
BRI3BP	18.6927	-2.99086	1.13015	-2.64643	0.00813455	0.037133
BRICD5	8.23241	-1.01486	1.79275	-0.566088	0.571334	0.759701
BRINP1	0	0	0	0	1	NA
BRINP2	0	NA	NA	NA	NA	NA
BRINP3	0.0877437	0.341134	3.91912	0.0870433	0.930637	NA
BRIP1	13.192	-1.21408	1.30516	-0.930213	0.352261	0.575526
BRIX1	126.402	0.296519	0.451997	0.65602	0.511811	0.714353
BRK1	362.495	0.435104	0.294931	1.47527	0.14014	0.323535
BRMS1	92.7262	-0.64783	0.579218	-1.11846	0.263372	0.48537
BRMS1L	43.8666	-0.218198	0.986189	-0.221254	0.824895	0.921166
BROX	128.905	-0.0524673	0.483628	-0.108487	0.913609	0.966558
BRPF1	164.921	-0.181683	0.386492	-0.470082	0.638297	0.808798
BRPF3	44.8005	1.68788	0.846327	1.99436	0.046113	0.14493
BRS3	0	NA	NA	NA	NA	NA
BRSK1	13.8507	0.113956	0.859183	0.132633	0.894483	0.957135
BRSK2	3.77816	-1.92897	2.13433	-0.903783	0.366111	0.588719
BRWD1	339.488	-0.463659	0.36487	-1.27075	0.203817	0.414774
BRWD1-AS1	0.223166	-2.16031	3.90577	-0.553107	0.58019	NA
BRWD1-IT2	0.48866	-1.62362	3.91376	-0.41485	0.678252	NA
BRWD3	126.2	-0.663649	0.519107	-1.27844	0.201094	0.411141
BSCL2	0.0790063	1.3201	3.91509	0.337182	0.73598	NA
BSDC1	180.348	0.527154	0.429778	1.22657	0.219983	0.435533
BSG	220.979	0.587368	0.339344	1.73089	0.0834709	0.223448
BSN	0.0503528	-4.42861e-05	3.92037	-1.12964e-05	0.999991	NA
BSN-AS2	0	NA	NA	NA	NA	NA
BSND	0	NA	NA	NA	NA	NA
BSPH1	0	NA	NA	NA	NA	NA
BSPRY	42.5914	-2.6168	1.03148	-2.53695	0.0111824	0.0479259
BST1	47.1351	1.26719	1.18314	1.07104	0.284152	0.508312
BST2	486.479	0.364062	0.362309	1.00484	0.314974	0.539457
BSX	0	NA	NA	NA	NA	NA
BTAF1	242.729	-0.52248	0.316322	-1.65173	0.0985887	0.252852
BTBD1	16.2096	-2.86848	1.15932	-2.47429	0.0133501	0.0550055
BTBD10	76.6893	-0.541451	0.695486	-0.778522	0.436261	0.652167
BTBD11	28.0033	-1.33006	1.39919	-0.950592	0.341812	0.565349
BTBD16	14.8028	-3.36009	1.76713	-1.90144	0.0572443	0.170314
BTBD17	0	0	0	0	1	NA
BTBD18	0	NA	NA	NA	NA	NA
BTBD19	0.711203	-2.63273	3.89526	-0.67588	0.499117	0.704413
BTBD2	104.797	0.682547	0.559869	1.21912	0.222799	0.438857
BTBD3	72.1736	2.17439	0.755137	2.87947	0.00398341	0.0205013
BTBD6	195.803	0.577228	0.543684	1.0617	0.288374	0.512473
BTBD7	335.322	0.512852	0.26737	1.91814	0.0550934	0.165556
BTBD8	11.3914	-1.69795	1.8423	-0.921651	0.356711	0.579932
BTBD9	110.878	-0.197108	0.731969	-0.269285	0.78771	0.90036
BTC	5.74039	-0.056659	2.32835	-0.0243344	0.980586	0.995947
BTD	75.2338	0.660077	0.646697	1.02069	0.307402	0.531225
BTF3	455.322	-0.00798472	0.35942	-0.0222156	0.982276	0.996604
BTF3L4	59.4969	2.13271	0.640938	3.32748	0.00087635	0.00561897
BTF3P11	0	NA	NA	NA	NA	NA
BTG1	4001.64	-2.27548	0.255782	-8.89619	5.77972e-19	4.52577e-17
BTG2	1863.61	0.708163	0.511858	1.38352	0.166507	0.362153
BTG3	179.88	-0.310073	0.328306	-0.944464	0.344933	0.568539
BTG4	0	NA	NA	NA	NA	NA
BTK	75.4967	-6.33962	0.826461	-7.67081	1.70918e-14	7.27141e-13
BTLA	8.47112	-6.54418	1.37536	-4.75814	1.95383e-06	2.26373e-05
BTN1A1	0.406357	-2.89827	3.89522	-0.744057	0.456842	NA
BTN2A1	84.5369	-0.375944	0.681329	-0.55178	0.581099	0.76721
BTN2A2	69.5814	-0.901351	0.665826	-1.35373	0.175822	0.375628
BTN2A3P	17.481	-0.862156	1.29777	-0.664336	0.506475	0.71053
BTN3A1	203.799	-1.01472	0.502723	-2.01844	0.0435453	0.138669
BTN3A2	248.217	-0.941536	0.439731	-2.14116	0.0322611	0.110297
BTN3A3	47.2124	-1.26975	0.866779	-1.4649	0.142948	0.327532
BTNL10	0	NA	NA	NA	NA	NA
BTNL2	0	NA	NA	NA	NA	NA
BTNL3	2.74563	-2.44975	2.68154	-0.913561	0.360948	0.584393
BTNL8	51.3152	-2.00405	1.31281	-1.52653	0.126878	0.302635
BTNL9	71.0239	-1.62167	0.964427	-1.68148	0.0926693	0.241725
BTRC	64.6109	-0.125044	0.713053	-0.175365	0.860793	0.940329
BUB1	30.8503	-1.48586	1.00124	-1.48401	0.137805	0.319966
BUB1B	22.2017	-1.94053	1.16391	-1.66726	0.0954629	0.247066
BUB3	246.838	-1.22069	0.412442	-2.95966	0.00307981	0.0164972
BUD13	34.6831	-0.632609	0.723746	-0.874077	0.382076	0.604315
BUD31	262.709	0.0671942	0.386414	0.173892	0.861951	0.941167
BVES	2.24755	5.5212	3.06847	1.79933	0.0719664	0.201295
BVES-AS1	0	0	0	0	1	NA
BYSL	42.4651	0.409942	0.948803	0.432062	0.665696	0.826208
BZRAP1	70.6669	-0.828927	1.25608	-0.659933	0.509297	0.71218
BZRAP1-AS1	19.3178	-3.74131	1.19734	-3.1247	0.0017799	0.0103
BZW1	498.107	-0.621638	0.42213	-1.47262	0.140853	0.32467
BZW2	168	0.06132	0.478465	0.12816	0.898023	0.95877
C10orf10	1309.87	3.27463	0.686934	4.76703	1.86965e-06	2.17242e-05
C10orf105	0.0235499	-3.9325e-05	3.92037	-1.00309e-05	0.999992	NA
C10orf107	0.298157	2.83318	3.89191	0.727965	0.466635	NA
C10orf11	22.1536	2.9948	1.06336	2.81635	0.00485731	0.0242104
C10orf111	0.21316	-2.11019	3.9067	-0.540147	0.589096	NA
C10orf113	0	NA	NA	NA	NA	NA
C10orf12	51.5182	-1.84444	0.755881	-2.44012	0.0146824	0.0594224
C10orf120	0	NA	NA	NA	NA	NA
C10orf126	0.0151216	0	3.92037	0	1	NA
C10orf128	39.7456	-3.37053	0.981775	-3.4331	0.000596722	0.00403853
C10orf131	1.67523	3.69475	2.21587	1.66741	0.0954333	0.247066
C10orf142	0	NA	NA	NA	NA	NA
C10orf2	36.8406	0.698329	0.909435	0.767871	0.442564	0.656897
C10orf25	4.32758	2.15881	1.97134	1.0951	0.273473	0.497499
C10orf32	78.0546	1.7277	0.746358	2.31484	0.0206216	0.0776977
C10orf32-ASMT	0	NA	NA	NA	NA	NA
C10orf35	26.7458	-2.11987	1.42635	-1.48622	0.137221	0.319111
C10orf53	0.0244407	0.520103	3.91935	0.132701	0.89443	NA
C10orf54	284.984	-1.1373	0.445223	-2.55445	0.0106355	0.0459955
C10orf55	1.56181	-2.81874	3.78985	-0.743761	0.457021	0.66864
C10orf62	0	NA	NA	NA	NA	NA
C10orf67	0	NA	NA	NA	NA	NA
C10orf71	0.108669	-0.674208	3.92014	-0.171986	0.863449	NA
C10orf71-AS1	0	NA	NA	NA	NA	NA
C10orf76	59.9639	-0.0712452	0.794863	-0.089632	0.92858	0.972958
C10orf82	0	NA	NA	NA	NA	NA
C10orf88	10.7093	-3.89891	1.42433	-2.73737	0.00619333	0.0296479
C10orf90	0	NA	NA	NA	NA	NA
C10orf91	0	NA	NA	NA	NA	NA
C10orf95	6.63575	-2.54012	1.94911	-1.30322	0.1925	0.400284
C10orf99	17.9421	-4.58247	2.11763	-2.16396	0.0304674	0.105455
C11orf1	33.9326	-0.702488	0.958012	-0.733276	0.46339	0.674305
C11orf16	0.0280459	-0.443927	3.92037	-0.113236	0.909844	NA
C11orf21	2.75978	-5.80819	3.38563	-1.71554	0.0862459	0.228911
C11orf24	202.733	1.9193	0.526692	3.64407	0.000268361	0.00197901
C11orf30	79.6077	0.244298	0.572616	0.426634	0.669646	0.828776
C11orf31	521.692	0.301902	0.289004	1.04463	0.296194	0.520218
C11orf39	0	NA	NA	NA	NA	NA
C11orf40	0	NA	NA	NA	NA	NA
C11orf42	0	NA	NA	NA	NA	NA
C11orf44	0.213473	-0.951159	3.91866	-0.242725	0.808218	NA
C11orf45	4.58414	-1.6204	2.31742	-0.699226	0.484411	0.691668
C11orf49	85.7661	1.18777	0.540731	2.19661	0.0280483	0.09896
C11orf52	0	NA	NA	NA	NA	NA
C11orf53	8.49249	3.61904	2.07805	1.74155	0.0815869	0.219784
C11orf54	94.8721	1.88969	0.65234	2.89678	0.00377012	0.0195943
C11orf57	163.559	0.161585	0.457316	0.353333	0.723839	0.862825
C11orf58	525.975	0.425546	0.314199	1.35438	0.175614	0.375455
C11orf63	17.552	-1.13298	1.33918	-0.846025	0.397539	0.618576
C11orf65	3.82833	-3.97041	2.28927	-1.73436	0.0828542	0.222311
C11orf68	92.5574	0.135025	0.639694	0.211078	0.832827	0.92575
C11orf70	5.07132	5.8733	1.73839	3.37859	0.000728582	0.00478509
C11orf71	28.2284	-0.544165	1.02512	-0.530833	0.595534	0.77709
C11orf72	0	NA	NA	NA	NA	NA
C11orf73	26.5917	-0.317812	0.909404	-0.349473	0.726734	0.864497
C11orf74	28.6541	2.71183	0.889184	3.0498	0.00228993	0.0128657
C11orf80	22.5309	-1.95281	1.1992	-1.62843	0.103435	0.261597
C11orf84	63.4087	1.97068	0.691832	2.8485	0.00439262	0.022257
C11orf85	0.0326157	-0.221982	3.92037	-0.0566226	0.954846	NA
C11orf86	16.899	3.93713	1.71102	2.30105	0.021389	0.0799757
C11orf87	0	NA	NA	NA	NA	NA
C11orf88	0	NA	NA	NA	NA	NA
C11orf91	12.3404	2.96357	1.47472	2.00959	0.0444749	0.140967
C11orf94	0.0652313	-0.443927	3.92037	-0.113236	0.909844	NA
C11orf95	101.023	2.88311	0.704388	4.09307	4.25692e-05	0.000383122
C11orf96	6847.38	5.68371	0.570889	9.95589	2.37696e-23	3.81466e-21
C11orf97	0	NA	NA	NA	NA	NA
C11orf98	2.59661	-0.584417	2.29659	-0.254472	0.799131	0.907081
C12orf10	110.145	0.114509	0.463457	0.247076	0.804849	0.910638
C12orf29	40.1203	1.57134	0.863543	1.81964	0.0688143	0.194594
C12orf4	86.0635	-0.324963	0.663061	-0.490094	0.624067	0.797879
[truncated: 24,370 more rows]

## Sheet: DE_Fibroblasts_vs_EpCAM
	baseMean	log2FoldChange	lfcSE	stat	pvalue	padj
A1BG	68.8533	5.87129	1.03784	5.65721	1.53855e-08	5.80108e-07
A1BG-AS1	17.5283	6.24953	1.38899	4.49934	6.81641e-06	0.000128659
A1CF	26.412	-4.15958	1.96519	-2.11663	0.034291	0.130317
A2M	2707.78	4.00702	0.584458	6.85596	7.08336e-12	5.24169e-10
A2M-AS1	10.2777	3.60038	2.32182	1.55067	0.12098	0.314021
A2ML1	1.26852	0.109553	2.9895	0.0366461	0.970767	0.994056
A2MP1	0.156961	-0.410668	4.44664	-0.0923546	0.926416	NA
A3GALT2	0	NA	NA	NA	NA	NA
A4GALT	140.376	3.19571	0.758483	4.21329	2.51678e-05	0.000390679
A4GNT	8.78164	-4.67425	4.23011	-1.105	0.269161	0.515847
AA06	0	NA	NA	NA	NA	NA
AAAS	77.2851	-0.452492	0.70575	-0.64115	0.521425	0.745916
AACS	194.221	-1.31978	0.688587	-1.91665	0.0552819	0.182194
AACSP1	0.0522283	0.212306	4.44664	0.0477452	0.961919	NA
AADAC	8.0405	-4.59674	2.83494	-1.62146	0.104919	0.28691
AADACL2	5.87589	23.132	3.49458	6.6194	3.60649e-11	2.36981e-09
AADACL2-AS1	0.0284889	0	4.44664	0	1	NA
AADACL3	0	NA	NA	NA	NA	NA
AADACL4	0	NA	NA	NA	NA	NA
AADACP1	6.03277	-6.86448	2.59429	-2.646	0.00814505	0.0445698
AADAT	1.56365	-0.868709	3.72476	-0.233226	0.815586	0.927618
AAED1	55.8981	1.96308	0.874883	2.24382	0.0248438	0.102856
AAGAB	175.605	-0.703803	0.65158	-1.08015	0.280076	0.526944
AAK1	707.667	0.29925	0.397182	0.753433	0.45119	0.691007
AAMDC	121.595	-0.278005	0.898177	-0.309521	0.756925	0.898281
AAMP	660.848	0.0198296	0.494292	0.0401172	0.968	0.993084
AANAT	0	NA	NA	NA	NA	NA
AAR2	103.412	-0.181004	0.703109	-0.257433	0.796844	0.918175
AARD	2.06582	2.78715	2.28957	1.21732	0.223481	0.462461
AARS	277.707	-0.308275	0.426298	-0.723143	0.469592	0.705881
AARS2	92.2179	0.0581841	0.810555	0.071783	0.942775	0.984953
AARSD1	0	0	0	0	1	NA
AASDH	48.2195	-0.323244	0.673792	-0.479739	0.631413	0.824597
AASDHPPT	102.563	-0.304681	0.636776	-0.478474	0.632313	0.825227
AASS	262.803	1.88026	0.692098	2.71675	0.00659267	0.0380242
AATBC	7.17136	-1.83565	2.25304	-0.814742	0.41522	0.659919
AATF	208.857	-0.524806	0.604647	-0.867954	0.385419	0.633209
AATK	55.6025	-2.23754	1.24289	-1.80027	0.0718181	0.219764
AATK-AS1	0	NA	NA	NA	NA	NA
ABALON	0	0	0	0	1	NA
ABAT	24.2391	-0.886938	1.19651	-0.74127	0.458529	0.696751
ABCA1	182.574	1.50025	0.658629	2.27783	0.0227368	0.0962984
ABCA10	98.2099	4.21699	1.10697	3.8095	0.000139249	0.00168332
ABCA11P	0.541931	-0.0500002	4.44664	-0.0112445	0.991028	NA
ABCA12	14.8293	-4.14835	1.67899	-2.47074	0.0134833	0.0655175
ABCA13	0.358139	-3.07281	4.40824	-0.69706	0.485765	NA
ABCA17P	0.0253053	-0.0499981	4.44664	-0.011244	0.991029	NA
ABCA2	70.6447	-0.940621	0.80493	-1.16857	0.242575	0.48635
ABCA3	28.1519	-0.285832	1.33329	-0.214382	0.830249	0.935188
ABCA4	0.11414	-0.0499988	4.44664	-0.0112442	0.991029	NA
ABCA5	172.161	-0.134604	0.672855	-0.200049	0.841442	0.940142
ABCA6	91.9878	6.52478	1.14799	5.68368	1.31826e-08	5.03035e-07
ABCA7	40.4111	-1.34849	1.22364	-1.10203	0.270448	0.517203
ABCA8	124.459	6.66083	0.775107	8.59344	8.44057e-18	1.67081e-15
ABCA9	79.2603	6.18939	1.22576	5.04942	4.43156e-07	1.16964e-05
ABCA9-AS1	0	NA	NA	NA	NA	NA
ABCB1	185.531	1.89066	0.792525	2.38561	0.0170508	0.0781748
ABCB10	13.0411	-1.33166	1.38673	-0.960288	0.33691	0.586556
ABCB11	0.0310119	0	4.44664	0	1	NA
ABCB4	40.8525	-0.727	1.31774	-0.5517	0.581154	0.790513
ABCB5	0	0	0	0	1	NA
ABCB6	70.7763	0.144103	0.795225	0.181211	0.856202	0.948302
ABCB7	101.922	0.0308404	0.818124	0.0376964	0.96993	0.993729
ABCB8	30.4413	-0.443815	0.924503	-0.480058	0.631186	0.824436
ABCB9	43.1357	-1.50777	1.37768	-1.09442	0.273769	0.52052
ABCC1	51.8637	0.642558	0.7218	0.890216	0.37335	0.622093
ABCC10	66.8866	-0.0832505	0.830673	-0.100221	0.920169	0.976169
ABCC11	0	NA	NA	NA	NA	NA
ABCC12	0	NA	NA	NA	NA	NA
ABCC13	0.0151216	0	4.44664	0	1	NA
ABCC2	1.56966	-3.68955	3.2252	-1.14398	0.252634	0.498014
ABCC3	200.09	-3.06652	0.885842	-3.46171	0.000536762	0.00509602
ABCC4	125.434	0.86822	0.736865	1.17826	0.238692	0.481704
ABCC5	284.954	-1.33432	0.661035	-2.01853	0.0435363	0.154583
ABCC5-AS1	0	NA	NA	NA	NA	NA
ABCC6	2.52438	-2.8203	3.55754	-0.792767	0.427914	0.670802
ABCC6P1	0	NA	NA	NA	NA	NA
ABCC6P2	0.132606	-0.771337	4.44664	-0.173465	0.862286	NA
ABCC8	1.25564	-4.9856	4.39229	-1.13508	0.256342	0.502075
ABCC9	67.581	8.38597	1.29434	6.47894	9.23696e-11	5.78168e-09
ABCD1	14.857	-0.662114	1.77425	-0.373179	0.709015	0.86997
ABCD2	5.48492	0	3.08164	0	1	1
ABCD3	99.7892	0.0765498	0.716291	0.10687	0.914892	0.973613
ABCD4	131.942	0.465818	0.547897	0.850194	0.395217	0.641848
ABCE1	91.1198	-0.931826	0.749065	-1.24399	0.213505	0.450989
ABCF1	921.462	-0.382518	0.423423	-0.903395	0.366316	0.615032
ABCF2	149.64	0.155058	0.533677	0.290547	0.771398	0.905526
ABCF3	61.8634	-0.172019	0.7037	-0.244449	0.806883	0.923757
ABCG1	125.545	-1.08445	0.865533	-1.25293	0.210231	0.447099
ABCG2	35.2392	-0.42523	1.39301	-0.305259	0.760169	0.899727
ABCG4	0.366412	1.50396	4.42946	0.339535	0.734207	NA
ABCG5	0.0980723	-0.251194	4.44574	-0.0565022	0.954942	NA
ABCG8	0	NA	NA	NA	NA	NA
ABHD1	0.234971	0.212306	4.44664	0.0477452	0.961919	NA
ABHD10	54.1063	-1.02089	1.03656	-0.984886	0.32468	0.574385
ABHD11	171.09	-2.93941	0.799803	-3.67516	0.0002377	0.00261949
ABHD11-AS1	7.00157	-2.97942	1.96837	-1.51365	0.130115	0.329895
ABHD12	158.829	-1.41725	0.52405	-2.70442	0.00684237	0.0390894
ABHD12B	0.0274954	0	4.44664	0	1	NA
ABHD13	52.8042	-0.488074	0.86491	-0.564306	0.572546	0.784532
ABHD14A	29.9076	-0.164891	1.0961	-0.150434	0.880422	0.959887
ABHD14A-ACY1	0	NA	NA	NA	NA	NA
ABHD14B	144.443	-1.4798	0.649802	-2.27732	0.0227673	0.0963852
ABHD15	65.9169	0.995843	0.998167	0.997672	0.318438	0.56865
ABHD16A	352.655	-0.206178	0.449848	-0.458329	0.646716	0.834747
ABHD16B	0	NA	NA	NA	NA	NA
ABHD17A	49.0765	0.227023	0.972897	0.233347	0.815492	0.927606
ABHD17B	100.149	-0.922268	0.727936	-1.26696	0.205168	0.440907
ABHD17C	286.18	-2.3638	0.867318	-2.72541	0.00642221	0.0372672
ABHD2	750.884	-1.59662	0.416466	-3.83374	0.000126207	0.00155052
ABHD3	21.5764	-2.52016	0.909656	-2.77046	0.00559777	0.0335274
ABHD4	31.0995	-0.569626	0.963914	-0.590951	0.554553	0.771773
ABHD5	172.063	2.00023	0.662243	3.02039	0.00252447	0.0179917
ABHD6	30.4791	0.335709	1.00094	0.335394	0.737328	0.887124
ABHD8	28.4755	0.308	1.09137	0.282214	0.777779	0.909518
ABI1	206.774	-0.173271	0.462548	-0.374601	0.707957	0.869512
ABI2	146.683	1.3042	0.532205	2.45056	0.0142635	0.0684058
ABI3	138.979	1.99291	0.872516	2.2841	0.0223658	0.0952364
ABI3BP	108.067	9.08752	1.2606	7.20889	5.64102e-13	5.25478e-11
ABL1	531.858	3.31041	0.456847	7.24621	4.28581e-13	4.08856e-11
ABL2	313.291	0.910967	0.540588	1.68514	0.0919614	0.261548
ABLIM1	655.919	-0.407458	0.631192	-0.645538	0.518579	0.744248
ABLIM2	44.9001	-2.6255	0.988203	-2.65684	0.00788762	0.0434615
ABLIM3	82.4153	0.839819	1.00528	0.835405	0.40349	0.64896
ABO	23.9699	-3.17795	1.87597	-1.69404	0.0902586	0.25783
ABR	277.543	0.815001	0.606413	1.34397	0.178958	0.405868
ABRA	0	NA	NA	NA	NA	NA
ABRACL	215.585	-1.94094	0.647647	-2.99691	0.00272735	0.0192042
ABT1	102.097	-0.162358	0.529426	-0.306669	0.759096	0.899374
ABTB1	71.1111	-1.19152	0.73085	-1.63032	0.103034	0.28337
ABTB2	49.4931	0.277766	0.953565	0.291292	0.770828	0.905485
ACAA1	286.674	-0.790574	0.486299	-1.6257	0.104014	0.285223
ACAA2	167.336	-0.073654	0.601961	-0.122357	0.902616	0.968286
ACACA	91.6444	0.227111	0.689392	0.329437	0.741826	0.890053
ACACB	90.3199	1.36805	0.7795	1.75503	0.0792538	0.236314
ACAD10	40.6058	-1.88021	0.841636	-2.23399	0.0254838	0.104794
ACAD11	0	NA	NA	NA	NA	NA
ACAD8	47.3407	1.69666	0.856772	1.9803	0.0476704	0.164863
ACAD9	218.991	0.160122	0.570611	0.280615	0.779006	0.909893
ACADL	0	0	0	0	1	NA
ACADM	133.564	-1.33208	0.596793	-2.23206	0.0256112	0.105236
ACADS	102.104	-1.18587	0.607112	-1.9533	0.050784	0.171841
ACADSB	58.4512	0.884803	0.88407	1.00083	0.316909	0.566942
ACADVL	633.056	-0.531097	0.294455	-1.80366	0.0712848	0.218561
ACAN	26.5256	8.31509	1.57762	5.27064	1.35948e-07	4.0774e-06
ACAP1	117.237	-1.26519	1.03668	-1.22042	0.222305	0.461573
ACAP2	268.915	0.132522	0.496946	0.266674	0.78972	0.914717
ACAP3	53.1478	0.745239	0.801309	0.930027	0.352357	0.601675
ACAT1	114.425	1.14623	0.621404	1.84458	0.0650985	0.20491
ACAT2	124.581	-1.02496	0.853754	-1.20053	0.229933	0.470078
ACBD3	707.106	-0.331191	0.359418	-0.921464	0.356808	0.606082
ACBD4	43.0059	0.702305	1.0821	0.649021	0.516325	0.742645
ACBD5	100.597	-1.17907	0.712775	-1.65419	0.0980883	0.273907
ACBD6	71.0067	0.00973865	0.85548	0.0113838	0.990917	1
ACBD7	8.24986	-1.91395	1.98063	-0.966336	0.333876	0.584004
ACCS	30.8075	1.25135	1.11265	1.12466	0.260732	0.506495
ACCSL	0	NA	NA	NA	NA	NA
ACD	60.3349	0.54292	0.740582	0.733099	0.463498	0.700311
ACE	229.467	1.24001	0.743897	1.66691	0.095533	0.26891
ACE2	3.10515	-6.36208	2.84628	-2.23523	0.0254025	0.104677
ACER1	0	NA	NA	NA	NA	NA
ACER2	12.0728	-6.57402	1.81106	-3.62994	0.000283489	0.00304982
ACER3	107.701	0.156873	0.625	0.250997	0.801817	0.921237
ACHE	17.5404	-3.39731	1.63962	-2.072	0.0382651	0.140726
ACIN1	582.328	-0.103477	0.409842	-0.252482	0.800669	0.920508
ACKR1	855.055	-0.0828766	1.23959	-0.0668579	0.946695	0.985722
ACKR2	7.0324	1.09805	2.35972	0.465333	0.641693	0.831536
ACKR3	437.83	6.98036	0.947707	7.36553	1.76442e-13	1.87526e-11
ACKR4	0.896771	-0.856506	3.959	-0.216344	0.82872	NA
ACLY	322.089	-0.17456	0.376369	-0.463801	0.64279	0.831908
ACMSD	0.0326157	-0.0499988	4.44664	-0.0112442	0.991029	NA
ACO1	98.3823	0.818171	0.734427	1.11403	0.265268	0.51092
ACO2	513.05	-0.115699	0.407264	-0.284087	0.776343	0.908384
ACOT1	0.949866	1.21324	4.37594	0.277253	0.781586	NA
ACOT11	33.0835	-3.24046	1.36378	-2.37609	0.0174971	0.0796764
ACOT12	0	NA	NA	NA	NA	NA
ACOT13	58.4731	0.813946	0.705005	1.15453	0.248285	0.493026
ACOT2	23.8448	0.195295	0.965847	0.202201	0.839759	0.939155
ACOT4	15.2824	-1.69434	1.73165	-0.978457	0.327848	0.57712
ACOT6	0	NA	NA	NA	NA	NA
ACOT7	99.306	-0.947508	0.898781	-1.05421	0.291785	0.540739
ACOT8	72.4015	-2.09211	0.923828	-2.26462	0.0235363	0.09897
ACOT9	94.1871	0.406591	0.623047	0.652584	0.514024	0.741086
ACOX1	249.108	-0.851617	0.412287	-2.06559	0.0388669	0.142344
ACOX2	26.8813	2.40378	1.28426	1.87173	0.0612444	0.196449
ACOX3	75.1433	-0.838326	0.770664	-1.0878	0.276684	0.523561
ACOXL	2.25108	-3.8443	2.99747	-1.28252	0.199661	0.433247
ACP1	132.989	-0.803152	0.481809	-1.66695	0.095524	0.26891
ACP2	181.063	-0.0939207	0.629769	-0.149135	0.881447	0.960294
ACP5	159.13	3.84281	0.707689	5.43009	5.63271e-08	1.88185e-06
ACP6	52.8744	-1.65521	1.13031	-1.46439	0.143089	0.352403
ACPP	18.0889	-5.95067	1.484	-4.00989	6.07461e-05	0.000832879
ACPT	0	NA	NA	NA	NA	NA
ACR	0	NA	NA	NA	NA	NA
ACRBP	5.40708	-2.93249	2.23003	-1.315	0.18851	0.419159
ACRC	25.841	-0.141289	1.50921	-0.0936179	0.925413	0.978505
ACRV1	0	NA	NA	NA	NA	NA
ACSBG1	0.0212727	-0.410668	4.44664	-0.0923546	0.926416	NA
ACSBG2	0.0186301	-0.410668	4.44664	-0.0923546	0.926416	NA
ACSF2	34.4597	-0.148297	1.13609	-0.130533	0.896145	0.966614
ACSF3	32.7006	0.659066	1.12961	0.583446	0.559593	0.775582
ACSL1	148.003	0.730986	0.78308	0.933476	0.350574	0.600054
ACSL3	225.57	-0.208768	0.552381	-0.377943	0.705473	0.868663
ACSL4	429.492	3.03825	0.390133	7.78772	6.8229e-15	8.85634e-13
ACSL5	195.93	-1.88344	0.62212	-3.02746	0.0024662	0.0176665
ACSL6	4.17892	-2.64513	2.52844	-1.04615	0.295493	0.544843
ACSM1	0.0648193	0.212306	4.44664	0.0477454	0.961919	NA
ACSM2A	0	NA	NA	NA	NA	NA
ACSM2B	0.0186301	-0.410668	4.44664	-0.0923546	0.926416	NA
ACSM3	10.444	-2.05002	1.87022	-1.09614	0.273017	0.519816
ACSM4	0.0363137	0	4.44664	0	1	NA
ACSM5	0.0280459	0	4.44664	0	1	NA
ACSM6	0	0	0	0	1	NA
ACSS1	212.925	-2.23812	0.683223	-3.27582	0.00105355	0.00885097
ACSS2	81.6802	-1.4396	0.821955	-1.75143	0.0798715	0.237255
ACSS3	1.13445	2.94966	4.41617	0.667923	0.504183	0.733104
ACTA1	0.166492	1.84203	4.43604	0.415243	0.677964	NA
ACTA2	1803.73	3.87086	0.761279	5.08468	3.6825e-07	9.90087e-06
ACTA2-AS1	0.239125	0	4.44664	0	1	NA
ACTB	3852.57	-0.028412	0.282107	-0.100713	0.919778	0.97592
ACTBL2	0.14819	-0.509032	4.44664	-0.114476	0.908861	NA
ACTC1	2.63858	3.11838	2.55933	1.21843	0.223059	0.462046
ACTG1	9900.89	0.367114	0.476704	0.770108	0.441236	0.681499
ACTG1P17	4.58933	0.149801	2.94305	0.0508999	0.959405	0.990168
ACTG1P20	38.354	-0.574165	0.80599	-0.712373	0.476234	0.711487
ACTG1P4	1.11685	-0.0990673	3.51255	-0.0282039	0.9775	0.997531
ACTG2	138.714	2.31611	1.09605	2.11314	0.0345891	0.131167
ACTL10	11.5541	0.129571	1.84963	0.0700523	0.944152	0.984953
ACTL6A	63.1001	-0.293116	0.948292	-0.309099	0.757246	0.898595
ACTL6B	0	0	0	0	1	NA
ACTL7A	0.0549439	-0.410668	4.44664	-0.0923546	0.926416	NA
ACTL7B	0.0937349	0.212306	4.44664	0.0477452	0.961919	NA
ACTL8	6.83415	-1.84375	2.00838	-0.918027	0.358605	0.60743
ACTL9	0	NA	NA	NA	NA	NA
ACTN1	1591.81	1.51288	0.481655	3.14099	0.00168376	0.0129626
ACTN1-AS1	0.0250811	0.212308	4.44664	0.0477457	0.961919	NA
ACTN2	0.072789	0	4.44664	0	1	NA
ACTN3	0.123345	0	4.44664	0	1	NA
ACTN4	3209.67	-0.622862	0.301994	-2.0625	0.0391605	0.143052
ACTR10	142.02	0.0383194	0.511996	0.0748431	0.94034	0.98408
ACTR1A	244.056	-0.155881	0.570204	-0.273377	0.784563	0.912548
ACTR1B	419.305	0.795473	0.412883	1.92663	0.0540257	0.179216
ACTR2	968.091	-0.784986	0.351253	-2.23481	0.0254295	0.104761
ACTR3	534.613	-0.0612704	0.404109	-0.151618	0.879488	0.959513
ACTR3B	8.82285	-1.12286	1.52998	-0.73391	0.463004	0.699831
ACTR3BP2	0	NA	NA	NA	NA	NA
ACTR3BP5	0	NA	NA	NA	NA	NA
ACTR3C	7.55075	-0.454084	2.22101	-0.20445	0.838002	0.938411
ACTR5	48.4246	-0.972345	0.86894	-1.119	0.263139	0.509298
ACTR6	45.4914	0.479618	0.80972	0.592325	0.553633	0.770958
ACTR8	71.0261	-0.521137	0.760994	-0.684811	0.493463	0.725107
ACTRT1	0	NA	NA	NA	NA	NA
ACTRT2	0	NA	NA	NA	NA	NA
ACTRT3	1.8243	-0.666094	2.2432	-0.296939	0.766513	0.903297
ACVR1	81.8808	2.37024	0.624503	3.79541	0.000147401	0.00176302
ACVR1B	191.711	-0.271358	0.450702	-0.602079	0.547121	0.764782
ACVR1C	14.6744	-3.92246	2.03523	-1.92728	0.0539451	0.179168
ACVR2A	31.3771	-0.487888	1.1997	-0.406676	0.684246	0.857053
ACVR2B	57.403	-0.390898	1.02747	-0.380446	0.703615	0.867634
ACVR2B-AS1	0.0123738	-0.0499988	4.44664	-0.0112442	0.991029	NA
ACVRL1	398.266	3.11714	0.633226	4.92264	8.53859e-07	2.09964e-05
ACY1	0.0158614	-0.410668	4.44664	-0.0923546	0.926416	NA
ACY3	10.4915	-5.76532	1.90363	-3.02859	0.00245701	0.0176479
ACYP1	66.0174	0.947351	0.91022	1.04079	0.297972	0.547522
ACYP2	21.198	2.31875	1.03606	2.23804	0.0252184	0.104081
ADA	57.8684	-0.0936226	0.913523	-0.102485	0.918372	0.975081
ADAD1	0.0093337	0.212308	4.44664	0.0477457	0.961919	NA
ADAD2	7.27641	-7.63253	2.76483	-2.76058	0.00576989	0.0342854
ADAL	65.9123	0.327665	0.86043	0.380815	0.70334	0.867521
ADAM10	197.415	0.544138	0.391985	1.38816	0.165088	0.386083
ADAM11	0.725355	-2.06273	4.42772	-0.465867	0.641311	NA
ADAM12	116.312	6.39681	1.01202	6.32082	2.60179e-10	1.42076e-08
ADAM15	392.224	-1.41638	0.544348	-2.60197	0.00926905	0.0494557
ADAM17	148.525	-0.376026	0.717423	-0.524134	0.600185	0.80224
ADAM18	0	NA	NA	NA	NA	NA
ADAM19	281.331	5.34404	0.816402	6.54585	5.91597e-11	3.77764e-09
ADAM1A	6.29674	0.33106	2.21195	0.149668	0.881026	0.960174
ADAM2	0	NA	NA	NA	NA	NA
ADAM20	0.207522	-0.410671	4.44664	-0.0923553	0.926416	NA
ADAM20P1	0.162472	-0.0500011	4.44664	-0.0112447	0.991028	NA
ADAM21	0	NA	NA	NA	NA	NA
ADAM21P1	0	NA	NA	NA	NA	NA
ADAM22	4.74303	-1.6572	2.04152	-0.811748	0.416936	0.661252
ADAM23	39.0991	2.20293	1.31441	1.67598	0.0937415	0.265372
ADAM28	196.563	-0.895319	1.03688	-0.863472	0.387878	0.635508
ADAM29	0	NA	NA	NA	NA	NA
ADAM30	0	0	0	0	1	NA
ADAM32	0.215813	-0.26113	4.44377	-0.0587631	0.953141	NA
ADAM33	243.754	8.90862	1.04552	8.52072	1.58564e-17	2.95415e-15
ADAM3A	0	NA	NA	NA	NA	NA
ADAM5	0	NA	NA	NA	NA	NA
ADAM6	0	NA	NA	NA	NA	NA
ADAM7	0	NA	NA	NA	NA	NA
ADAM8	299.111	-2.83219	0.724613	-3.90855	9.28518e-05	0.00120327
ADAM9	223.082	-0.713214	0.543257	-1.31285	0.189233	0.419973
ADAMDEC1	15.7858	5.68466	2.00373	2.83704	0.00455334	0.0286593
ADAMTS1	945.524	5.34767	0.708861	7.54403	4.55674e-14	5.38511e-12
ADAMTS10	50.1484	7.15586	1.15956	6.17117	6.77866e-10	3.35302e-08
ADAMTS12	17.2897	8.63105	1.69007	5.10693	3.27438e-07	8.90946e-06
ADAMTS13	13.2033	-1.08527	1.82339	-0.59519	0.551716	0.769335
ADAMTS14	33.5415	4.32489	1.30901	3.30393	0.000953403	0.00816555
ADAMTS15	73.9109	3.66785	1.3945	2.63022	0.00853294	0.0462925
ADAMTS16	0.687342	2.87198	3.5264	0.814422	0.415403	NA
ADAMTS17	16.0326	-1.04576	1.7545	-0.596044	0.551146	0.768914
ADAMTS18	2.03901	0	3.74885	0	1	1
ADAMTS19	0.0235499	-0.410668	4.44664	-0.0923546	0.926416	NA
ADAMTS19-AS1	0	NA	NA	NA	NA	NA
ADAMTS2	433.242	7.92905	0.760701	10.4233	1.94021e-25	1.05949e-22
ADAMTS20	0	0	0	0	1	NA
ADAMTS3	10.131	4.19614	1.96736	2.13288	0.0329349	0.126899
ADAMTS4	994.501	5.9927	0.647712	9.2521	2.20117e-20	6.45514e-18
ADAMTS5	142.937	5.11828	0.879494	5.81957	5.89984e-09	2.47262e-07
ADAMTS6	58.7495	1.86485	1.15653	1.61246	0.106862	0.290308
ADAMTS7	86.1788	4.63444	1.1601	3.99488	6.47276e-05	0.000883643
ADAMTS7P1	0	NA	NA	NA	NA	NA
ADAMTS8	80.6144	8.67476	1.35442	6.40479	1.50578e-10	8.89756e-09
ADAMTS9	224.233	2.51069	0.776045	3.23524	0.00121542	0.00992643
ADAMTS9-AS1	0.0186301	-0.410668	4.44664	-0.0923546	0.926416	NA
ADAMTS9-AS2	5.94592	6.69138	3.00252	2.22859	0.0258415	0.106045
ADAMTSL1	93.7756	8.4551	1.63348	5.17612	2.26544e-07	6.45012e-06
ADAMTSL2	14.53	1.47547	1.6472	0.895744	0.37039	0.619258
ADAMTSL3	73.6332	4.88835	1.17363	4.16515	3.11142e-05	0.000467925
ADAMTSL4	82.4114	3.80101	1.21296	3.13366	0.00172642	0.0132459
ADAMTSL4-AS1	21.9119	2.81293	0.975158	2.88459	0.00391922	0.0257103
ADAMTSL5	43.5269	1.14066	0.970264	1.17562	0.239746	0.483276
ADAP1	126.875	-4.38506	1.1156	-3.93067	8.471e-05	0.00111233
ADAP2	157.779	5.33137	0.895512	5.95342	2.6259e-09	1.17801e-07
ADAR	535.464	-0.0137295	0.385236	-0.0356393	0.97157	0.994428
ADARB1	101.895	0.365961	0.697094	0.524981	0.599597	0.802
ADARB2	0.280396	1.17384	4.44248	0.264232	0.791601	NA
ADARB2-AS1	0	NA	NA	NA	NA	NA
ADAT1	38.0745	0.0819643	1.06138	0.0772243	0.938445	0.983017
ADAT2	112.718	0.0587458	0.759487	0.0773493	0.938346	0.983017
ADAT3	27.2842	-0.292516	1.02235	-0.286122	0.774785	0.907281
ADCK1	14.1865	-1.99306	1.26499	-1.57556	0.115128	0.304318
ADCK2	76.2201	-0.671407	0.834612	-0.804454	0.421135	0.664837
ADCK3	159.462	-0.791956	0.833644	-0.949994	0.342115	0.591069
ADCK4	28.3561	-2.46883	1.04287	-2.36734	0.0179166	0.0810648
ADCK5	29.3811	-3.923	1.49484	-2.62435	0.00868142	0.0468896
ADCY1	40.2048	4.60953	1.24688	3.69685	0.000218292	0.00243957
ADCY10	0.274718	0	4.44664	0	1	NA
ADCY10P1	8.53367	-0.0115652	1.67831	-0.00689101	0.994502	1
ADCY2	16.8917	3.00351	2.16203	1.38921	0.16477	0.385648
ADCY3	311.132	4.12259	0.549107	7.50781	6.01261e-14	6.89969e-12
ADCY4	81.4017	1.41176	1.13106	1.24818	0.211967	0.449117
ADCY5	31.7557	0.319144	1.33462	0.239127	0.811007	0.925429
ADCY6	109.33	0.429542	0.706732	0.607787	0.543329	0.762172
ADCY7	135.825	1.9378	0.810143	2.39193	0.0167602	0.0773128
ADCY8	0	NA	NA	NA	NA	NA
ADCY9	70.1735	1.97407	0.789736	2.49966	0.0124311	0.0617307
ADCYAP1	27.8595	-0.876306	1.63775	-0.535068	0.592603	0.798018
ADCYAP1R1	6.9646	23.4551	3.1183	7.52173	5.40547e-14	6.24826e-12
ADD1	724.485	1.73153	0.331376	5.22527	1.739e-07	5.08097e-06
ADD2	12.2909	-0.771349	2.28717	-0.33725	0.735928	0.886499
ADD3	618.173	0.438229	0.381115	1.14986	0.250202	0.495541
ADD3-AS1	0.300941	1.55191	4.44024	0.349511	0.726706	NA
ADGB	0	NA	NA	NA	NA	NA
ADGRA1	0	NA	NA	NA	NA	NA
ADGRA1-AS1	0	NA	NA	NA	NA	NA
ADGRA2	746.704	6.07052	0.702032	8.64707	5.28364e-18	1.10094e-15
ADGRA3	11.6454	1.14902	1.41767	0.810498	0.417654	0.662037
ADGRB1	3.08132	1.74802	2.6551	0.658362	0.510306	0.738562
ADGRB2	0.479514	2.51478	4.42048	0.568894	0.569428	NA
ADGRB3	5.0969	6.87545	3.03031	2.26889	0.0232749	0.0981577
ADGRD1	62.6351	9.69793	2.29386	4.22778	2.36004e-05	0.000371876
ADGRE1	8.1757	0.54932	2.03354	0.270131	0.78706	0.913553
ADGRE2	118.518	5.80709	0.916727	6.33459	2.37975e-10	1.3223e-08
ADGRE3	3.12431	0	3.77425	0	1	1
ADGRE4P	0.279288	1.55191	4.44024	0.349511	0.726706	NA
ADGRE5	1309.11	-0.113455	0.452038	-0.250985	0.801826	0.921237
ADGRF1	69.1041	-4.18864	1.1041	-3.79373	0.000148402	0.00177098
ADGRF2	0.0212727	-0.410668	4.44664	-0.0923546	0.926416	NA
ADGRF3	1.79199	-3.33417	3.83219	-0.870043	0.384277	0.631862
ADGRF4	6.73346	-5.77009	1.84343	-3.13008	0.0017476	0.0133696
ADGRF5	161.986	2.56111	0.925261	2.76798	0.00564041	0.0337375
ADGRG1	333.047	-2.66848	0.683376	-3.90485	9.42828e-05	0.00121852
ADGRG2	0.538292	-4.07304	4.39801	-0.926111	0.354388	NA
ADGRG3	10.249	0	1.97756	0	1	1
ADGRG4	0.0640192	-0.0499981	4.44664	-0.011244	0.991029	NA
ADGRG5	20.6815	-1.45974	1.33326	-1.09486	0.273577	0.520341
ADGRG6	63.1766	-3.87266	1.04201	-3.71652	0.000201982	0.00229619
ADGRG7	0.238885	-0.420826	4.4234	-0.0951363	0.924207	NA
ADGRL1	102.955	0.00453139	0.487397	0.00929713	0.992582	1
ADGRL2	121.678	2.08094	1.10793	1.87823	0.0603491	0.194239
ADGRL3	53.9219	6.17282	1.23484	4.99889	5.76602e-07	1.50182e-05
ADGRL3-AS1	0	NA	NA	NA	NA	NA
ADGRL4	157.127	-0.478124	1.0729	-0.445637	0.655859	0.83945
ADGRV1	2.10128	-5.35257	3.84163	-1.39331	0.163527	0.383823
ADH1A	0.131237	-0.771341	4.44664	-0.173466	0.862285	NA
ADH1B	528.425	9.16007	1.19683	7.65359	1.95447e-14	2.38085e-12
ADH1C	135.668	-5.43784	2.39934	-2.26639	0.0234274	0.098669
ADH4	3.51249	0.434823	2.30911	0.188307	0.850636	0.945052
ADH5	165.152	1.22582	0.612578	2.00109	0.0453832	0.159089
ADH6	0.797933	-1.3066	4.40495	-0.29662	0.766757	NA
ADH7	9.66789	-23.8319	3.70258	-6.43656	1.22212e-10	7.41515e-09
ADHFE1	15.8686	-0.694931	1.84632	-0.376387	0.70663	0.868983
ADI1	293.872	0.103502	0.401786	0.257606	0.796711	0.918175
ADIG	0	NA	NA	NA	NA	NA
ADIPOQ	0	NA	NA	NA	NA	NA
ADIPOQ-AS1	0.033922	0	4.44664	0	1	NA
ADIPOR1	59.5464	-0.393212	0.802824	-0.489787	0.624285	0.819681
ADIPOR2	333.705	-0.57627	0.452596	-1.27326	0.202928	0.437815
ADIRF	402.027	-0.404739	0.603785	-0.670336	0.502644	0.732076
ADK	49.4763	-0.79838	0.765611	-1.0428	0.29704	0.546604
ADM	933.013	2.1623	0.597415	3.61943	0.000295255	0.00314224
ADM2	16.625	-2.23272	1.23277	-1.81114	0.0701186	0.215947
ADM5	25.7636	0.854036	1.54606	0.552395	0.580677	0.790339
ADNP	211.187	-0.0272237	0.455839	-0.0597221	0.952377	0.98778
ADNP-AS1	11.5732	-3.27925	2.00063	-1.63911	0.101191	0.279824
ADNP2	143.716	0.211545	0.513017	0.412355	0.680079	0.854972
ADO	53.5466	0.763077	0.955955	0.798235	0.424734	0.668176
ADORA1	14.1902	3.69937	1.59814	2.31479	0.0206242	0.0897267
ADORA2A	0.0693442	0.212306	4.44664	0.0477454	0.961919	NA
ADORA2A-AS1	0.0854086	1.06188	4.44309	0.238995	0.811109	NA
ADORA2B	21.4959	1.18203	1.65853	0.712698	0.476033	0.71135
ADORA3	22.3315	0.120333	1.90136	0.063288	0.949537	0.986801
ADPGK	92.9293	1.40657	0.744637	1.88893	0.0589008	0.190747
ADPGK-AS1	0.558201	-0.410678	4.44664	-0.092357	0.926414	NA
ADPRH	55.413	1.8587	0.980252	1.89615	0.0579407	0.188254
ADPRHL1	5.79937	-3.03226	1.91031	-1.58731	0.112443	0.300035
ADPRHL2	97.7588	-0.149331	0.700703	-0.213116	0.831237	0.935508
ADPRM	20.912	-0.16205	1.35798	-0.119332	0.905013	0.969242
ADRA1A	0.0652313	0	4.44664	0	1	NA
ADRA1B	1.24086	3.76242	4.05272	0.92837	0.353216	0.602426
ADRA1D	2.50123	-1.11975	3.54413	-0.315946	0.752044	0.895256
ADRA2A	35.136	-0.336864	1.24862	-0.26979	0.787322	0.91357
ADRA2B	2.54221	-4.16162	3.41786	-1.21761	0.223373	0.462396
ADRA2C	28.1182	2.84394	1.18088	2.40833	0.0160257	0.0745763
ADRB1	19.4156	2.47674	1.40553	1.76213	0.0780473	0.233508
ADRB2	60.0175	-3.45173	0.977708	-3.53043	0.000414883	0.00412906
ADRB3	0.385871	2.14428	4.43071	0.48396	0.628415	NA
ADRBK1	471.679	-0.968854	0.423577	-2.28732	0.0221774	0.0947144
ADRBK2	62.3187	0.783248	1.07168	0.730863	0.464863	0.701266
ADRM1	319.093	-0.61403	0.414455	-1.48154	0.138464	0.344333
ADSL	117.248	0.073688	0.761056	0.0968234	0.922867	0.977256
ADSS	357.642	-0.102151	0.493675	-0.20692	0.836072	0.937694
ADSSL1	12.2307	-0.809368	1.4842	-0.545322	0.585532	0.793708
ADTRP	46.1206	-4.79389	1.27755	-3.75242	0.000175133	0.00203927
AEBP1	599.005	7.29207	0.69414	10.5052	8.176e-26	4.97981e-23
AEBP2	107.294	-0.434306	0.805809	-0.538968	0.589909	0.795995
AEN	142.289	0.240501	0.45981	0.523043	0.600944	0.802949
AES	943.74	-0.165518	0.350887	-0.471712	0.637132	0.828312
AFAP1	114.579	0.792865	0.742186	1.06828	0.285393	0.533272
AFAP1-AS1	27.6986	-4.44547	1.35092	-3.29071	0.000999355	0.00847658
AFAP1L1	78.8006	6.41352	1.27195	5.04228	4.60019e-07	1.21136e-05
AFAP1L2	75.7581	0.213345	0.938937	0.227219	0.820253	0.929863
AFF1	186.177	1.41499	0.6684	2.11698	0.0342611	0.130235
AFF2	7.84193	-1.72294	2.08817	-0.825097	0.409317	0.654334
AFF3	44.0532	5.17413	1.31366	3.93871	8.19218e-05	0.0010829
AFF4	376.309	0.177609	0.327716	0.541959	0.587847	0.794938
AFG3L1P	65.6666	0.747054	0.798055	0.936094	0.349225	0.598714
AFG3L2	228.756	-0.863691	0.358505	-2.40915	0.0159898	0.0744969
AFM	0	NA	NA	NA	NA	NA
AFMID	95.3302	-0.507202	0.739035	-0.686303	0.492522	0.723943
AFP	0.319816	-0.771345	4.44664	-0.173467	0.862284	NA
AFTPH	256.718	-1.23161	0.506373	-2.43222	0.0150066	0.0711083
AGA	63.544	-1.06934	0.752204	-1.42161	0.155138	0.370554
AGAP1	131.824	1.13808	0.561714	2.02608	0.0427567	0.152327
AGAP1-IT1	2.94178	-4.27012	4.01716	-1.06297	0.287795	0.536395
AGAP11	18.3278	1.51656	1.64918	0.919589	0.357787	0.60689
AGAP2	57.4696	-0.528154	0.784753	-0.673019	0.500935	0.73034
AGAP2-AS1	14.4377	0.592985	1.66558	0.356024	0.721823	0.877865
AGAP3	251.321	0.263806	0.444695	0.593229	0.553028	0.770386
AGAP4	3.24892	-4.53774	2.97471	-1.52544	0.12715	0.325132
AGAP5	1.19617	-2.29384	3.7997	-0.603689	0.54605	0.764094
AGAP6	16.5515	-0.751082	1.23516	-0.608087	0.54313	0.762146
AGAP7P	0.432771	-3.25901	4.39953	-0.740763	0.458837	NA
AGAP9	0	NA	NA	NA	NA	NA
AGBL1	0	NA	NA	NA	NA	NA
AGBL1-AS1	0	NA	NA	NA	NA	NA
AGBL2	3.20982	-4.35341	2.94027	-1.48062	0.138709	0.344726
AGBL3	0.718215	-3.54784	4.3933	-0.807558	0.419345	NA
AGBL4	0.0123738	-0.0499988	4.44664	-0.0112442	0.991029	NA
AGBL4-IT1	0	NA	NA	NA	NA	NA
AGBL5	22.8609	-0.296025	1.20098	-0.246486	0.805306	0.923055
AGBL5-AS1	0	NA	NA	NA	NA	NA
AGER	33.58	-2.14597	1.12391	-1.90938	0.0562136	0.184535
AGFG1	392.607	-0.516381	0.330946	-1.56032	0.118685	0.310097
AGFG2	54.7302	-3.00986	0.785324	-3.83263	0.000126778	0.00155272
AGGF1	157.2	0.693696	0.582161	1.19159	0.233423	0.475354
AGK	25.885	-0.391998	1.33608	-0.293393	0.769222	0.904671
AGL	87.4386	0.85697	0.715739	1.19732	0.231181	0.471898
AGMAT	88.8951	-3.88465	1.21818	-3.1889	0.00142817	0.0113708
AGMO	0.491961	-2.577	4.41183	-0.584112	0.559145	NA
AGO1	106.458	0.0754291	0.667867	0.11294	0.910078	0.971342
AGO2	167.41	-0.508397	0.676206	-0.751838	0.452148	0.691809
AGO3	49.9306	-0.0242094	0.930149	-0.0260274	0.979235	0.998594
AGO4	108.591	0.862281	0.627885	1.37331	0.169656	0.392968
AGPAT1	158.758	0.346383	0.441865	0.783912	0.433092	0.675177
AGPAT2	442.762	-2.50503	0.71358	-3.51051	0.00044724	0.00437279
AGPAT3	398.529	-0.626887	0.394804	-1.58784	0.112322	0.299931
AGPAT4	130.077	2.20927	0.596591	3.70316	0.00021293	0.00238638
AGPAT4-IT1	17.9142	3.48217	1.71534	2.03002	0.0423544	0.151337
AGPAT5	100.724	-1.47529	0.759221	-1.94317	0.051996	0.174554
AGPAT6	279.402	0.296653	0.39232	0.756152	0.449558	0.689456
AGPAT9	55.6039	-0.994906	1.04518	-0.951898	0.341149	0.590191
AGPS	95.5837	-0.065662	0.67538	-0.0972223	0.92255	0.977244
AGR2	961.769	-4.16789	1.09706	-3.79915	0.000145194	0.00173794
AGR3	64.7388	-5.2972	1.39169	-3.80629	0.000141065	0.00169879
AGRN	233.013	-0.584379	0.569431	-1.02625	0.304773	0.554242
AGRP	0.146488	0.212303	4.44664	0.0477446	0.96192	NA
AGT	901.872	7.1639	0.986808	7.25967	3.88033e-13	3.72418e-11
AGTPBP1	69.9411	-0.599548	0.907061	-0.660978	0.508626	0.737264
AGTR1	0	0	0	0	1	NA
AGTR2	0	NA	NA	NA	NA	NA
AGTRAP	123.99	0.492839	0.714026	0.690225	0.490053	0.722509
AGXT	0.292538	0.212306	4.44664	0.0477452	0.961919	NA
AGXT2	0	NA	NA	NA	NA	NA
AHCTF1	142.365	1.40276	0.677112	2.07168	0.0382951	0.140804
AHCTF1P1	0.260186	0	4.44664	0	1	NA
AHCY	89.788	-1.3521	0.72971	-1.85293	0.0638923	0.202526
AHCYL1	1329.85	1.18466	0.304426	3.89146	9.96441e-05	0.00127564
AHCYL2	27.724	-2.10118	1.40456	-1.49597	0.134661	0.338061
AHDC1	173.535	-0.0511044	0.405509	-0.126026	0.899712	0.967399
AHI1	518.827	0.851065	0.391728	2.17259	0.0298109	0.117756
AHNAK	5009.84	1.15283	0.44018	2.619	0.00881878	0.0474614
AHNAK2	539.523	-1.12144	0.846754	-1.32439	0.185372	0.415093
AHR	523.034	0.978584	0.465445	2.10247	0.035512	0.133544
AHRR	75.5601	2.47608	0.963122	2.57089	0.0101437	0.052858
AHSA1	292.316	-0.248271	0.328401	-0.756001	0.449649	0.68947
AHSA2	181.98	-0.0354426	0.473001	-0.0749314	0.940269	0.984079
AHSG	0.091394	-0.410668	4.44664	-0.0923546	0.926416	NA
AHSP	0	0	0	0	1	NA
AICDA	0.689606	-1.97369	3.50251	-0.563509	0.573088	NA
AIDA	27.7737	1.24871	1.30024	0.960371	0.336869	0.586548
AIF1	316.709	1.88763	0.968615	1.9488	0.0513195	0.172951
AIF1L	53.284	2.26245	1.18922	1.90247	0.0571096	0.186433
AIFM1	150.67	-0.914972	0.678013	-1.34949	0.177179	0.403795
AIFM2	69.69	0.215214	0.742132	0.289995	0.77182	0.905723
AIFM3	6.69297	-4.05689	2.03512	-1.99344	0.0462137	0.161234
AIG1	91.2696	0.207128	0.843179	0.245651	0.805953	0.923321
AIM1	324.778	-3.08079	0.656178	-4.69506	2.66526e-06	5.67299e-05
AIM1L	53.066	-3.40877	1.03954	-3.27912	0.0010413	0.00876662
AIM2	32.4694	-2.14639	1.56068	-1.37529	0.169042	0.392058
AIMP1	221.853	-1.15574	0.418678	-2.76046	0.00577196	0.0342854
AIMP2	84.7728	-0.491027	0.768776	-0.638713	0.52301	0.746968
AIP	196.599	0.331262	0.535408	0.618709	0.536108	0.756195
AIPL1	0.28136	-2.87078	4.41131	-0.650778	0.51519	NA
AIRE	0.354701	0	4.44664	0	1	NA
AIRN	0	NA	NA	NA	NA	NA
AJAP1	18.8323	7.36236	1.55892	4.72274	2.32692e-06	5.06866e-05
AJUBA	47.367	-0.582913	0.978651	-0.595629	0.551423	0.769098
AK1	142.756	-0.301769	0.497406	-0.606686	0.54406	0.762521
AK2	239.459	-0.981856	0.377745	-2.59926	0.00934258	0.049781
AK3	224.29	0.521143	0.41784	1.24723	0.212313	0.449534
AK4	65.9237	-2.4599	0.966388	-2.54546	0.0109133	0.0557674
AK5	0.697891	2.52745	3.80008	0.665106	0.505983	NA
AK6	23.7878	-0.505239	0.86599	-0.583423	0.559609	0.775582
AK7	6.21223	-5.16126	2.13787	-2.41421	0.0157695	0.0737088
AK8	1.19303	3.77035	4.41283	0.854407	0.39288	0.639564
AK9	43.8166	-0.696135	1.02092	-0.681872	0.49532	0.726218
AKAP1	320.844	-1.59212	0.41401	-3.8456	0.000120257	0.00149022
AKAP10	57.6626	0.46362	0.76398	0.606849	0.543951	0.762504
AKAP11	277.341	0.178307	0.451743	0.394709	0.693057	0.861541
AKAP12	1273.83	0.422685	0.795544	0.531316	0.5952	0.798814
AKAP13	1677.93	0.0830867	0.298172	0.278654	0.780511	0.910572
AKAP14	0.0179474	-0.410668	4.44664	-0.0923546	0.926416	NA
AKAP17A	0	NA	NA	NA	NA	NA
AKAP2	0.0480144	-0.0499981	4.44664	-0.011244	0.991029	NA
AKAP3	1.66427	-1.64562	2.57734	-0.638497	0.52315	0.747101
AKAP4	0.0123738	-0.0499988	4.44664	-0.0112442	0.991029	NA
AKAP5	22.3118	-3.89202	1.26761	-3.07036	0.00213803	0.0157625
AKAP6	0.69093	3.05115	4.23614	0.720266	0.471361	NA
AKAP7	32.8588	-0.159209	1.00318	-0.158705	0.873902	0.956737
AKAP8	207.23	-0.589111	0.48382	-1.21763	0.223366	0.462396
AKAP8L	110.356	-1.27633	0.602622	-2.11797	0.034178	0.130134
AKAP9	1898.51	-1.51944	0.409457	-3.71086	0.000206556	0.00233645
AKIP1	119.245	-0.47089	0.659449	-0.714066	0.475187	0.710678
AKIRIN1	338.117	-0.571494	0.386485	-1.47869	0.139222	0.345729
AKIRIN2	76.0546	0.237828	0.837829	0.283862	0.776516	0.90846
AKNA	558.553	0.83091	0.547985	1.5163	0.129444	0.328863
AKNAD1	12.4911	2.7336	2.16649	1.26176	0.207035	0.443474
AKR1A1	287.665	-1.12586	0.537591	-2.09426	0.0362365	0.13531
AKR1B1	227.522	3.44005	0.529957	6.49118	8.51657e-11	5.37325e-09
AKR1B10	208.272	-5.28534	1.30905	-4.03754	5.40152e-05	0.000747713
AKR1B15	0	NA	NA	NA	NA	NA
AKR1C1	115.056	1.07774	0.991037	1.08748	0.276823	0.523592
AKR1C2	141.807	-0.580654	1.0664	-0.544499	0.586098	0.79383
AKR1C3	155.737	-1.22299	1.03018	-1.18716	0.235164	0.477444
AKR1C4	0.218105	0.212302	4.44664	0.0477443	0.96192	NA
AKR1C6P	0	NA	NA	NA	NA	NA
AKR1C8P	0.097847	0	4.44664	0	1	NA
AKR1D1	0.104999	-1.6841	4.43691	-0.379566	0.704268	NA
AKR1E2	0.561002	-3.33555	4.40484	-0.757246	0.448902	NA
AKR7A2	296.939	-0.0106966	0.501395	-0.0213337	0.982979	1
AKR7A2P1	0.188922	-1.32315	4.43085	-0.298622	0.765229	NA
AKR7A3	41.8693	-4.20391	1.32554	-3.17147	0.00151669	0.0119197
AKR7L	31.5067	-4.19693	1.58511	-2.64772	0.00810357	0.0444181
AKT1	284.066	1.09593	0.722897	1.51603	0.129512	0.328889
AKT1S1	95.0698	-0.182661	0.473578	-0.385705	0.699715	0.865491
AKT2	623.892	0.587092	0.390995	1.50153	0.133217	0.335376
AKT3	205.526	2.97168	0.608727	4.88179	1.05126e-06	2.53776e-05
AKTIP	18.7447	2.96024	1.46339	2.02286	0.0430875	0.153215
ALAD	63.1989	0.0247007	0.680408	0.0363028	0.971041	0.994143
ALAS1	186.841	-0.0592039	0.597192	-0.0991371	0.921029	0.976593
ALAS2	6.66637	-0.87861	2.44722	-0.359024	0.719577	0.876444
ALB	0.0685386	-1.11493	4.4464	-0.250749	0.802008	NA
ALCAM	257.088	-0.737596	0.570196	-1.29358	0.195809	0.428641
ALDH16A1	168.524	0.0413972	0.528081	0.0783917	0.937516	0.982961
ALDH18A1	92.4812	-0.105873	0.750234	-0.14112	0.887775	0.963724
ALDH1A1	265.589	-1.34483	0.858671	-1.56617	0.117308	0.307871
ALDH1A2	15.6665	6.09047	2.11286	2.88258	0.00394434	0.0258537
ALDH1A3	107.856	2.50312	0.87556	2.85888	0.0042514	0.0272808
ALDH1B1	31.9528	0.710149	1.20625	0.588726	0.556045	0.772618
ALDH1L1	1.16281	-4.3908	4.39598	-0.998821	0.317881	0.567912
ALDH1L1-AS1	0	NA	NA	NA	NA	NA
ALDH1L1-AS2	0	NA	NA	NA	NA	NA
ALDH1L2	27.889	2.87535	1.47265	1.9525	0.050879	0.172089
ALDH2	443.113	-0.224776	0.565611	-0.397403	0.69107	0.860546
ALDH3A1	190.289	-6.18735	1.07402	-5.76094	8.36459e-09	3.37053e-07
ALDH3A2	215.174	-1.52136	0.647063	-2.35117	0.0187144	0.0836705
ALDH3B1	189.334	-2.02837	0.852037	-2.38062	0.0172837	0.0789914
ALDH3B2	1.50598	-4.2703	3.53111	-1.20934	0.226534	0.466147
ALDH4A1	78.1434	-2.75644	0.951916	-2.89567	0.00378344	0.0249957
ALDH5A1	39.365	-1.6573	1.10927	-1.49405	0.135162	0.338574
ALDH6A1	89.4222	-0.257447	0.601659	-0.427896	0.668727	0.847989
ALDH7A1	114.519	-0.2255	0.780751	-0.288825	0.772715	0.90582
ALDH8A1	5.88129	0.162905	1.69148	0.0963094	0.923275	0.977365
ALDH9A1	315.491	-0.543307	0.470475	-1.1548	0.24817	0.493026
ALDOA	1260.33	-1.09746	0.408247	-2.68823	0.00718323	0.0404961
ALDOB	9.0574	-2.3145	2.35573	-0.982496	0.325856	0.57532
ALDOC	97.7521	-0.823526	0.640719	-1.28532	0.198682	0.4319
ALG1	55.7497	-1.14264	0.828299	-1.3795	0.167739	0.39052
ALG10	4.87018	0.706138	1.88911	0.373795	0.708557	0.869957
ALG10B	21.2336	0.817182	1.32527	0.616615	0.537488	0.757501
ALG11	116.475	-0.631345	0.699251	-0.902887	0.366586	0.615337
ALG12	105.558	0.138494	0.628046	0.220515	0.82547	0.932792
ALG13	78.8791	-0.413523	0.622519	-0.664273	0.506516	0.735012
ALG14	19.0589	0.163151	1.18386	0.137813	0.890388	0.964565
ALG1L	1.54017	-3.68475	3.64413	-1.01115	0.311946	0.562064
ALG1L2	0	0	0	0	1	NA
ALG1L9P	0.101766	0	4.44664	0	1	NA
ALG2	105.956	0.040055	0.588424	0.0680717	0.945729	0.985722
ALG3	216.443	-0.890891	0.675744	-1.31839	0.187374	0.417395
ALG5	162.85	-0.77253	0.521032	-1.48269	0.138156	0.343867
ALG6	38.4812	0.294592	0.944592	0.311872	0.755138	0.897506
ALG8	70.7296	-0.298957	0.870985	-0.34324	0.731418	0.883814
ALG9	67.3215	0.370011	0.944135	0.391905	0.695129	0.862363
ALK	0	0	0	0	1	NA
ALKBH1	9.80396	-0.448115	1.82362	-0.245729	0.805892	0.923321
ALKBH2	71.5385	-0.500124	0.818071	-0.611346	0.540971	0.760548
ALKBH3	40.2267	0.161035	1.22545	0.131409	0.895452	0.966492
ALKBH3-AS1	0	NA	NA	NA	NA	NA
ALKBH4	31.0005	1.07177	0.980745	1.09281	0.274477	0.521428
ALKBH5	238.287	1.15503	0.390362	2.95888	0.00308757	0.0212494
ALKBH6	72.8523	-0.183942	0.735298	-0.250159	0.802464	0.921591
ALKBH7	140.794	-1.27361	0.55623	-2.28972	0.0220376	0.09434
ALKBH8	32.2183	-0.708643	1.11275	-0.636838	0.52423	0.748037
ALLC	0.0752434	0.831193	4.4442	0.187029	0.851638	NA
ALMS1	98.9721	0.667351	0.78985	0.844909	0.398162	0.645013
ALMS1-IT1	9.48327	0.992078	1.83042	0.541995	0.587822	0.794938
ALMS1P	0.0824153	0	4.44664	0	1	NA
ALOX12	0	0	0	0	1	NA
ALOX12-AS1	0.92772	-2.62128	3.95578	-0.662646	0.507557	NA
ALOX12B	0.281644	-0.0499981	4.44664	-0.011244	0.991029	NA
ALOX12P2	0.179965	0	4.44664	0	1	NA
ALOX15	0.0912573	-0.0499995	4.44664	-0.0112443	0.991029	NA
ALOX15B	7.39172	-0.771348	2.23194	-0.345596	0.729647	0.882766
ALOX15P1	0	NA	NA	NA	NA	NA
ALOX5	94.5682	-4.71864	0.989774	-4.76739	1.86625e-06	4.15083e-05
ALOX5AP	290.841	0.364526	0.928897	0.392429	0.694741	0.862274
ALOXE3	0.351446	-3.41785	4.40389	-0.776098	0.437691	NA
ALPI	0.764231	-2.93052	4.39106	-0.667384	0.504527	NA
ALPK1	98.1201	-0.433935	0.699526	-0.620327	0.535042	0.755433
ALPK2	35.4508	6.43596	1.33841	4.80866	1.51946e-06	3.48223e-05
ALPK3	42.3192	-0.109457	1.17543	-0.0931208	0.925808	0.978505
ALPL	40.8747	1.36251	1.47258	0.92525	0.354836	0.604148
ALPP	0.315439	-0.148369	4.44664	-0.0333667	0.973382	NA
ALPPL2	20.1004	-4.93125	2.04202	-2.41489	0.01574	0.0736344
ALS2	52.5797	1.15253	0.774507	1.48809	0.136728	0.341333
ALS2CL	57.8976	-1.79463	0.882572	-2.03341	0.042011	0.150582
ALS2CR11	0.033789	0.438771	4.44589	0.0986913	0.921383	NA
ALS2CR12	4.00001	-4.25568	2.07851	-2.04746	0.0406126	0.146802
ALX1	0	NA	NA	NA	NA	NA
ALX3	0	NA	NA	NA	NA	NA
ALX4	0	NA	NA	NA	NA	NA
ALYREF	74.0395	-1.94738	0.759086	-2.56543	0.0103048	0.0534689
AMACR	0.357689	-2.83906	4.41183	-0.643511	0.519893	NA
AMBN	0	NA	NA	NA	NA	NA
AMBP	1.21533	-2.17777	4.36242	-0.499212	0.61763	0.814998
AMBRA1	96.922	0.885705	0.668495	1.32492	0.185197	0.414815
AMD1	885.766	0.512317	0.426544	1.20109	0.229717	0.469853
AMDHD1	0.314932	-1.14233	4.44621	-0.256923	0.797238	NA
AMDHD2	41.701	-1.53322	1.18458	-1.29431	0.195559	0.428418
AMELX	0	NA	NA	NA	NA	NA
AMELY	0	NA	NA	NA	NA	NA
AMER1	18.2484	1.83793	1.79632	1.02317	0.30623	0.555684
AMER2	0.0151216	0	4.44664	0	1	NA
AMER3	0.0274718	-0.0499988	4.44664	-0.0112442	0.991029	NA
AMFR	111.548	-0.31988	0.668066	-0.478815	0.63207	0.825159
AMH	2.73648	-3.56629	2.26653	-1.57346	0.115612	0.305037
AMHR2	0.665912	-0.410679	4.44664	-0.0923572	0.926414	NA
AMICA1	249.477	3.69854	0.98277	3.76339	0.000167628	0.0019678
AMIGO1	6.2399	2.13521	2.48359	0.859729	0.389939	0.637485
AMIGO2	65.9556	0.569936	1.09798	0.519075	0.603709	0.804854
AMIGO3	17.8252	2.55939	1.90899	1.34071	0.180016	0.407532
AMMECR1	69.2084	-0.166635	0.841749	-0.197962	0.843075	0.940957
AMMECR1L	144.965	1.37379	0.53111	2.58663	0.00969182	0.0510748
AMN	39.1566	-3.79684	1.34024	-2.83297	0.00461184	0.0289469
AMN1	25.0466	1.56623	1.13203	1.38356	0.166495	0.388338
AMOT	41.0774	0.459338	1.54849	0.296636	0.766744	0.903356
AMOTL1	202.577	1.875	0.760881	2.46424	0.0137302	0.0663915
AMOTL2	198.246	1.15478	0.749087	1.54158	0.123177	0.318106
AMPD1	6.29563	-0.509043	2.90088	-0.175479	0.860703	0.9497
AMPD2	249.94	-0.0983633	0.484639	-0.202962	0.839165	0.938821
AMPD3	81.1552	1.71093	0.835449	2.04791	0.0405685	0.146777
AMPH	14.9891	6.81425	1.47195	4.62942	3.66698e-06	7.42587e-05
AMT	74.0405	0.0882829	0.687333	0.128443	0.897799	0.966916
AMTN	9.71208	-31.3433	4.40664	-7.11275	1.13751e-12	9.86067e-11
AMY1A	0	NA	NA	NA	NA	NA
AMY1B	0	NA	NA	NA	NA	NA
AMY1C	0	NA	NA	NA	NA	NA
AMY2A	0	NA	NA	NA	NA	NA
AMY2B	25.7015	-0.404722	1.3121	-0.308453	0.757738	0.898707
AMZ1	1.22088	-1.40517	4.43731	-0.316671	0.751493	0.894921
AMZ2	111.218	0.44238	0.690133	0.641006	0.521519	0.745916
AMZ2P1	30.8422	2.9684	1.19724	2.47936	0.0131617	0.0645011
ANAPC1	37.8282	-0.0726733	1.23734	-0.0587335	0.953164	0.987912
ANAPC10	19.288	0.175363	1.20779	0.145194	0.884558	0.961946
ANAPC11	395.401	0.209512	0.359973	0.582023	0.560551	0.77602
ANAPC13	103.602	-0.300689	0.747055	-0.402499	0.687317	0.858658
ANAPC15	64.9172	-1.60642	0.803025	-2.00047	0.0454499	0.159166
ANAPC16	453.657	-0.474795	0.394903	-1.20231	0.229245	0.469228
ANAPC1P1	0.0866165	0	4.44664	0	1	NA
ANAPC2	33.572	-0.29883	1.09181	-0.273702	0.784314	0.912325
ANAPC4	80.2421	0.27781	0.468692	0.592735	0.553359	0.770779
ANAPC5	315.187	-0.0896731	0.509171	-0.176116	0.860203	0.949484
ANAPC7	115.65	-1.11526	0.480382	-2.32161	0.0202538	0.0884308
ANG	102.863	-0.0953545	0.881248	-0.108204	0.913834	0.973199
ANGEL1	30.2822	2.30521	1.06411	2.16633	0.0302863	0.119279
ANGEL2	103.971	1.46304	0.605872	2.41477	0.0157453	0.0736344
ANGPT1	48.8964	7.62976	1.17055	6.51808	7.12152e-11	4.52917e-09
ANGPT2	261.083	3.99723	0.965402	4.14048	3.46575e-05	0.000512931
ANGPT4	0	NA	NA	NA	NA	NA
ANGPTL1	27.2465	7.90299	1.86034	4.24813	2.15559e-05	0.00034691
ANGPTL2	850.053	6.10617	0.694654	8.79023	1.49249e-18	3.52762e-16
ANGPTL3	0	NA	NA	NA	NA	NA
ANGPTL4	128.833	1.43492	0.649042	2.21083	0.0270477	0.109659
ANGPTL5	0.0453209	0.831193	4.4442	0.187029	0.851638	NA
ANGPTL6	25.2614	9.31802	1.82235	5.11319	3.16762e-07	8.64869e-06
ANGPTL7	5.4963	25.1711	3.82572	6.57944	4.72227e-11	3.05232e-09
ANHX	0	NA	NA	NA	NA	NA
ANK1	63.9295	1.16026	1.15542	1.00419	0.315288	0.565128
ANK2	111.877	5.63917	1.18497	4.75892	1.94636e-06	4.30482e-05
ANK3	111.297	-1.80288	0.781068	-2.30823	0.0209865	0.0908783
ANKAR	10.3884	-1.60642	1.69172	-0.949577	0.342327	0.591364
ANKDD1A	29.1404	3.13729	1.05769	2.96618	0.00301524	0.0208604
ANKDD1B	0.0263967	0	4.44664	0	1	NA
ANKEF1	12.5618	-3.60157	1.61206	-2.23414	0.0254735	0.104794
ANKFN1	0.135688	0	4.44664	0	1	NA
ANKFY1	298.265	1.61102	0.476305	3.38233	0.000718747	0.00652794
ANKH	98.8597	1.12304	0.832613	1.34881	0.177398	0.404038
ANKHD1	71.154	0.961474	0.821897	1.16982	0.242072	0.485986
ANKHD1-EIF4EBP3	0	NA	NA	NA	NA	NA
ANKIB1	263.636	-0.882184	0.42567	-2.07246	0.0382224	0.140602
ANKK1	0.0373568	-0.410668	4.44664	-0.0923548	0.926416	NA
ANKLE1	0.814289	-1.64694	4.40711	-0.3737	0.708627	NA
ANKLE2	243.435	-0.0834815	0.391989	-0.212969	0.831351	0.935508
ANKMY1	16.5428	-3.18047	1.44135	-2.2066	0.0273419	0.110653
ANKMY2	66.1543	-1.46402	0.896045	-1.63387	0.102286	0.281851
ANKRA2	212.567	-0.0665192	0.45345	-0.146696	0.883372	0.961555
ANKRD1	4.90914	-5.02323	2.36471	-2.12425	0.0336495	0.128869
ANKRD10	376.884	-0.234739	0.401986	-0.583948	0.559256	0.775446
ANKRD11	1350.9	0.0269996	0.266265	0.101401	0.919232	0.975537
ANKRD12	1362.25	0.487008	0.348509	1.3974	0.162292	0.382222
ANKRD13A	137.54	-0.485421	0.565192	-0.858859	0.390418	0.637783
ANKRD13B	12.8563	-0.739837	1.37079	-0.539717	0.589392	0.795655
ANKRD13C	59.3055	1.44483	0.936325	1.54308	0.122811	0.317627
ANKRD13D	132.779	-0.136581	0.671051	-0.203533	0.838718	0.938613
ANKRD16	64.3404	1.95766	0.951541	2.05736	0.0396514	0.144283
ANKRD17	532.572	0.0730092	0.300888	0.242646	0.80828	0.924249
ANKRD18A	34.7386	-6.35704	1.6705	-3.80548	0.00014153	0.00170309
ANKRD18B	1.75789	-0.0499995	4.44664	-0.0112443	0.991029	1
ANKRD18DP	1.06721	-2.668	4.38204	-0.608848	0.542625	0.761966
ANKRD19P	0.310389	-0.148362	4.44664	-0.0333651	0.973383	NA
ANKRD2	0	NA	NA	NA	NA	NA
ANKRD20A1	0	NA	NA	NA	NA	NA
ANKRD20A11P	1.15505	-2.66909	3.70245	-0.720899	0.470972	0.707083
ANKRD20A12P	1.35839	-2.83933	4.40693	-0.644288	0.519389	0.744549
ANKRD20A19P	0.0358948	-0.771337	4.44664	-0.173465	0.862286	NA
ANKRD20A2	0	NA	NA	NA	NA	NA
ANKRD20A3	0	NA	NA	NA	NA	NA
ANKRD20A4	0.859245	-0.0500042	4.44664	-0.0112454	0.991028	NA
ANKRD20A5P	17.7264	-3.80231	1.50336	-2.52921	0.011432	0.0578949
ANKRD20A8P	0.234377	0.212301	4.44664	0.0477442	0.96192	NA
ANKRD20A9P	0.469316	0.470522	4.4442	0.105873	0.915683	NA
ANKRD22	43.6673	-4.20657	1.17498	-3.58012	0.00034343	0.00355927
ANKRD23	26.7556	-1.28836	1.1984	-1.07507	0.282343	0.529573
ANKRD24	1.32458	-3.30826	3.61177	-0.915967	0.359684	0.608218
ANKRD26	183.794	0.318562	0.503831	0.632279	0.527205	0.749962
ANKRD26P1	0.207643	1.31694	4.44175	0.296491	0.766855	NA
ANKRD26P3	0.590422	0.212297	4.44664	0.0477432	0.961921	NA
ANKRD27	67.434	0.303448	0.852889	0.355789	0.721999	0.877865
ANKRD28	200.759	0.0453377	0.634802	0.0714202	0.943063	0.984953
ANKRD29	52.0375	-3.18226	1.2659	-2.51383	0.0119428	0.0598499
ANKRD30A	0.0123738	-0.0499988	4.44664	-0.0112442	0.991029	NA
ANKRD30B	0	NA	NA	NA	NA	NA
ANKRD30BL	242.016	-4.05892	1.00339	-4.0452	5.22789e-05	0.000728134
ANKRD30BP2	0.360701	-2.83906	4.41183	-0.64351	0.519893	NA
ANKRD30BP3	0.0358948	-0.771337	4.44664	-0.173465	0.862286	NA
ANKRD31	10.2967	-4.31529	2.41678	-1.78555	0.0741721	0.225103
ANKRD32	101.828	-0.240004	0.836289	-0.286987	0.774123	0.906731
ANKRD33	0.644023	-3.56951	4.40229	-0.810831	0.417463	NA
ANKRD33B	58.3124	1.92097	1.2069	1.59166	0.111462	0.298917
ANKRD34A	8.51549	3.31557	1.82818	1.81359	0.0697403	0.215074
ANKRD34B	0.0698611	0	4.44664	0	1	NA
ANKRD34C	0.151832	0	4.44664	0	1	NA
ANKRD34C-AS1	0	NA	NA	NA	NA	NA
ANKRD35	66.3837	8.2009	1.34003	6.11995	9.36059e-10	4.53316e-08
ANKRD36	150.755	0.187527	0.733747	0.255575	0.798279	0.918784
ANKRD36B	95.3283	-1.04429	0.792507	-1.3177	0.187605	0.417673
ANKRD36BP1	0.0981153	-1.61062	4.43858	-0.36287	0.716702	NA
ANKRD36BP2	52.537	-0.995811	1.26628	-0.786405	0.43163	0.673929
ANKRD36C	651.285	-2.66478	0.645096	-4.13082	3.61469e-05	0.000531005
ANKRD37	143.868	-0.657579	0.748957	-0.877992	0.379948	0.628107
ANKRD39	87.4322	0.259819	0.782662	0.331969	0.739913	0.888716
ANKRD40	105.784	0.646092	0.598577	1.07938	0.280418	0.5274
ANKRD42	71.1748	0.140859	0.728531	0.193346	0.846688	0.943107
ANKRD44	142.303	2.92974	0.93926	3.11919	0.00181346	0.013767
ANKRD44-IT1	14.4511	-0.14837	2.30075	-0.064488	0.948582	0.986131
ANKRD45	0.744627	-2.81464	4.40818	-0.638503	0.523146	NA
ANKRD46	20.3981	0.34707	1.49125	0.232738	0.815965	0.927877
ANKRD49	203.045	-1.04761	0.599242	-1.74823	0.0804249	0.238315
ANKRD50	53.8791	-0.371418	0.901329	-0.412078	0.680282	0.854972
ANKRD52	123.121	0.622798	0.645237	0.965224	0.334433	0.584513
ANKRD53	0.0703036	1.17529	4.44247	0.264558	0.79135	NA
ANKRD54	61.2052	0.999608	0.713521	1.40095	0.161229	0.380851
ANKRD55	0.0186674	0.438771	4.44589	0.0986913	0.921383	NA
ANKRD6	17.4154	2.18201	1.70464	1.28004	0.200529	0.434417
ANKRD60	0.061424	-0.410668	4.44664	-0.0923548	0.926416	NA
ANKRD61	0.0583943	0	4.44664	0	1	NA
ANKRD62	1.36815	-1.19856	3.44752	-0.34766	0.728096	0.881909
ANKRD62P1-PARP4P3	0	NA	NA	NA	NA	NA
ANKRD63	0	NA	NA	NA	NA	NA
ANKRD65	42.2767	-0.189006	1.56096	-0.121083	0.903625	0.96904
ANKRD66	0	NA	NA	NA	NA	NA
ANKRD7	0.0123738	0	4.44664	0	1	NA
ANKRD9	110.139	-1.67296	0.710644	-2.35415	0.0185651	0.083224
ANKS1A	117.132	-0.215294	0.647134	-0.332689	0.739369	0.888494
ANKS1B	4.38131	3.18574	2.40572	1.32424	0.185423	0.415093
ANKS3	56.1739	1.22421	0.903729	1.35462	0.17554	0.40109
ANKS4B	9.31238	-3.93273	2.71786	-1.44699	0.147899	0.359828
ANKS6	46.214	-0.746804	0.937545	-0.796552	0.425711	0.668822
ANKUB1	0	NA	NA	NA	NA	NA
ANKZF1	167.178	-1.01592	0.551809	-1.84107	0.0656118	0.205911
ANLN	50.6598	-1.2959	1.12456	-1.15237	0.24917	0.494161
ANO1	89.2915	-0.0215269	0.869322	-0.0247629	0.980244	0.999231
ANO1-AS2	0	NA	NA	NA	NA	NA
ANO10	163.371	-0.653358	0.676876	-0.965255	0.334417	0.584513
ANO2	12.1101	-1.61624	1.96903	-0.82083	0.411743	0.656664
ANO3	0.0317227	-0.771337	4.44664	-0.173465	0.862286	NA
ANO4	0.0130769	-0.0499988	4.44664	-0.0112442	0.991029	NA
ANO5	6.32824	-4.08983	2.36032	-1.73275	0.0831409	0.243619
ANO6	185.281	0.38899	0.579692	0.671028	0.502202	0.731625
ANO7	24.139	-2.91389	1.47825	-1.97117	0.048704	0.167196
ANO8	215.85	-0.301934	0.590565	-0.511263	0.609167	0.808909
ANO9	87.5273	-5.00158	0.941532	-5.31217	1.08328e-07	3.37031e-06
ANOS1	9.90551	5.02419	2.51119	2.00072	0.0454225	0.159139
ANP32A	224.356	-0.593275	0.502341	-1.18102	0.237595	0.480223
ANP32A-IT1	6.77034	0.49529	2.09961	0.235897	0.813513	0.926437
ANP32AP1	0.0123738	0	4.44664	0	1	NA
ANP32B	1243.93	-0.793497	0.384706	-2.06261	0.03915	0.14305
ANP32C	0.174475	-2.53515	4.41745	-0.573895	0.566039	NA
ANP32D	0	NA	NA	NA	NA	NA
ANP32E	290.325	-0.188245	0.434875	-0.432871	0.665109	0.846337
ANPEP	214.302	0.207044	0.893084	0.23183	0.81667	0.928054
ANTXR1	245.301	7.25788	0.782344	9.27709	1.74171e-20	5.2041e-18
ANTXR2	228.908	1.78726	0.556881	3.20941	0.00133009	0.0107247
ANTXRL	0.0244553	0.212308	4.44664	0.0477457	0.961919	NA
ANTXRLP1	3.88443	0.147098	2.34316	0.0627775	0.949944	0.986899
ANXA1	1332.04	0.0313362	0.499107	0.0627844	0.949938	0.986899
ANXA10	260.13	-4.06108	1.34104	-3.02829	0.00245939	0.017655
ANXA11	1151.47	-0.906754	0.390538	-2.32181	0.0202433	0.0884094
ANXA13	13.0728	-2.94378	2.16446	-1.36006	0.173813	0.398958
ANXA2	3067.46	-0.824084	0.382585	-2.15399	0.0312409	0.122035
ANXA2P1	2.27747	-3.10497	1.80452	-1.72067	0.0853111	0.247842
ANXA2P2	0.56195	-1.38693	2.42704	-0.571449	0.567695	NA
ANXA2P3	37.8912	-2.31096	1.04393	-2.21372	0.0268481	0.109116
ANXA2R	57.4903	-1.52637	0.917771	-1.66313	0.0962874	0.270212
ANXA3	71.0699	-5.99155	1.15181	-5.20184	1.9733e-07	5.70241e-06
ANXA4	243.416	-2.11741	0.597193	-3.5456	0.000391722	0.00394018
ANXA5	428.445	0.882416	0.511144	1.72635	0.0842838	0.246031
ANXA6	578.835	1.60966	0.682556	2.35829	0.0183595	0.0825698
ANXA7	182.117	-0.61501	0.550313	-1.11756	0.263753	0.509801
ANXA8	0	NA	NA	NA	NA	NA
ANXA8L1	0.033922	0	4.44664	0	1	NA
ANXA9	7.33181	-2.72544	1.63799	-1.66389	0.0961346	0.269975
AOAH	85.1448	-3.01621	1.14107	-2.64331	0.00821007	0.0448633
AOAH-IT1	0	NA	NA	NA	NA	NA
AOC1	66.4168	-4.29663	1.44194	-2.97975	0.00288483	0.0201341
AOC2	1.37951	-3.32467	4.01415	-0.828238	0.407536	0.65277
AOC3	152.867	8.69732	1.00388	8.66372	4.56595e-18	9.77113e-16
AOC4P	0.148062	-0.0499988	4.44664	-0.0112442	0.991029	NA
AOX1	51.7952	1.86773	1.50301	1.24266	0.213992	0.451563
AOX2P	0.00987579	0.212308	4.44664	0.0477457	0.961919	NA
AP1AR	74.5105	-1.21642	0.803001	-1.51484	0.129814	0.329389
AP1B1	518.389	-0.456568	0.345678	-1.32079	0.186571	0.416691
AP1B1P1	0	NA	NA	NA	NA	NA
AP1G1	244.155	0.170172	0.512706	0.331909	0.739958	0.888716
AP1G2	111.793	-3.8948	0.783299	-4.9723	6.61647e-07	1.68454e-05
AP1M1	181.333	0.927151	0.595309	1.55743	0.119369	0.311523
AP1M2	55.1586	-4.0889	1.17628	-3.47612	0.000508719	0.00486772
AP1S1	145.949	-1.03463	0.517242	-2.00028	0.0454702	0.159166
AP1S2	305.588	1.63331	0.610244	2.67648	0.00743995	0.0415734
AP1S3	98.5285	-3.05954	0.797448	-3.83666	0.000124718	0.0015358
AP2A1	33.2455	-0.312094	0.979607	-0.318591	0.750037	0.894506
AP2A2	215.654	-0.137495	0.464095	-0.296265	0.767028	0.903365
AP2B1	612.102	-0.564246	0.380438	-1.48315	0.138034	0.343727
AP2M1	469.603	0.666352	0.370706	1.79752	0.0722528	0.220717
AP2S1	295.893	0.157017	0.589191	0.266496	0.789857	0.914742
AP3B1	272.443	0.0964179	0.4277	0.225433	0.821642	0.930658
AP3B2	0.0425606	-0.410668	4.44664	-0.0923546	0.926416	NA
AP3D1	1019.46	-0.837699	0.332381	-2.5203	0.0117256	0.059042
AP3M1	88.9715	0.247896	0.86038	0.288125	0.773251	0.90625
AP3M2	171.623	1.11146	0.620512	1.79119	0.0732622	0.22324
AP3S1	101.829	-0.040095	0.786125	-0.0510034	0.959323	0.990148
AP3S2	0.519135	2.6551	4.41894	0.600845	0.547943	NA
AP4B1	120.703	-1.39108	0.695966	-1.99877	0.0456329	0.159559
AP4B1-AS1	0	NA	NA	NA	NA	NA
AP4E1	43.3296	0.262861	0.967324	0.271741	0.785822	0.91321
AP4M1	54.8025	-0.0987061	0.782449	-0.12615	0.899613	0.967399
AP4S1	34.8919	-0.213674	0.934889	-0.228555	0.819215	0.929504
AP5B1	109.108	0.282252	0.5655	0.49912	0.617695	0.814998
AP5M1	42.2944	0.813632	0.856306	0.950166	0.342028	0.591016
AP5S1	69.921	-0.758584	0.932981	-0.813076	0.416174	0.660673
AP5Z1	248.949	-0.121	0.326028	-0.371133	0.710539	0.870594
APAF1	138.609	-0.789033	0.648858	-1.21603	0.223972	0.462918
APBA1	17.4222	5.29672	1.65911	3.19252	0.00141039	0.0112689
APBA2	49.8688	7.26125	1.26654	5.73312	9.86026e-09	3.90368e-07
APBA3	72.9824	-0.681535	0.760461	-0.896213	0.370139	0.619088
APBB1	96.485	2.97125	0.719708	4.12841	3.65284e-05	0.000535615
APBB1IP	264.531	1.33943	0.87887	1.52404	0.127498	0.325708
APBB2	97.4646	1.07391	0.911544	1.17812	0.238749	0.481748
APBB3	77.108	-0.105752	0.883429	-0.119707	0.904715	0.969242
APC	160.099	0.149081	0.466556	0.319535	0.749321	0.894351
APC2	5.04829	-6.4709	3.52712	-1.83461	0.0665631	0.208031
APCDD1	238.493	2.71172	0.98399	2.75584	0.00585419	0.0346698
APCDD1L	82.1343	-0.684928	1.75636	-0.389971	0.696558	0.863378
APCDD1L-AS1	5.19536	6.36991	2.10131	3.03141	0.00243418	0.0175456
APCS	0	NA	NA	NA	NA	NA
APEH	192.357	-2.18126	0.606583	-3.59598	0.000323172	0.00338252
APELA	0.516247	3.58522	4.41405	0.81223	0.41666	NA
APEX1	148.994	-0.514166	0.466172	-1.10295	0.270047	0.516856
APEX2	80.3441	-0.661712	0.869709	-0.760843	0.446751	0.687002
APH1A	889.037	-0.113164	0.453721	-0.249413	0.803041	0.921747
APH1B	62.4625	1.46404	0.884955	1.65437	0.0980525	0.273855
API5	69.4098	-0.10735	0.68761	-0.156121	0.875938	0.957715
APIP	9.20145	-1.86001	1.44615	-1.28618	0.19838	0.431768
APITD1	18.1195	-0.570415	1.25881	-0.45314	0.650448	0.836622
APITD1-CORT	0.0259104	0	4.44664	0	1	NA
APLF	26.8857	-1.18461	1.27192	-0.93136	0.351667	0.60095
APLN	138.925	1.82134	1.38567	1.31441	0.188708	0.419363
APLNR	170.331	0.809553	0.984612	0.822204	0.410961	0.656043
APLP1	12.8062	-2.86665	2.09935	-1.3655	0.172097	0.396642
APLP2	2047.81	-0.0922269	0.339773	-0.271437	0.786055	0.913239
APMAP	685.953	-0.0200871	0.393314	-0.0510713	0.959269	0.990148
APOA1	2.42504	-2.80104	2.36194	-1.18591	0.23566	0.477714
APOA1-AS	0	NA	NA	NA	NA	NA
APOA1BP	180.511	-1.85664	0.538552	-3.44747	0.000565867	0.00534351
APOA2	0	NA	NA	NA	NA	NA
APOA4	0.572182	-4.20688	4.3971	-0.95674	0.338698	NA
APOA5	0	NA	NA	NA	NA	NA
APOB	5.09345	-7.0772	2.64175	-2.67898	0.00738461	0.0414396
APOBEC1	9.20945	-6.83533	2.3037	-2.9671	0.00300621	0.0208251
APOBEC2	0	0	0	0	1	NA
APOBEC3A	72.5126	3.49585	1.32705	2.63429	0.00843125	0.0458822
APOBEC3A_B	0	NA	NA	NA	NA	NA
APOBEC3B	0.44394	-1.43941	4.44194	-0.32405	0.7459	NA
APOBEC3B-AS1	0	NA	NA	NA	NA	NA
APOBEC3C	232.789	0.455823	0.631135	0.722227	0.470155	0.706325
APOBEC3D	88.7174	1.44528	1.1549	1.25143	0.210777	0.447737
APOBEC3F	47.4158	1.31607	0.996741	1.32038	0.186709	0.416734
APOBEC3G	109.048	-0.468737	0.970204	-0.483132	0.629002	0.822941
APOBEC3H	15.339	1.94046	1.51212	1.28327	0.199396	0.43294
APOBEC4	0.396684	-3.30693	4.40518	-0.750692	0.452838	NA
APOBR	132.958	-4.07941	0.978623	-4.16852	3.06582e-05	0.000462384
APOC1	77.7437	-0.720063	1.14797	-0.627247	0.530498	0.752306
APOC1P1	0.25202	-1.88627	4.43195	-0.425607	0.670394	NA
APOC2	0	NA	NA	NA	NA	NA
APOC3	0	0	0	0	1	NA
APOC4	0	NA	NA	NA	NA	NA
APOC4-APOC2	0	NA	NA	NA	NA	NA
APOD	270.849	5.20346	0.886281	5.87112	4.32871e-09	1.87807e-07
APOE	244.113	3.95018	0.717262	5.50731	3.64365e-08	1.2714e-06
APOF	0	NA	NA	NA	NA	NA
APOH	0.142752	-2.25116	4.42372	-0.508883	0.610834	NA
APOL1	1065.16	-0.817294	0.462308	-1.76786	0.077085	0.231372
APOL2	158.495	0.331129	0.749956	0.441532	0.658828	0.841591
APOL3	190.189	1.27437	0.69157	1.84272	0.0653695	0.205477
APOL4	25.3426	3.76359	1.32631	2.83765	0.00454475	0.028628
APOL5	0	NA	NA	NA	NA	NA
APOL6	570.43	0.157037	0.376319	0.417298	0.67646	0.852965
APOLD1	236.815	2.25288	0.587439	3.83508	0.000125525	0.00154453
APOM	6.12173	-2.01825	2.0738	-0.973211	0.330449	0.580411
APOO	17.8835	-1.34423	1.23611	-1.08747	0.276831	0.523592
APOOL	145.145	0.658955	0.632855	1.04124	0.297763	0.547322
APOOP5	0.0363137	0	4.44664	0	1	NA
APOPT1	98.1658	0.170269	0.714708	0.238235	0.811699	0.925741
APP	1993.76	1.47562	0.492582	2.99569	0.00273825	0.0192639
APPBP2	100.897	0.613899	0.619758	0.990546	0.321907	0.572328
APPL1	352.898	0.158648	0.413203	0.383948	0.701017	0.866131
APPL2	134.468	-0.646499	0.747824	-0.864507	0.387309	0.635062
APRT	318.786	-1.34822	0.522669	-2.57948	0.00989481	0.0519371
APTR	7.06049	0.74443	1.53558	0.484789	0.627826	0.82249
APTX	79.5458	-0.744856	0.650657	-1.14478	0.252302	0.497691
AQP1	950.533	-0.248547	0.858619	-0.289473	0.77222	0.905723
AQP10	0.0549435	-0.0499995	4.44664	-0.0112443	0.991029	NA
AQP11	0.684556	-3.02742	4.40539	-0.687209	0.491951	NA
AQP12A	0	NA	NA	NA	NA	NA
AQP12B	0	NA	NA	NA	NA	NA
AQP2	2.08718	-3.44735	2.0337	-1.69511	0.0900543	0.257419
AQP3	260.699	-3.80752	0.995417	-3.82506	0.000130743	0.00159387
AQP4	0	NA	NA	NA	NA	NA
AQP4-AS1	0	NA	NA	NA	NA	NA
AQP5	31.3269	-3.62139	1.9492	-1.85789	0.0631852	0.201085
AQP6	0.132076	-2.1504	4.42579	-0.48588	0.627053	NA
AQP7	0.926713	-0.208215	4.44554	-0.046837	0.962643	NA
AQP7P1	0	NA	NA	NA	NA	NA
AQP7P3	0	NA	NA	NA	NA	NA
AQP8	1.13794	0	4.44664	0	1	1
AQP9	132.17	-0.832728	0.960564	-0.866916	0.385988	0.63388
AQR	100.945	0.328468	0.670518	0.489872	0.624224	0.819681
AR	80.3108	3.68279	1.1205	3.28673	0.00101359	0.00856521
ARAF	107.141	-0.323361	0.693564	-0.466231	0.64105	0.831082
ARAP1	164.232	1.32546	0.672564	1.97075	0.0487524	0.167326
ARAP2	136.735	-0.501478	0.832677	-0.602247	0.547009	0.764693
ARAP3	73.8001	-0.662351	0.980752	-0.67535	0.499454	0.729174
ARC	31.638	1.21261	1.43563	0.844654	0.398304	0.645013
ARCN1	274.224	0.432185	0.490812	0.880552	0.37856	0.627079
AREG	0.676261	2.66624	4.41883	0.603381	0.546255	NA
AREL1	105.643	-0.0727883	0.733604	-0.0992202	0.920963	0.976589
ARF1	2450.34	0.00286042	0.292457	0.00978066	0.992196	1
ARF3	864.259	-0.0744086	0.37535	-0.198238	0.842859	0.940957
ARF4	443.883	0.665055	0.405274	1.641	0.100797	0.279242
ARF5	456.671	-0.822851	0.406557	-2.02395	0.0429756	0.15294
ARF6	349.019	-0.876201	0.418465	-2.09385	0.0362736	0.135383
ARFGAP1	205.928	-0.958337	0.602451	-1.59073	0.11167	0.299122
ARFGAP2	107.9	-0.0156209	0.760061	-0.0205521	0.983603	1
ARFGAP3	253.019	1.02414	0.440492	2.32498	0.0200729	0.0879808
ARFGEF1	322.521	-0.827156	0.452021	-1.8299	0.0672642	0.209393
ARFGEF2	176.217	-0.642767	0.551826	-1.1648	0.244099	0.487756
ARFGEF3	195.425	-3.33754	1.093	-3.05356	0.00226146	0.0165263
ARFIP1	70.9232	-0.200176	0.876778	-0.228309	0.819406	0.929588
ARFIP2	70.8833	-0.114622	0.700768	-0.163566	0.870073	0.95476
ARFRP1	104.422	-0.351266	0.550225	-0.638403	0.523211	0.747121
ARG1	0	NA	NA	NA	NA	NA
ARG2	8.63414	-0.507656	1.33455	-0.380396	0.703651	0.867634
ARGFX	0.170808	0.212304	4.44664	0.0477448	0.96192	NA
ARGFXP2	0	NA	NA	NA	NA	NA
ARGLU1	1978.74	-0.639572	0.328279	-1.94826	0.0513843	0.173059
ARHGAP1	500.725	1.06868	0.286088	3.7355	0.00018734	0.0021498
ARHGAP10	174.801	1.50834	0.637752	2.36509	0.0180254	0.0814876
ARHGAP11A	32.713	-0.144958	1.17685	-0.123174	0.901969	0.967986
ARHGAP11B	0.490266	-1.32428	4.43906	-0.298325	0.765455	NA
ARHGAP12	210.668	-0.525336	0.623792	-0.842166	0.399695	0.646327
ARHGAP15	75.612	6.38343	1.03263	6.18172	6.34056e-10	3.15991e-08
ARHGAP17	122.928	1.08924	0.720471	1.51185	0.130573	0.330629
ARHGAP18	267.566	-1.03852	0.568235	-1.82762	0.0676066	0.209821
ARHGAP19	28.841	-2.18298	0.95611	-2.28319	0.0224191	0.0953356
ARHGAP19-SLIT1	0	NA	NA	NA	NA	NA
ARHGAP20	12.852	7.32476	1.88861	3.87839	0.000105149	0.00133746
ARHGAP21	279.647	-0.49084	0.576572	-0.851307	0.394599	0.641253
ARHGAP22	23.314	-1.16754	1.27552	-0.915346	0.36001	0.608444
ARHGAP23	172.293	0.685149	0.906835	0.755539	0.449926	0.689487
ARHGAP24	55.9394	-0.183192	1.04349	-0.175556	0.860643	0.9497
ARHGAP25	187.549	2.10083	0.840137	2.50058	0.012399	0.0616099
ARHGAP26	250.354	-0.624462	0.548301	-1.1389	0.254743	0.500324
ARHGAP26-AS1	0	NA	NA	NA	NA	NA
ARHGAP26-IT1	0.0824153	0	4.44664	0	1	NA
ARHGAP27	243.538	-3.19663	0.589381	-5.42371	5.83736e-08	1.94611e-06
ARHGAP28	17.5425	6.71021	1.45993	4.59625	4.30155e-06	8.54696e-05
ARHGAP29	289.029	1.19029	0.670343	1.77564	0.0757929	0.228533
ARHGAP30	505.748	-1.99893	0.698274	-2.86268	0.00420081	0.0270863
ARHGAP31	156.056	0.375619	0.758543	0.495185	0.620469	0.816711
ARHGAP31-AS1	0.0239493	0.212308	4.44664	0.0477457	0.961919	NA
ARHGAP32	140.508	-2.09117	0.618658	-3.38017	0.000724408	0.00657405
ARHGAP33	24.1224	0.377966	1.27617	0.296173	0.767098	0.903381
ARHGAP35	271.564	0.296426	0.444945	0.666208	0.505278	0.733821
ARHGAP36	0	NA	NA	NA	NA	NA
ARHGAP39	8.57516	-1.57903	1.54181	-1.02414	0.305771	0.555144
ARHGAP4	224.502	-1.08659	0.964637	-1.12643	0.259986	0.505912
ARHGAP40	7.44242	-6.83213	2.38411	-2.86569	0.00416104	0.0269095
ARHGAP42	77.0353	0.239823	0.925041	0.259257	0.795437	0.917713
ARHGAP44	32.8543	1.2331	1.24967	0.986739	0.32377	0.57358
ARHGAP5	295.569	-0.732505	0.476692	-1.53664	0.124381	0.319972
ARHGAP5-AS1	2.65571	-0.907182	2.38607	-0.3802	0.703797	0.867653
ARHGAP6	65.8061	1.87702	1.03216	1.81853	0.0689831	0.213352
ARHGAP8	0	0	0	0	1	NA
ARHGAP9	168.649	-0.271476	0.905639	-0.299762	0.764359	0.902168
ARHGDIA	639.342	0.0667279	0.422732	0.157849	0.874575	0.957005
ARHGDIB	951.407	1.2542	0.581426	2.15711	0.0309967	0.121351
ARHGDIG	0.0736317	-0.771337	4.44664	-0.173465	0.862286	NA
ARHGEF1	138.594	1.40775	0.6339	2.22078	0.0263661	0.107639
ARHGEF10	125.922	1.50455	0.697889	2.15586	0.0310947	0.121674
ARHGEF10L	129.069	-0.206381	0.866814	-0.238091	0.81181	0.925741
ARHGEF11	112.271	-0.961525	0.788245	-1.21983	0.222529	0.461742
ARHGEF12	326.595	0.241493	0.521597	0.462987	0.643373	0.832255
ARHGEF15	75.2552	-3.51405	1.42551	-2.46512	0.0136967	0.0662496
ARHGEF16	61.6103	-3.52315	1.23177	-2.86024	0.00423319	0.0272065
ARHGEF17	269.443	3.50747	0.86366	4.06116	4.88288e-05	0.000686725
ARHGEF18	166.263	-0.452288	0.642976	-0.703429	0.481788	0.716529
ARHGEF19	38.7636	-1.68574	0.813845	-2.07132	0.0383286	0.140862
ARHGEF2	302.089	1.22082	0.456603	2.67371	0.00750172	0.04183
ARHGEF25	23.2944	5.88509	1.33402	4.41156	1.02631e-05	0.000185744
ARHGEF26	29.9731	4.68702	1.54784	3.0281	0.002461	0.0176586
ARHGEF26-AS1	0	0	0	0	1	NA
ARHGEF28	46.8693	-2.18405	1.06085	-2.05876	0.0395168	0.143992
ARHGEF3	208.542	-0.564598	0.703996	-0.80199	0.422559	0.666232
ARHGEF3-AS1	0	NA	NA	NA	NA	NA
ARHGEF33	0.612003	0.881991	4.43978	0.198656	0.842532	NA
ARHGEF34P	0	NA	NA	NA	NA	NA
ARHGEF35	0.215532	-2.47374	4.41873	-0.559829	0.575596	NA
ARHGEF37	18.125	-2.1024	1.77113	-1.18704	0.235212	0.477446
ARHGEF38	19.7982	-5.92535	1.81304	-3.26818	0.00108241	0.00905018
ARHGEF38-IT1	0.163667	-0.77134	4.44664	-0.173466	0.862285	NA
ARHGEF39	6.98484	-1.33277	1.9672	-0.677495	0.498092	0.728003
ARHGEF4	23.6696	-2.1196	1.2832	-1.65181	0.098574	0.274827
ARHGEF40	136.341	3.28383	0.796083	4.12499	3.70751e-05	0.000541624
ARHGEF5	40.5046	-2.97164	1.06345	-2.79434	0.00520066	0.0316824
ARHGEF6	171.423	2.29124	0.842377	2.71997	0.00652884	0.0377476
ARHGEF7	356.208	0.767171	0.471742	1.62625	0.103896	0.284999
ARHGEF7-AS1	0	NA	NA	NA	NA	NA
ARHGEF7-AS2	0.134273	0	4.44664	0	1	NA
ARHGEF9	149.147	0.0233148	0.72374	0.0322143	0.974301	0.996001
ARHGEF9-IT1	0.785349	0	4.44664	0	1	NA
ARID1A	604.461	0.260613	0.372735	0.699192	0.484432	0.718235
ARID1B	252.216	0.180126	0.379898	0.474143	0.635398	0.827481
ARID2	141.301	-0.00763439	0.525652	-0.0145236	0.988412	1
ARID3A	80.2141	-0.2279	0.840665	-0.271094	0.786318	0.913382
ARID3B	58.3171	-4.84419	0.944969	-5.12629	2.95501e-07	8.15254e-06
ARID3C	0	NA	NA	NA	NA	NA
ARID4A	461.91	-0.121427	0.388178	-0.312812	0.754423	0.896858
ARID4B	837.082	0.34643	0.405629	0.854055	0.393074	0.639811
ARID5A	290.032	2.03263	0.652786	3.11378	0.00184706	0.0139818
ARID5B	984.072	3.18662	0.433613	7.349	1.99689e-13	2.06272e-11
ARIH1	278.212	0.879534	0.528735	1.66347	0.0962185	0.270067
ARIH2	560.148	0.974235	0.327081	2.97858	0.00289589	0.0201852
ARIH2OS	0.0363137	0	4.44664	0	1	NA
ARL1	255.067	0.242235	0.356358	0.679751	0.496662	0.727353
ARL10	2.98616	5.15176	3.37977	1.52429	0.127435	0.325641
ARL11	20.4489	-6.67127	1.56188	-4.2713	1.94337e-05	0.000319409
ARL13A	0	NA	NA	NA	NA	NA
ARL13B	126.63	0.917213	0.638135	1.43733	0.150623	0.364198
ARL14	82.97	-4.2333	1.64579	-2.5722	0.0101053	0.0527448
ARL14EP	77.2701	-0.0620664	0.774884	-0.0800977	0.93616	0.982745
ARL14EPL	0.0386461	-0.0499995	4.44664	-0.0112443	0.991029	NA
ARL15	7.00075	-3.13889	1.81271	-1.73161	0.0833435	0.243961
ARL16	27.5281	0.518209	1.12631	0.460096	0.645447	0.833983
ARL17A	1.93231	-3.6231	2.67042	-1.35675	0.17486	0.400158
ARL17B	0	NA	NA	NA	NA	NA
ARL2	318.252	0.427081	0.483569	0.883184	0.377137	0.625601
ARL2-SNX15	0	NA	NA	NA	NA	NA
ARL2BP	147.164	0.926121	0.589108	1.57207	0.115933	0.305681
ARL3	104.336	0.591275	0.676584	0.873913	0.382166	0.63002
ARL4A	144.14	-1.06857	0.797387	-1.34008	0.180218	0.407532
ARL4C	2813.75	0.386914	0.52509	0.736852	0.461212	0.698123
ARL4D	74.2259	2.07625	1.07091	1.93878	0.0525287	0.175804
ARL5A	165.291	0.576809	0.597606	0.965199	0.334445	0.584513
ARL5B	44.3554	-0.475169	1.0476	-0.45358	0.650131	0.836472
ARL5C	0	NA	NA	NA	NA	NA
ARL6	5.11591	-0.534685	1.8334	-0.291636	0.770565	0.905485
ARL6IP1	478.168	-1.39187	0.379778	-3.66495	0.000247384	0.00270737
ARL6IP4	482.457	-0.0785799	0.391167	-0.200886	0.840788	0.93984
ARL6IP5	627.808	-0.0733288	0.398884	-0.183835	0.854143	0.947186
ARL6IP6	15.6085	-1.48278	1.2654	-1.17179	0.241282	0.485014
ARL8A	538.809	1.32991	0.480173	2.76965	0.00561163	0.0335977
ARL8B	215.256	0.67309	0.479249	1.40447	0.160179	0.378993
ARL9	0.331713	0.212307	4.44664	0.0477455	0.961919	NA
ARMC1	178.635	-0.984518	0.663578	-1.48365	0.137901	0.343474
ARMC10	67.086	0.925057	0.957567	0.96605	0.334019	0.584027
ARMC12	0.844789	-2.08369	4.42725	-0.470652	0.637889	NA
ARMC2	2.95432	-3.16222	2.39061	-1.32277	0.185913	0.415719
ARMC2-AS1	0	NA	NA	NA	NA	NA
ARMC3	0.0132783	-0.0499981	4.44664	-0.011244	0.991029	NA
ARMC4	0.0640192	0	4.44664	0	1	NA
ARMC5	70.7372	0.813248	0.933315	0.871354	0.383561	0.631072
ARMC6	37.9682	0.342231	1.11394	0.307225	0.758672	0.899166
ARMC7	44.6146	-0.870555	1.10966	-0.784521	0.432735	0.674951
ARMC8	97.0806	0.864291	0.74685	1.15725	0.247171	0.49161
ARMC9	68.2905	2.1272	0.761716	2.79264	0.005228	0.0318058
ARMCX1	47.8774	2.02222	1.17274	1.72435	0.0846444	0.246538
ARMCX2	48.6523	2.89887	0.909854	3.18608	0.00144215	0.0114648
ARMCX3	322.263	0.118146	0.53298	0.221672	0.82457	0.932226
ARMCX4	46.4804	2.06461	1.11708	1.84822	0.0645701	0.203692
ARMCX5	33.4013	0.735014	1.07555	0.683387	0.494362	0.725686
ARMCX5-GPRASP2	0.610362	-1.65074	4.43772	-0.371979	0.709908	NA
ARMCX6	9.87341	0.00796852	1.91301	0.00416543	0.996676	1
ARMS2	0.015107	0.212308	4.44664	0.0477457	0.961919	NA
ARMT1	14.2765	0.867317	1.36552	0.635156	0.525327	0.748724
ARNT	196.472	2.42191	0.568149	4.26281	2.01868e-05	0.000328887
ARNT2	19.745	0.883624	1.58456	0.557646	0.577086	0.78823
ARNTL	57.7191	0.984831	0.74058	1.32981	0.18358	0.412773
ARNTL2	67.7158	-1.00922	0.827074	-1.22023	0.222379	0.461666
ARNTL2-AS1	0	NA	NA	NA	NA	NA
ARPC1A	101.453	-0.825632	0.784883	-1.05192	0.292838	0.541765
ARPC1B	2401.17	-0.170487	0.42119	-0.404775	0.685643	0.8578
ARPC2	2344.66	-0.513823	0.309334	-1.66106	0.0967008	0.270988
ARPC3	701.077	-0.719693	0.446095	-1.61332	0.106675	0.290169
ARPC4	671.775	-0.458587	0.428944	-1.06911	0.285022	0.532767
ARPC4-TTLL3	0	NA	NA	NA	NA	NA
ARPC5	337.77	-0.834408	0.429548	-1.94252	0.0520737	0.174749
ARPC5L	236.029	-1.09648	0.400894	-2.73509	0.00623624	0.0365138
ARPIN	126.898	0.654218	0.605537	1.08039	0.279967	0.526801
ARPP19	225.631	-0.0395001	0.45538	-0.0867409	0.930877	0.980666
ARPP21	0	NA	NA	NA	NA	NA
ARR3	0	NA	NA	NA	NA	NA
ARRB1	204.493	0.441359	0.468996	0.941073	0.346667	0.595878
ARRB2	426.557	-0.893312	0.568565	-1.57117	0.116143	0.305967
ARRDC1	130.378	-2.78245	0.557573	-4.99028	6.02911e-07	1.55754e-05
ARRDC1-AS1	11.6718	-2.68613	1.57653	-1.70382	0.0884145	0.254015
ARRDC2	150.917	-0.267687	0.688793	-0.388631	0.697549	0.863809
ARRDC3	413.046	1.69113	0.446857	3.78449	0.000154022	0.00183062
ARRDC3-AS1	0.64565	-1.33006	4.44389	-0.299301	0.76471	NA
ARRDC4	21.8747	-0.70571	1.31699	-0.535851	0.592061	0.797812
ARRDC5	12.556	2.79781	1.74473	1.60358	0.108806	0.293885
ARSA	143.109	-0.128716	0.49875	-0.258076	0.796348	0.918163
ARSB	20.3826	2.71926	1.13813	2.38924	0.0168833	0.077672
ARSD	196.275	-1.40149	0.633159	-2.21348	0.0268645	0.109138
ARSE	3.197	-3.7751	2.58333	-1.46133	0.143924	0.353992
ARSF	0	NA	NA	NA	NA	NA
ARSG	8.11301	0.635924	1.85104	0.343549	0.731186	0.883814
ARSH	0	NA	NA	NA	NA	NA
ARSI	25.2602	3.93129	1.53301	2.56443	0.0103345	0.0535353
ARSJ	46.1504	1.66849	0.99107	1.68353	0.0922727	0.262198
ARSK	42.1534	2.44611	0.932308	2.62372	0.00869765	0.0469608
ART1	0	NA	NA	NA	NA	NA
ART3	0.0151216	0	4.44664	0	1	NA
ART4	0	NA	NA	NA	NA	NA
ART5	0.194319	1.17384	4.44248	0.264232	0.791601	NA
ARTN	6.05335	-4.01171	2.05542	-1.95178	0.0509648	0.172232
ARV1	41.0709	0.41974	1.03048	0.407323	0.683771	0.856979
ARVCF	45.7381	-0.505991	1.10448	-0.458126	0.646862	0.834747
ARX	1.94427	-5.08691	3.63633	-1.39891	0.161839	0.381409
AS3MT	0	NA	NA	NA	NA	NA
ASAH1	171.383	0.134507	0.562204	0.23925	0.810912	0.925387
ASAH2	0.0745205	-1.47283	4.44137	-0.331617	0.740179	NA
ASAH2B	0	0	0	0	1	NA
ASAP1	706.425	1.14406	0.488909	2.34003	0.0192822	0.085318
ASAP1-IT1	36.2574	2.64143	1.2765	2.06927	0.0385208	0.141404
ASAP1-IT2	20.4332	2.86628	1.47816	1.93909	0.0524903	0.175737
ASAP2	222.198	-0.0816975	0.541521	-0.150867	0.880081	0.959837
ASAP3	39.3516	1.77821	1.01533	1.75136	0.0798842	0.237255
ASB1	164.241	0.811624	0.577332	1.40582	0.159778	0.378358
ASB10	0	NA	NA	NA	NA	NA
ASB11	0.535401	-0.0500089	4.44664	-0.0112464	0.991027	NA
ASB12	0	0	0	0	1	NA
ASB13	32.3506	1.57348	1.1633	1.3526	0.176184	0.402181
ASB14	0	NA	NA	NA	NA	NA
ASB15	0.0907364	-0.410669	4.44664	-0.0923549	0.926416	NA
ASB16	0	NA	NA	NA	NA	NA
ASB16-AS1	60.9043	0.106015	0.843741	0.125649	0.90001	0.967399
ASB17	0.0456474	0.212308	4.44664	0.0477457	0.961919	NA
ASB18	0	NA	NA	NA	NA	NA
ASB2	24.7945	0.463383	1.33012	0.348376	0.727558	0.881908
ASB3	29.1732	0.990191	1.13192	0.874793	0.381687	0.629431
ASB4	0.0542104	0.513124	4.44554	0.115424	0.908109	NA
ASB5	0.0440888	0	4.44664	0	1	NA
ASB6	61.7559	0.0529294	0.847498	0.0624537	0.950202	0.986945
ASB7	54.0159	0.355604	0.928809	0.38286	0.701823	0.866527
ASB8	93.1795	-0.141356	0.779365	-0.181373	0.856075	0.948227
ASB9	4.10297	-0.840476	2.44897	-0.343195	0.731452	0.883814
ASB9P1	0	NA	NA	NA	NA	NA
ASCC1	71.9843	-0.697197	0.764636	-0.911803	0.361872	0.610159
ASCC2	141.397	-0.48136	0.504446	-0.954236	0.339964	0.589152
ASCC3	189.71	0.0575387	0.439823	0.130822	0.895916	0.966614
ASCL1	0.381377	0.212299	4.44664	0.0477437	0.961921	NA
ASCL2	45.4487	-5.56004	1.42014	-3.91514	9.03505e-05	0.00117374
ASCL3	0.0951682	-1.73923	4.43562	-0.392106	0.69498	NA
ASCL4	0	NA	NA	NA	NA	NA
ASCL5	0	NA	NA	NA	NA	NA
ASF1A	61.1372	-0.939972	1.0669	-0.881031	0.378301	0.626715
ASF1B	36.4963	-3.39558	0.834015	-4.07136	4.67386e-05	0.000663219
ASGR1	14.0921	2.38825	1.68054	1.42112	0.155282	0.370811
ASGR2	12.1826	-0.771348	1.62727	-0.474013	0.635491	0.827486
ASH1L	740.785	0.240482	0.291669	0.824504	0.409653	0.654685
ASH1L-AS1	7.40087	-1.52635	1.57938	-0.966424	0.333832	0.584004
ASH2L	72.634	-0.243668	0.699503	-0.348344	0.727582	0.881908
ASIC1	16.7019	-0.695215	1.93666	-0.358977	0.719612	0.876444
ASIC2	0.190569	1.4229	4.43719	0.320677	0.748455	NA
ASIC3	8.02682	1.91977	1.95371	0.982627	0.325791	0.57532
ASIC4	0.0558715	0	4.44664	0	1	NA
ASIC5	0	NA	NA	NA	NA	NA
ASIP	0.116457	-0.0500027	4.44664	-0.0112451	0.991028	NA
ASL	103.459	-1.56059	0.873233	-1.78714	0.0739141	0.224536
ASMT	0	NA	NA	NA	NA	NA
ASMTL	0	NA	NA	NA	NA	NA
ASMTL-AS1	0	NA	NA	NA	NA	NA
ASNA1	118.917	-1.19207	0.625501	-1.90578	0.0566783	0.185638
ASNS	91.74	-1.15905	0.850338	-1.36304	0.172869	0.39753
ASNSD1	96.4418	-0.645822	0.710404	-0.909092	0.363302	0.611722
ASPA	5.32252	5.59449	2.85043	1.96268	0.0496832	0.169748
ASPDH	0	NA	NA	NA	NA	NA
ASPG	5.47311	-7.28802	3.19318	-2.28237	0.0224677	0.0954871
ASPH	563.386	-0.564487	0.476705	-1.18414	0.236356	0.478696
ASPHD1	17.4575	-2.78196	1.23753	-2.248	0.0245764	0.102123
ASPHD2	51.8538	-3.8367	0.970897	-3.95171	7.75943e-05	0.00103259
ASPM	165.571	-2.4378	0.838461	-2.90747	0.00364365	0.0243053
ASPN	195.341	6.65014	1.01073	6.57953	4.7193e-11	3.05232e-09
ASPRV1	8.87285	-0.0218082	2.40854	-0.00905455	0.992776	1
ASPSCR1	59.6938	-0.229118	1.0225	-0.224076	0.822698	0.931129
ASRGL1	68.8658	-4.31924	0.87219	-4.95218	7.3387e-07	1.84762e-05
ASS1	274.755	-3.52373	0.8059	-4.37242	1.22876e-05	0.000218391
ASTE1	23.277	-0.600632	1.08507	-0.553545	0.57989	0.790152
ASTL	0.42128	-0.0500078	4.44664	-0.0112462	0.991027	NA
ASTN1	0.328219	2.47212	4.42097	0.55918	0.576039	NA
ASTN2	9.28337	0.364529	1.58168	0.23047	0.817727	0.928747
ASTN2-AS1	0	NA	NA	NA	NA	NA
ASUN	67.2109	-1.90552	0.774106	-2.46158	0.0138328	0.0667999
ASXL1	325.066	-0.240086	0.376172	-0.638236	0.52332	0.747188
ASXL2	163.651	-0.44436	0.600398	-0.74011	0.459233	0.697393
ASXL3	3.18453	6.15327	2.93675	2.09526	0.0361475	0.135103
ASZ1	0.0186301	-0.410668	4.44664	-0.0923546	0.926416	NA
ATAD1	113.014	-0.0188916	0.667059	-0.0283207	0.977406	0.997531
ATAD2	208.583	-0.762553	0.732267	-1.04136	0.297709	0.547308
ATAD2B	246.967	0.157363	0.59587	0.264089	0.791711	0.916112
ATAD3A	36.0597	-1.18279	1.11177	-1.06389	0.287381	0.535975
ATAD3B	50.4429	-1.21176	1.26084	-0.961072	0.336516	0.586414
ATAD3C	54.7552	-3.39711	1.32849	-2.55711	0.0105546	0.0543021
ATAD5	53.4856	-4.12254	0.889392	-4.63523	3.56534e-06	7.25717e-05
ATAT1	59.4001	0.378898	0.921889	0.411002	0.681071	0.855241
ATCAY	0.142375	0.513124	4.44554	0.115424	0.908109	NA
ATE1	105.764	-0.381366	0.779649	-0.489151	0.624735	0.82
ATE1-AS1	0.57657	0	4.44664	0	1	NA
ATF1	49.9939	-0.155413	0.949284	-0.163716	0.869955	0.95476
ATF2	81.2147	0.886985	0.68325	1.29818	0.194224	0.426697
ATF3	2363.24	0.469331	0.478652	0.980525	0.326827	0.576299
ATF4	975.611	-0.604923	0.429825	-1.40737	0.159317	0.377676
ATF5	272.81	0.942724	0.575385	1.63842	0.101333	0.280055
ATF6	304.579	0.946123	0.387196	2.44353	0.0145444	0.069438
ATF6B	81.2052	0.0401102	0.476783	0.0841266	0.932956	0.981811
ATF7	69.7206	0.226628	0.76766	0.295219	0.767826	0.903701
ATF7IP	267.516	-0.21675	0.427197	-0.507378	0.611889	0.8106
ATF7IP2	43.5219	-1.98559	1.23084	-1.61321	0.1067	0.290169
ATG10	47.9641	1.56754	0.932001	1.68191	0.0925862	0.262948
ATG101	205.392	0.00796528	0.491372	0.0162103	0.987067	1
ATG12	310.991	-0.623626	0.557268	-1.11908	0.263107	0.509297
ATG13	153.259	0.368088	0.592574	0.621167	0.53449	0.754787
ATG14	151.434	0.5459	0.52614	1.03756	0.299477	0.549087
ATG16L1	67.1845	-0.678701	0.926014	-0.732928	0.463603	0.700402
ATG16L2	368.824	0.0826087	0.507654	0.162727	0.870734	0.955045
ATG2A	148.218	-0.458105	0.599678	-0.763917	0.444917	0.685313
ATG2B	120.503	0.701763	0.605947	1.15813	0.246813	0.491268
ATG3	187.659	-0.41923	0.607673	-0.689894	0.490261	0.722547
ATG4A	68.4905	0.0312234	0.890507	0.0350625	0.97203	0.994712
ATG4B	384.076	0.540735	0.551517	0.980449	0.326864	0.576299
ATG4C	46.1043	-0.1553	1.10432	-0.14063	0.888163	0.963748
ATG4D	37.4384	-0.676917	1.00792	-0.671601	0.501838	0.731239
ATG5	84.9173	0.16026	0.610395	0.262551	0.792897	0.916319
ATG7	79.0158	0.184628	0.71014	0.259989	0.794873	0.917425
ATG9A	152.889	-0.742205	0.555628	-1.33579	0.181616	0.409523
ATG9B	6.76107	-2.0024	1.4285	-1.40175	0.16099	0.380399
ATHL1	170.088	-0.508977	0.788935	-0.645144	0.518834	0.744248
ATIC	200.967	-0.37483	0.508202	-0.737561	0.460781	0.698123
ATL1	22.008	1.72254	1.79263	0.960906	0.3366	0.586414
ATL2	111.192	0.528868	0.544851	0.970666	0.331715	0.581916
ATL3	246.913	0.362041	0.382659	0.946118	0.344088	0.59299
ATM	243.118	0.960477	0.662566	1.44963	0.147161	0.359137
ATMIN	125.965	0.550451	0.495739	1.11036	0.266842	0.513078
ATN1	100.496	0.330914	0.712893	0.464185	0.642515	0.831784
ATOH1	0	NA	NA	NA	NA	NA
ATOH7	0.199175	0	4.44664	0	1	NA
ATOH8	88.7232	4.06065	1.2836	3.16349	0.00155892	0.0121912
ATOX1	279.084	-0.0741395	0.589712	-0.125721	0.899952	0.967399
ATP10A	38.41	5.28919	1.24634	4.24378	2.1979e-05	0.000352643
ATP10B	51.2352	-3.33289	1.52816	-2.18098	0.0291848	0.116386
ATP10D	114.535	0.904862	0.749023	1.20806	0.227025	0.466603
ATP11A	96.909	-0.357478	0.750543	-0.476292	0.633866	0.826191
ATP11A-AS1	0.0233566	0.212307	4.44664	0.0477455	0.961919	NA
ATP11AUN	0	NA	NA	NA	NA	NA
ATP11B	125.401	-0.44731	0.6283	-0.711938	0.476503	0.711614
ATP11C	155.082	-0.352448	0.633055	-0.556742	0.577703	0.788398
ATP12A	0	0	0	0	1	NA
ATP13A1	79.1765	0.198135	0.673449	0.294209	0.768598	0.904206
ATP13A2	46.5561	-1.02727	0.887249	-1.15782	0.246939	0.491396
ATP13A3	264.149	1.12321	0.614773	1.82704	0.0676944	0.210033
ATP13A4	21.9996	-3.24734	1.93298	-1.67997	0.0929635	0.26383
ATP13A4-AS1	0	0	0	0	1	NA
ATP13A5	0.0506105	0	4.44664	0	1	NA
ATP13A5-AS1	0	NA	NA	NA	NA	NA
ATP1A1	2106.61	-0.109363	0.411533	-0.265745	0.790436	0.915345
ATP1A1-AS1	1.33466	-4.64459	3.00095	-1.54771	0.121693	0.315442
ATP1A2	8.13252	2.91492	1.98166	1.47094	0.141306	0.349318
ATP1A3	0.834646	-0.77135	4.44664	-0.173468	0.862284	NA
ATP1A4	0	NA	NA	NA	NA	NA
ATP1B1	1410.09	-3.48582	0.669337	-5.20787	1.91019e-07	5.53011e-06
ATP1B2	33.2474	1.72233	1.52381	1.13028	0.258359	0.504361
ATP1B3	666.174	0.547344	0.452243	1.21029	0.226168	0.465869
ATP1B4	0	NA	NA	NA	NA	NA
ATP2A1	0.460227	0.212301	4.44664	0.0477441	0.96192	NA
ATP2A1-AS1	2.63333	1.12516	2.74917	0.409272	0.68234	0.856121
ATP2A2	1056.61	0.64464	0.441731	1.45935	0.144469	0.35503
ATP2A3	223.446	-2.36364	0.82094	-2.87919	0.00398697	0.0260362
ATP2B1	976.028	-0.334064	0.403588	-0.827735	0.407821	0.653015
ATP2B2	0.162168	0	4.44664	0	1	NA
ATP2B2-IT2	0	NA	NA	NA	NA	NA
ATP2B3	0.061921	0.152454	4.44554	0.0342937	0.972643	NA
ATP2B4	545.223	1.32396	0.482203	2.74565	0.0060391	0.0355786
ATP2C1	155.189	-0.408061	0.506387	-0.805828	0.420342	0.664391
ATP2C2	61.48	-3.37432	1.49434	-2.25806	0.0239417	0.100143
ATP4A	1.90771	-4.26086	4.39526	-0.969422	0.332335	0.582367
ATP4B	1.7206	-5.8263	4.39079	-1.32694	0.18453	0.413736
ATP5A1	713.56	0.0830453	0.381759	0.217533	0.827793	0.934083
ATP5B	946.66	-0.914549	0.29914	-3.05726	0.00223367	0.0163508
ATP5C1	268.715	-0.112015	0.479157	-0.233774	0.81516	0.927428
ATP5D	162.679	-1.18767	0.482172	-2.46316	0.0137717	0.066531
ATP5E	957.881	-0.0174714	0.563438	-0.0310086	0.975263	0.996532
ATP5EP2	29.5948	-3.13642	0.831159	-3.77355	0.000160943	0.00189918
ATP5F1	173.813	-0.412125	0.611728	-0.673705	0.500499	0.729996
ATP5G1	387.828	-0.982928	0.37937	-2.59095	0.00957112	0.0507087
ATP5G2	1080.28	-0.748851	0.313832	-2.38615	0.0170258	0.0781546
ATP5G3	1410.14	-0.66086	0.37185	-1.77722	0.0755317	0.22818
ATP5H	361.884	-0.315987	0.344442	-0.917389	0.358939	0.607733
ATP5I	1755.18	-0.144694	0.402407	-0.359571	0.719168	0.876219
ATP5J	599.499	0.473114	0.325661	1.45278	0.146284	0.357961
ATP5J2	292.913	-1.49291	0.439814	-3.3944	0.000687787	0.0062922
ATP5J2-PTCD1	0	NA	NA	NA	NA	NA
ATP5L	1943.83	-0.124578	0.341241	-0.365074	0.715056	0.873003
ATP5L2	20.4851	1.51007	1.05493	1.43144	0.152303	0.36649
ATP5O	591.735	-0.59823	0.303401	-1.97175	0.0486383	0.167097
ATP5S	47.3961	-0.919671	0.946109	-0.972056	0.331023	0.581161
ATP5SL	134.372	0.10501	0.629296	0.166869	0.867473	0.953383
ATP6AP1	380.084	-0.970927	0.449942	-2.15789	0.0309361	0.121263
ATP6AP1L	13.0831	0.327071	1.60292	0.204048	0.838316	0.938613
ATP6AP2	421.418	1.19079	0.291268	4.08829	4.34564e-05	0.000623348
ATP6V0A1	210.86	-0.136074	0.545486	-0.249455	0.803009	0.921747
ATP6V0A2	77.6559	0.959506	0.694832	1.38092	0.167305	0.389795
ATP6V0A4	0.0968176	0.513122	4.44554	0.115424	0.908109	NA
ATP6V0B	378.894	-1.75768	0.44985	-3.90726	9.33468e-05	0.00120854
ATP6V0C	1838.98	-0.625534	0.341996	-1.82907	0.0673897	0.209453
ATP6V0CP3	0	NA	NA	NA	NA	NA
ATP6V0D1	145.985	-0.591872	0.539116	-1.09786	0.272267	0.51911
ATP6V0D2	8.98352	2.8618	2.50805	1.14105	0.253851	0.499191
ATP6V0E1	669.959	0.237021	0.281602	0.841689	0.399962	0.646372
ATP6V0E2	59.4518	-0.724251	0.906969	-0.798539	0.424558	0.668157
ATP6V0E2-AS1	1.43295	0.248632	3.47219	0.0716068	0.942915	0.984953
ATP6V1A	236.582	-0.170107	0.385193	-0.441615	0.658768	0.841581
ATP6V1B1	10.319	5.20511	2.88937	1.80147	0.0716287	0.219364
ATP6V1B1-AS1	0.106731	-0.410671	4.44664	-0.0923553	0.926416	NA
ATP6V1B2	312.327	0.690435	0.542307	1.27315	0.202966	0.437839
ATP6V1C1	95.7715	-0.436345	0.853053	-0.511511	0.608994	0.808904
ATP6V1C2	8.75259	-6.89237	1.77743	-3.87771	0.000105445	0.0013384
ATP6V1D	179.902	-1.1188	0.516179	-2.16747	0.0301994	0.118994
ATP6V1E1	556.568	-0.147739	0.360318	-0.410024	0.681788	0.855802
ATP6V1E2	10.9943	0.736241	1.82566	0.403274	0.686746	0.858352
ATP6V1F	477.956	-0.289454	0.386287	-0.749322	0.453663	0.692988
ATP6V1G1	590.453	-0.196793	0.240757	-0.817395	0.413703	0.658236
ATP6V1G2	1.39809	-0.41068	3.93779	-0.104292	0.916938	0.974473
ATP6V1G2-DDX39B	0	NA	NA	NA	NA	NA
ATP6V1G3	0	NA	NA	NA	NA	NA
ATP6V1H	105.662	0.625543	0.719046	0.869962	0.384321	0.631863
ATP7A	64.5971	0.0396749	0.98885	0.0401223	0.967996	0.993084
ATP7B	10.6486	-1.71884	1.73767	-0.98916	0.322585	0.572761
ATP8A1	64.0531	-1.09178	0.888746	-1.22845	0.219279	0.457933
ATP8A2	0.737325	0	4.44664	0	1	NA
ATP8B1	131.577	-1.96656	0.957737	-2.05334	0.0400399	0.145329
ATP8B2	130.139	4.36992	0.742504	5.88538	3.97145e-09	1.7278e-07
ATP8B3	0.636337	-1.73405	4.43574	-0.390927	0.695851	NA
ATP8B4	17.888	3.62536	1.57692	2.29902	0.0215041	0.0926635
ATP8B5P	4.69219	-2.37458	2.04163	-1.16308	0.244797	0.488606
ATP9A	180.907	-1.06771	0.70703	-1.51014	0.131008	0.331436
ATP9B	63.3746	-0.202404	0.754115	-0.2684	0.788392	0.914047
ATPAF1	46.6876	0.29881	0.933074	0.320243	0.748784	0.893998
ATPAF2	31.2066	-2.69288	1.1219	-2.4003	0.0163819	0.0759213
ATPIF1	997.246	-0.882966	0.283958	-3.1095	0.00187406	0.0141457
ATR	112.717	0.173089	0.654896	0.2643	0.791549	0.916098
ATRAID	320.912	0.707727	0.336897	2.10072	0.0356656	0.133966
ATRIP	25.1559	-0.915858	1.20237	-0.761708	0.446234	0.686474
ATRN	112.021	0.00192005	0.800877	0.00239743	0.998087	1
ATRNL1	12.1858	7.22487	2.07121	3.48823	0.000486228	0.00467511
ATRX	1301.36	0.438881	0.280436	1.565	0.117584	0.308288
ATXN1	245.591	1.36767	0.502688	2.72072	0.00651399	0.0376804
ATXN10	154.447	0.111077	0.55685	0.199474	0.841892	0.940344
ATXN1L	78.9164	0.936953	0.745142	1.25741	0.208603	0.445568
ATXN2	298.928	0.270854	0.571521	0.473917	0.635559	0.827486
ATXN2L	73.8564	0.535986	0.702745	0.762703	0.445641	0.685744
ATXN3	165.015	0.557016	0.507323	1.09795	0.272226	0.51911
ATXN3L	0	NA	NA	NA	NA	NA
ATXN7	188.459	0.266578	0.529826	0.503143	0.614864	0.812694
ATXN7L1	90.0911	0.287167	0.713221	0.402633	0.687218	0.858602
ATXN7L2	10.2306	1.15817	1.46231	0.792011	0.428354	0.671268
ATXN7L3	354.975	-0.446329	0.419864	-1.06303	0.287767	0.536395
ATXN7L3B	366.705	-0.48431	0.435451	-1.1122	0.26605	0.511866
ATXN8OS	0	NA	NA	NA	NA	NA
AUH	25.8603	-2.70083	1.16993	-2.30854	0.0209692	0.0908529
AUNIP	1.97362	-4.29171	3.00517	-1.42811	0.15326	0.367848
AUP1	537.589	-0.817042	0.343093	-2.3814	0.0172468	0.0788567
AURKA	69.1808	-1.81433	0.839856	-2.16029	0.0307505	0.120625
AURKAIP1	370.058	-0.313117	0.417345	-0.750258	0.453099	0.692777
AURKAPS1	8.42407	-0.22303	1.65857	-0.134471	0.89303	0.96526
AURKB	80.1643	-1.99261	0.781012	-2.55132	0.0107315	0.0549864
AURKC	2.03991	2.50337	3.38904	0.738668	0.460108	0.698085
AUTS2	378.029	2.24512	0.758144	2.96134	0.00306302	0.0211171
AVEN	50.6886	0.280863	1.12365	0.249955	0.802622	0.921706
AVIL	13.2873	0.350897	1.46596	0.239363	0.810824	0.925387
AVL9	99.0243	-0.394055	0.591053	-0.6667	0.504964	0.73366
AVP	0	NA	NA	NA	NA	NA
AVPI1	119.094	-1.98119	0.892881	-2.21887	0.0264953	0.108
AVPR1A	27.3426	4.59308	1.43487	3.20104	0.00136931	0.0109905
AVPR1B	0	NA	NA	NA	NA	NA
AVPR2	20.6016	0.366929	2.11674	0.173346	0.862379	0.95049
AWAT1	0	NA	NA	NA	NA	NA
AWAT2	0	NA	NA	NA	NA	NA
AXDND1	0.772631	-4.59745	4.39488	-1.04609	0.295519	NA
AXIN1	121.702	-0.511895	0.693075	-0.738585	0.460159	0.698085
AXIN2	52.2323	0.984348	1.0284	0.957168	0.338483	0.588065
AXL	335.4	1.03545	0.872557	1.18669	0.235351	0.477501
AZGP1	19.7836	-5.72367	2.09863	-2.72734	0.00638466	0.0371173
AZGP1P1	0	NA	NA	NA	NA	NA
AZI2	136.118	1.88516	0.644006	2.92725	0.00341976	0.023081
AZIN1	262.595	-0.192271	0.344571	-0.558	0.576844	0.788034
AZIN1-AS1	7.60537	7.22361	2.26433	3.19018	0.00142185	0.0113261
AZIN2	26.6343	2.03596	1.10754	1.83826	0.0660238	0.206835
AZU1	0.0652313	0	4.44664	0	1	NA
B2M	13102.5	0.443562	0.280447	1.58162	0.113736	0.301974
B3GALNT1	11.6504	0.211811	1.86047	0.113848	0.909358	0.971242
B3GALNT2	103.112	0.18431	0.756969	0.243484	0.80763	0.924028
B3GALT1	0	NA	NA	NA	NA	NA
B3GALT2	8.13335	3.74195	2.10617	1.77666	0.0756248	0.228331
B3GALT4	35.4738	-0.660891	1.0275	-0.643202	0.520093	0.74503
B3GALT5	5.49241	-3.18867	3.07145	-1.03816	0.299195	0.548829
B3GALT5-AS1	7.60967	-7.32811	2.3773	-3.08253	0.00205246	0.0152309
B3GALT6	159.039	0.325079	0.539523	0.60253	0.546822	0.764551
B3GAT1	9.05667	-5.11965	2.05669	-2.48926	0.0128009	0.063092
B3GAT2	0	NA	NA	NA	NA	NA
B3GAT3	46.6198	0.188259	0.970861	0.193909	0.846247	0.942908
B3GLCT	38.6468	0.92202	1.12374	0.820496	0.411933	0.656777
B3GNT2	240.793	0.108166	0.486195	0.222474	0.823945	0.931933
B3GNT3	75.7369	-4.87889	1.00659	-4.84693	1.25389e-06	2.95047e-05
B3GNT4	0.441285	0.152453	4.44554	0.0342935	0.972643	NA
B3GNT5	141.118	-3.18558	0.901655	-3.53303	0.000410819	0.00409782
B3GNT6	57.7891	-6.13223	1.76936	-3.46579	0.000528674	0.00502828
B3GNT7	42.4533	-4.98767	1.21575	-4.10254	4.08631e-05	0.000587745
B3GNT8	10.1564	-3.11657	1.7676	-1.76317	0.077872	0.233089
B3GNT9	95.7095	4.80899	0.911835	5.27397	1.33503e-07	4.01931e-06
B3GNTL1	11.195	-1.06244	1.82896	-0.580897	0.56131	0.77683
B4GALNT1	1.13972	4.14993	3.72785	1.11322	0.265613	0.51146
B4GALNT2	0	NA	NA	NA	NA	NA
B4GALNT3	7.61587	-4.28916	2.72275	-1.5753	0.115186	0.304369
B4GALNT4	1.17953	0.589478	3.81504	0.154514	0.877204	0.958165
B4GALT1	1001.21	0.840236	0.397111	2.11587	0.0343557	0.1305
B4GALT1-AS1	0.323928	-0.410668	4.44664	-0.0923546	0.926416	NA
B4GALT2	202.834	-0.299474	0.506774	-0.590942	0.55456	0.771773
B4GALT3	140.138	-0.310773	0.465826	-0.667143	0.504681	0.733357
B4GALT4	112.303	0.381169	0.847891	0.449549	0.653036	0.838414
B4GALT4-AS1	0	NA	NA	NA	NA	NA
B4GALT5	536.519	0.585263	0.470924	1.2428	0.213943	0.451552
B4GALT6	10.9957	-3.4785	1.61418	-2.15496	0.0311648	0.12188
B4GALT7	178.915	1.45951	0.605331	2.41109	0.015905	0.0741453
B4GAT1	105.651	1.11138	0.730398	1.5216	0.128109	0.326688
B9D1	12.074	0.632303	1.66966	0.378701	0.70491	0.868442
B9D2	56.8826	-0.0134747	1.0596	-0.0127168	0.989854	1
BAALC	6.66507	-4.76375	2.25464	-2.11286	0.0346124	0.131209
BAALC-AS1	0	NA	NA	NA	NA	NA
BAALC-AS2	0.0235499	-0.410668	4.44664	-0.0923546	0.926416	NA
BAAT	0.320737	-0.410676	4.44664	-0.0923564	0.926415	NA
BABAM1	285.158	0.396532	0.375267	1.05667	0.290663	0.539401
BACE1	224.513	3.24964	0.621696	5.22706	1.72223e-07	5.04127e-06
BACE1-AS	0.0574506	0.444835	4.4443	0.100091	0.920272	NA
BACE2	670.588	-1.62559	0.554932	-2.92936	0.00339665	0.0229575
BACH1	177.639	0.395307	0.618869	0.638757	0.522981	0.746968
BACH1-IT2	1.92585	0	4.25797	0	1	1
BACH2	116.354	5.29673	0.767169	6.90426	5.04665e-12	3.86081e-10
BAD	97.904	0.751925	0.643523	1.16845	0.242625	0.48635
BAG1	322.392	-0.540436	0.408286	-1.32367	0.185613	0.415291
BAG2	65.4579	2.21346	1.17064	1.89081	0.058649	0.190165
BAG3	482.049	1.83026	0.533327	3.43178	0.000599628	0.00559558
BAG4	38.1493	-0.102033	1.28361	-0.0794894	0.936643	0.982745
BAG5	223.138	-0.559947	0.474393	-1.18034	0.237863	0.480582
BAG6	309.022	-0.383261	0.442428	-0.866269	0.386343	0.634269
BAGE	0	NA	NA	NA	NA	NA
BAGE2	0	NA	NA	NA	NA	NA
BAGE3	0	NA	NA	NA	NA	NA
BAGE4	0	NA	NA	NA	NA	NA
BAGE5	0	NA	NA	NA	NA	NA
BAHCC1	121.087	2.79106	0.876122	3.1857	0.00144405	0.0114742
BAHD1	58.6249	0.222051	0.773226	0.287176	0.773978	0.906731
BAIAP2	213.664	-0.316762	0.614146	-0.515777	0.60601	0.806723
BAIAP2-AS1	66.6092	-0.4836	0.900214	-0.537206	0.591125	0.797154
BAIAP2L1	311.215	-4.39872	0.817782	-5.37884	7.49657e-08	2.44271e-06
BAIAP2L2	77.812	-3.02207	1.35843	-2.22469	0.0261022	0.106877
BAIAP3	38.1337	0.631931	1.23725	0.510753	0.609524	0.808909
BAK1	59.3115	-2.01632	0.926706	-2.1758	0.0295704	0.117157
BAMBI	27.8396	-1.34454	1.17301	-1.14623	0.251701	0.497103
BANCR	0	NA	NA	NA	NA	NA
BANF1	46.0881	-0.588399	0.679877	-0.86545	0.386792	0.634674
BANF2	0	NA	NA	NA	NA	NA
BANK1	101.269	0.392994	1.31141	0.299672	0.764428	0.902182
BANP	140	-0.46744	0.554186	-0.84347	0.398965	0.645486
BAP1	106.629	-0.130344	0.551472	-0.236356	0.813157	0.926414
BARD1	105.131	-1.69669	0.620795	-2.7331	0.00627419	0.0366393
BARHL1	0	NA	NA	NA	NA	NA
BARHL2	0	NA	NA	NA	NA	NA
BARX1	8.03605	3.90387	2.34383	1.6656	0.0957938	0.269337
BARX2	25.8855	-7.67132	1.57847	-4.85998	1.17399e-06	2.79149e-05
BASP1	665.584	3.89606	0.587173	6.63528	3.2388e-11	2.16412e-09
BASP1P1	0	NA	NA	NA	NA	NA
BATF	83.185	-3.73763	0.917315	-4.07453	4.61065e-05	0.000655424
BATF2	66.5296	-2.09218	1.15793	-1.80683	0.070789	0.217541
BATF3	40.8268	6.162	1.14894	5.36319	8.17648e-08	2.61581e-06
BAX	280.052	-0.246935	0.470093	-0.525289	0.599382	0.801876
BAZ1A	548.229	-0.675209	0.366942	-1.8401	0.0657534	0.206152
BAZ1B	510.294	-0.359677	0.371244	-0.968842	0.332624	0.582552
BAZ2A	547.553	-0.609076	0.348433	-1.74804	0.0804566	0.23833
BAZ2B	827.803	0.00775022	0.401228	0.0193163	0.984589	1
BBC3	488.759	-1.09066	0.599801	-1.81838	0.0690067	0.213352
BBIP1	52.0295	-0.587919	0.841528	-0.698634	0.484781	0.718444
BBOX1	0.386322	-0.0500007	4.44664	-0.0112446	0.991028	NA
BBOX1-AS1	5.49619	-5.41362	2.92858	-1.84855	0.0645232	0.203665
BBS1	37.8691	0.724348	1.16157	0.623596	0.532893	0.75354
BBS10	9.74406	0.858516	1.60683	0.53429	0.593141	0.798179
BBS12	14.6806	-3.53028	1.56498	-2.2558	0.0240834	0.100532
BBS2	59.1525	0.877321	1.0748	0.816261	0.414351	0.658933
BBS4	65.8376	0.479022	0.916767	0.522512	0.601314	0.80324
BBS5	9.97212	0.364774	2.00797	0.181663	0.855847	0.948041
BBS7	56.8856	0.966952	0.701061	1.37927	0.167811	0.390573
BBS9	36.9802	2.2116	1.37087	1.61329	0.106682	0.290169
BBX	716.81	0.149945	0.356647	0.42043	0.674171	0.851581
BCAM	103.315	-1.98659	1.04395	-1.90296	0.0570456	0.186301
BCAN	0.369516	0.212299	4.44664	0.0477437	0.961921	NA
BCAP29	173.86	-0.545544	0.512145	-1.06522	0.286778	0.535293
BCAP31	437.288	-0.704269	0.364562	-1.93182	0.0533814	0.177944
BCAR1	267.475	0.574061	0.695373	0.825544	0.409063	0.654137
BCAR3	36.0161	-0.927616	0.972343	-0.954001	0.340083	0.589179
BCAR4	0	NA	NA	NA	NA	NA
BCAS1	577.258	-4.17728	1.10994	-3.76351	0.000167546	0.0019678
BCAS2	98.3817	-1.18819	0.683531	-1.73832	0.0821544	0.241776
BCAS3	88.5965	0.381669	0.675491	0.565024	0.572057	0.784173
BCAS4	52.4784	-1.4675	1.0222	-1.43562	0.151109	0.364738
BCAT1	107.518	3.66755	0.805241	4.55459	5.24874e-06	0.000102363
BCAT2	67.7257	0.480321	0.827441	0.580489	0.561585	0.776907
BCCIP	434.534	-2.04168	0.65386	-3.12251	0.00179318	0.0136442
BCDIN3D	23.0344	0.589433	1.07346	0.549096	0.582939	0.791271
BCDIN3D-AS1	0	NA	NA	NA	NA	NA
BCHE	2.74188	4.37342	3.54172	1.23483	0.216894	0.454991
BCKDHA	162.16	-1.03252	0.519303	-1.98828	0.0467812	0.162747
BCKDHB	17.6845	-2.9218	1.48861	-1.96277	0.049673	0.169748
BCKDK	116.856	-1.90713	0.688017	-2.77193	0.0055725	0.0333895
BCL10	108.631	-1.04108	0.769857	-1.3523	0.17628	0.402281
BCL11A	76.2832	-5.68914	1.05007	-5.41788	6.03111e-08	1.99809e-06
BCL11B	304.955	-1.94698	0.856588	-2.27295	0.0230291	0.0973665
BCL2	133.727	3.58082	0.771179	4.6433	3.4288e-06	7.05174e-05
BCL2A1	516.19	0.641264	0.820215	0.781825	0.434318	0.675956
BCL2L1	233.548	-1.66421	0.754941	-2.20443	0.0274943	0.111072
BCL2L10	0.336152	-1.93263	4.43079	-0.436183	0.662704	NA
BCL2L11	188.407	1.13238	0.502488	2.25355	0.0242246	0.101006
BCL2L12	87.8173	-0.200516	0.678269	-0.29563	0.767513	0.903499
BCL2L13	85.8371	-0.566659	0.658886	-0.860026	0.389775	0.637422
BCL2L14	10.5451	-4.09142	2.09044	-1.9572	0.0503239	0.171125
BCL2L15	75.0561	-4.96979	1.13419	-4.38178	1.17714e-05	0.000210159
BCL2L2	32.6788	-1.15001	1.06065	-1.08425	0.278255	0.525113
BCL2L2-PABPN1	0	NA	NA	NA	NA	NA
BCL3	979.119	0.0842948	0.383232	0.219958	0.825904	0.933082
BCL6	220.752	1.20933	0.506818	2.38613	0.0170266	0.0781546
BCL6B	48.7304	0.780869	1.26741	0.616112	0.537821	0.757734
BCL7A	78.8593	-0.438884	0.892443	-0.491778	0.622876	0.818555
BCL7B	106.042	0.113664	0.57381	0.198087	0.842977	0.940957
BCL7C	92.2874	-0.484724	0.691805	-0.700665	0.483512	0.71761
BCL9	60.2573	1.23927	0.854988	1.44946	0.14721	0.359146
BCL9L	487.947	-0.673703	0.441498	-1.52595	0.127023	0.324966
BCLAF1	963.975	-0.0337062	0.396059	-0.085104	0.932179	0.981254
BCO1	12.1087	-4.1074	1.89866	-2.16331	0.0305175	0.119919
BCO2	17.0939	4.22739	1.68876	2.50326	0.0123057	0.0613192
BCOR	95.6643	0.787332	0.635103	1.23969	0.215089	0.452983
BCORL1	65.0331	0.837327	0.680781	1.22995	0.218715	0.457338
BCORP1	0.171355	0	4.44664	0	1	NA
BCR	97.5039	-2.01069	0.62002	-3.24294	0.00118304	0.00970704
BCRP2	0	NA	NA	NA	NA	NA
BCRP3	0	NA	NA	NA	NA	NA
BCS1L	70.0418	0.0243172	1.01353	0.0239926	0.980859	0.999286
BCYRN1	0.0093337	0.212308	4.44664	0.0477457	0.961919	NA
BDH1	51.9481	-3.66458	0.969149	-3.78124	0.000156049	0.00184797
BDH2	86.0347	1.69502	0.762227	2.22378	0.0261634	0.10706
BDKRB1	182.29	3.25695	0.842228	3.86707	0.00011015	0.0013866
BDKRB2	355.138	2.39299	0.72192	3.31476	0.000917228	0.00792861
BDNF	24.4772	3.07542	1.35436	2.27075	0.0231622	0.0978387
BDNF-AS	17.9937	1.29751	1.74083	0.745342	0.456065	0.69478
BDP1	751.176	-0.0245848	0.403857	-0.060875	0.951459	0.987495
BEAN1	4.43847	-4.1852	2.14063	-1.95513	0.0505677	0.171501
BEAN1-AS1	0	NA	NA	NA	NA	NA
BECN1	227.244	-0.728978	0.423603	-1.7209	0.0852691	0.247766
BECN2	0	NA	NA	NA	NA	NA
BEGAIN	1.30598	2.67001	4.11918	0.64819	0.516862	0.742856
BEND2	0.015107	0.212308	4.44664	0.0477457	0.961919	NA
BEND3	16.5298	-5.1216	1.50562	-3.40165	0.000669801	0.00617043
BEND3P3	0	NA	NA	NA	NA	NA
BEND4	5.20409	3.29142	2.91564	1.12889	0.258946	0.504884
BEND5	15.421	1.87661	1.77876	1.05502	0.291418	0.540386
BEND6	0.841598	3.76373	3.94647	0.953696	0.340238	NA
BEND7	46.9509	-1.15888	1.1189	-1.03574	0.300325	0.549439
BEST1	7.27961	5.61298	2.18705	2.56647	0.010274	0.0533903
BEST2	0.0717897	-1.43941	4.44194	-0.32405	0.7459	NA
BEST3	0.120843	0	4.44664	0	1	NA
BEST4	13.3861	-0.0690104	2.17037	-0.0317966	0.974634	0.996147
BET1	33.5148	-1.43197	1.04975	-1.36411	0.172533	0.397358
BET1L	180.043	0.233659	0.481911	0.484861	0.627775	0.82249
BEX1	3.94794	-4.76451	2.80814	-1.69668	0.0897577	0.256803
BEX2	39.7667	-8.86291	1.22358	-7.24341	4.37541e-13	4.14905e-11
BEX4	283.858	2.34807	0.722247	3.25106	0.00114975	0.00947316
BEX5	179.068	-1.76591	1.05294	-1.67712	0.0935191	0.265027
BFAR	148.678	-0.0866796	0.581087	-0.149168	0.881421	0.960294
BFSP1	5.41322	-4.655	2.1952	-2.12053	0.0339613	0.129624
BFSP2	0.0835635	-0.0500016	4.44664	-0.0112448	0.991028	NA
BGLAP	0.135526	1.55191	4.44024	0.349511	0.726706	NA
BGLT3	0	NA	NA	NA	NA	NA
BGN	922.631	5.63176	0.676437	8.32563	8.38829e-17	1.44388e-14
BHLHA15	0	0	0	0	1	NA
BHLHA9	0	NA	NA	NA	NA	NA
BHLHB9	11.8132	0.942139	1.98992	0.473456	0.635888	0.827645
BHLHE22	18.4467	8.38378	1.58232	5.29841	1.16813e-07	3.56427e-06
BHLHE23	0	NA	NA	NA	NA	NA
BHLHE40	345.518	0.373449	0.450818	0.82838	0.407455	0.652753
BHLHE40-AS1	14.88	-5.61537	1.75007	-3.20866	0.00133353	0.0107415
BHLHE41	122.693	0.234803	0.969966	0.242074	0.808723	0.924249
BHMG1	0.0640192	0	4.44664	0	1	NA
BHMT	0	NA	NA	NA	NA	NA
BHMT2	44.7097	7.9193	1.07612	7.35915	1.85091e-13	1.95406e-11
BICC1	93.9946	8.87374	1.13281	7.83336	4.74983e-15	6.42891e-13
BICD1	56.4326	1.58873	1.00898	1.5746	0.11535	0.304498
BICD2	218.736	0.222555	0.538252	0.413477	0.679257	0.854737
BID	158.336	-1.18633	0.65801	-1.80291	0.0714026	0.218837
BIK	40.963	-5.12464	1.36964	-3.74158	0.000182865	0.00211222
BIN1	253.886	1.05787	0.574784	1.84047	0.0656996	0.206105
BIN2	194.143	-1.2998	0.920781	-1.41163	0.15806	0.375437
BIN3	115.762	-0.489807	0.509412	-0.961513	0.336294	0.586414
BIN3-IT1	39.2359	-0.200329	1.16536	-0.171902	0.863514	0.951211
BIRC2	343.573	0.724847	0.355229	2.04051	0.0412997	0.148675
BIRC3	1625.34	-2.08805	0.623514	-3.34884	0.000811509	0.00719141
BIRC5	67.7033	-2.20012	0.8764	-2.5104	0.0120594	0.0603581
BIRC6	433.757	-0.304058	0.370357	-0.820987	0.411654	0.656622
BIRC6-AS2	0	NA	NA	NA	NA	NA
BIRC7	1.47324	-2.77225	2.93555	-0.944371	0.34498	0.594092
BIRC8	0	NA	NA	NA	NA	NA
BISPR	9.59739	-5.23923	1.66524	-3.14622	0.00165396	0.0127828
BIVM	106.029	0.473174	0.809299	0.584671	0.558769	0.775043
BIVM-ERCC5	0	NA	NA	NA	NA	NA
BLACAT1	3.59038	-4.33647	2.07074	-2.09416	0.0362455	0.13531
BLACE	0	NA	NA	NA	NA	NA
BLCAP	119.342	-1.35473	0.555588	-2.43838	0.0147534	0.0702662
BLID	0.110238	0.513124	4.44554	0.115425	0.908109	NA
BLK	8.50713	0.212305	1.87608	0.113164	0.9099	0.971342
BLM	39.7105	-2.58051	1.2343	-2.09066	0.0365581	0.136072
BLMH	138.914	0.637679	0.587307	1.08577	0.277582	0.524619
BLNK	47.1015	-3.67697	1.21096	-3.03641	0.0023941	0.0173198
BLOC1S1	162.265	-0.738522	0.466193	-1.58416	0.113158	0.301395
BLOC1S1-RDH5	0	NA	NA	NA	NA	NA
BLOC1S2	90.2025	-0.29848	0.524126	-0.569482	0.569029	0.781914
BLOC1S3	26.4374	0.831791	1.02738	0.809627	0.418155	0.662654
BLOC1S4	80.3247	-0.357864	0.90384	-0.395937	0.692151	0.861056
BLOC1S5	0	0	0	0	1	NA
BLOC1S5-TXNDC5	0	NA	NA	NA	NA	NA
BLOC1S6	249.998	1.25424	0.411534	3.04771	0.00230594	0.0167971
BLVRA	84.5031	1.11919	0.59499	1.88103	0.0599683	0.193334
BLVRB	348.585	-1.45648	0.510079	-2.85539	0.00429836	0.027467
BLZF1	25.1574	-1.27153	1.34925	-0.942398	0.345989	0.595039
BMF	80.0046	1.47392	0.906724	1.62554	0.104047	0.285265
BMI1	1.403	-4.49999	4.37883	-1.02767	0.304105	0.553922
BMP1	190.886	2.5972	0.537011	4.8364	1.32211e-06	3.07895e-05
BMP10	0	NA	NA	NA	NA	NA
BMP15	0	NA	NA	NA	NA	NA
BMP2	140.757	1.12286	0.772814	1.45295	0.146238	0.357961
BMP2K	45.6522	-0.0778111	1.0312	-0.075457	0.939851	0.983842
BMP3	0.0271052	0.212308	4.44664	0.0477457	0.961919	NA
BMP4	278.639	2.74575	0.857257	3.20295	0.00136027	0.0109347
BMP5	13.9803	23.0358	3.41852	6.73855	1.5998e-11	1.11116e-09
BMP6	31.2599	3.3154	1.38173	2.39945	0.0164197	0.0760523
BMP7	97.9358	1.76827	1.24752	1.41742	0.15636	0.372292
BMP7-AS1	0	NA	NA	NA	NA	NA
BMP8A	58.2867	7.73512	1.32618	5.83261	5.45656e-09	2.31662e-07
BMP8B	4.42829	6.18752	3.65864	1.69121	0.0907974	0.259169
BMPER	2.51012	5.84717	4.40601	1.32709	0.184479	0.41368
BMPR1A	0.906939	-0.533609	2.95335	-0.180679	0.856619	NA
BMPR1B	0.202608	0	4.44664	0	1	NA
BMPR1B-AS1	0	0	0	0	1	NA
BMPR2	535.225	0.698389	0.40726	1.71485	0.0863734	0.250031
BMS1	329.242	-0.284743	0.309209	-0.920878	0.357114	0.606202
BMS1P17	0	NA	NA	NA	NA	NA
BMS1P18	0	NA	NA	NA	NA	NA
BMS1P20	74.0098	-0.170267	0.718244	-0.23706	0.81261	0.926258
BMS1P21	22.5488	0.171247	1.71363	0.0999321	0.920398	0.976186
BMS1P4	84.0453	-0.948498	0.963252	-0.984684	0.324779	0.574403
BMS1P5	0.0538422	-1.14232	4.44621	-0.25692	0.797241	NA
BMS1P6	0	NA	NA	NA	NA	NA
BMX	15.0836	-2.47178	2.32643	-1.06248	0.288018	0.536514
BNC1	1.68944	-0.380519	3.0232	-0.125866	0.899838	0.967399
BNC2	135.557	4.59207	0.896113	5.12443	2.98438e-07	8.20496e-06
BNIP1	49.9214	1.10181	0.756341	1.45677	0.14518	0.356411
BNIP2	194.709	0.880817	0.496552	1.77387	0.0760853	0.22924
BNIP3	63.2618	4.49606	1.19417	3.765	0.000166547	0.00195801
BNIP3L	312.893	0.989563	0.400256	2.47233	0.0134237	0.0653481
BNIPL	1.56217	-3.98016	3.93237	-1.01215	0.311464	0.561387
BOC	117.177	2.96609	1.05989	2.79849	0.00513428	0.0314046
BOD1	77.9172	-0.0259029	0.48786	-0.0530949	0.957656	0.989388
BOD1L1	909.058	0.617085	0.297338	2.07536	0.0379527	0.13974
BOD1L2	0.214295	-0.410671	4.44664	-0.0923553	0.926416	NA
BOK	41.7001	-1.88906	0.940413	-2.00876	0.0445631	0.157487
BOK-AS1	0.327458	-2.88109	4.41114	-0.653139	0.513667	NA
BOLA1	45.2868	0.25659	1.04365	0.245859	0.805791	0.923321
BOLA2	0	NA	NA	NA	NA	NA
BOLA2B	0	NA	NA	NA	NA	NA
BOLA3	130.843	0.666873	0.682417	0.977222	0.328459	0.57775
BOLA3-AS1	12.7746	-0.920406	1.7514	-0.525525	0.599218	0.801876
BOLL	0.0266792	0.212308	4.44664	0.0477457	0.961919	NA
BOP1	12.3611	-0.392246	1.49607	-0.262184	0.79318	0.916378
BORA	17.0228	0.113517	1.45716	0.077903	0.937905	0.983017
BPESC1	0	NA	NA	NA	NA	NA
BPGM	121.666	2.95934	0.825753	3.58381	0.000338619	0.00351862
BPHL	20.6075	-1.3359	1.23531	-1.08143	0.279508	0.526187
BPI	0.795573	0.212295	4.44664	0.0477429	0.961921	NA
BPIFA1	0	NA	NA	NA	NA	NA
BPIFA2	0.16961	0	4.44664	0	1	NA
BPIFA3	0	NA	NA	NA	NA	NA
BPIFA4P	0	NA	NA	NA	NA	NA
BPIFB1	195.181	-5.74254	1.57562	-3.64462	0.000267789	0.00290659
BPIFB2	0	NA	NA	NA	NA	NA
BPIFB3	0	NA	NA	NA	NA	NA
BPIFB4	0	NA	NA	NA	NA	NA
BPIFB6	0	NA	NA	NA	NA	NA
BPIFC	0	NA	NA	NA	NA	NA
BPNT1	71.8009	-1.55935	0.933575	-1.6703	0.0948597	0.267867
BPTF	1243.62	0.100465	0.250854	0.400492	0.688794	0.85969
BPY2	0	NA	NA	NA	NA	NA
BPY2B	0	NA	NA	NA	NA	NA
BPY2C	0	NA	NA	NA	NA	NA
BRAF	34.7264	1.80642	1.0783	1.67525	0.0938849	0.265683
BRAP	61.3851	0.119556	0.891168	0.134157	0.893279	0.965447
BRAT1	126.382	-0.215502	0.51612	-0.417543	0.676281	0.852946
BRCA1	74.8204	-1.94883	0.926683	-2.10302	0.0354645	0.1334
BRCA2	76.4439	-1.13073	0.948227	-1.19246	0.233079	0.475038
BRCAT107	0	NA	NA	NA	NA	NA
BRCAT54	12.1844	-2.05895	2.16883	-0.94934	0.342448	0.591364
BRCC3	113.065	-1.01362	0.731076	-1.38648	0.1656	0.386904
BRD1	116.427	0.412934	0.587806	0.7025	0.482368	0.717256
BRD2	1983.72	0.296809	0.346782	0.855894	0.392056	0.639008
BRD3	729.812	0.253503	0.295861	0.85683	0.391539	0.638493
BRD4	1278.19	0.274491	0.212464	1.29194	0.196378	0.429299
BRD7	248.178	-0.469423	0.382459	-1.22738	0.219679	0.458413
BRD7P3	0	NA	NA	NA	NA	NA
BRD8	261.059	-0.272109	0.376604	-0.722532	0.469967	0.706177
BRD9	547.43	-1.3124	0.456405	-2.87552	0.00403366	0.0262945
BRDT	0.11792	0.470143	4.44574	0.105751	0.91578	NA
BRDTP1	0	NA	NA	NA	NA	NA
BRE	105.849	-0.482489	0.661483	-0.729406	0.465754	0.701964
BRE-AS1	121.318	2.13187	0.993286	2.14628	0.0318504	0.123745
BREA2	0.27846	-0.771344	4.44664	-0.173467	0.862285	NA
BRF1	77.8642	0.165744	0.757521	0.218798	0.826808	0.93357
BRF2	22.7518	1.18733	1.00909	1.17664	0.239341	0.482582
BRI3	608.366	-0.976789	0.417005	-2.34239	0.0191606	0.0850175
BRI3BP	18.6927	-3.66139	1.27334	-2.87543	0.00403483	0.0262945
BRICD5	8.23241	-0.875669	2.03276	-0.430779	0.666629	0.846978
BRINP1	0	0	0	0	1	NA
BRINP2	0	NA	NA	NA	NA	NA
BRINP3	0.0877437	0.513122	4.44554	0.115424	0.908109	NA
BRIP1	13.192	-2.1345	1.47415	-1.44795	0.14763	0.359498
BRIX1	126.402	-0.377546	0.511857	-0.7376	0.460758	0.698123
BRK1	362.495	0.432373	0.334586	1.29226	0.196267	0.429192
BRMS1	92.7262	-1.0193	0.656348	-1.55299	0.120426	0.313146
BRMS1L	43.8666	-0.227846	1.11846	-0.203715	0.838576	0.938613
BROX	128.905	-0.781115	0.547727	-1.4261	0.153839	0.368952
BRPF1	164.921	0.633839	0.439354	1.44266	0.149115	0.362129
BRPF3	44.8005	1.08183	0.95899	1.12809	0.25928	0.505412
BRS3	0	NA	NA	NA	NA	NA
BRSK1	13.8507	1.47403	0.985912	1.49509	0.134892	0.338428
BRSK2	3.77816	-5.65167	2.35907	-2.39572	0.016588	0.0766711
BRWD1	339.488	-0.29275	0.413882	-0.707327	0.479363	0.714294
BRWD1-AS1	0.223166	0	4.44664	0	1	NA
BRWD1-IT2	0.48866	-3.338	4.40481	-0.757808	0.448566	NA
BRWD3	126.2	-0.4983	0.588792	-0.846308	0.397381	0.644305
BSCL2	0.0790063	1.27014	4.44198	0.285941	0.774923	NA
BSDC1	180.348	0.662852	0.487725	1.35907	0.174125	0.399224
BSG	220.979	-0.571098	0.383856	-1.48779	0.136806	0.341443
BSN	0.0503528	-1.11493	4.4464	-0.250749	0.802008	NA
BSN-AS2	0	NA	NA	NA	NA	NA
BSND	0	NA	NA	NA	NA	NA
BSPH1	0	NA	NA	NA	NA	NA
BSPRY	42.5914	-4.88386	1.16311	-4.19896	2.68145e-05	0.000413068
BST1	47.1351	2.86636	1.3462	2.12922	0.0332357	0.127777
BST2	486.479	0.702855	0.411125	1.70959	0.087342	0.251894
BSX	0	NA	NA	NA	NA	NA
BTAF1	242.729	0.394756	0.359575	1.09784	0.272274	0.51911
BTBD1	16.2096	-2.39946	1.31169	-1.82929	0.0673559	0.209393
BTBD10	76.6893	-0.759166	0.788356	-0.962973	0.335561	0.585817
BTBD11	28.0033	-1.61344	1.58582	-1.01742	0.308956	0.558582
BTBD16	14.8028	-7.94867	1.95896	-4.05759	4.95815e-05	0.000695459
BTBD17	0	0	0	0	1	NA
BTBD18	0	NA	NA	NA	NA	NA
BTBD19	0.711203	-0.148371	4.44664	-0.0333669	0.973382	NA
BTBD2	104.797	-0.803734	0.633272	-1.26918	0.204378	0.439985
BTBD3	72.1736	1.04482	0.854575	1.22262	0.221472	0.460714
BTBD6	195.803	-0.157531	0.616216	-0.255642	0.798227	0.918784
BTBD7	335.322	-0.00781883	0.302915	-0.025812	0.979407	0.998638
BTBD8	11.3914	-2.16474	2.08652	-1.03749	0.299508	0.549087
BTBD9	110.878	0.0286241	0.830398	0.0344703	0.972502	0.994867
BTC	5.74039	-5.22858	2.54913	-2.05113	0.0402547	0.145875
BTD	75.2338	1.39943	0.735369	1.90304	0.0570359	0.186301
BTF3	455.322	-0.383282	0.407503	-0.940562	0.34693	0.59607
BTF3L4	59.4969	1.34099	0.725551	1.84824	0.0645673	0.203692
BTF3P11	0	NA	NA	NA	NA	NA
BTG1	4001.64	0.00840383	0.290266	0.0289522	0.976903	0.997307
BTG2	1863.61	1.74634	0.580685	3.00738	0.00263511	0.0186543
BTG3	179.88	0.71009	0.373647	1.90043	0.0573767	0.18692
BTG4	0	NA	NA	NA	NA	NA
BTK	75.4967	1.29657	1.02925	1.25972	0.207769	0.444385
BTLA	8.47112	-0.848569	1.6589	-0.511527	0.608982	0.808904
BTN1A1	0.406357	-0.771346	4.44664	-0.173467	0.862284	NA
BTN2A1	84.5369	0.100596	0.77332	0.130083	0.8965	0.966702
BTN2A2	69.5814	0.955961	0.758702	1.26	0.207671	0.444273
BTN2A3P	17.481	-0.865609	1.47123	-0.588356	0.556293	0.772828
BTN3A1	203.799	0.0917644	0.570853	0.16075	0.872291	0.955826
BTN3A2	248.217	0.381157	0.499597	0.762928	0.445506	0.685643
BTN3A3	47.2124	0.77502	0.987221	0.785053	0.432423	0.674731
BTNL10	0	NA	NA	NA	NA	NA
BTNL2	0	NA	NA	NA	NA	NA
BTNL3	2.74563	-6.19127	2.99111	-2.06989	0.0384628	0.141256
BTNL8	51.3152	-4.16771	1.486	-2.80464	0.00503725	0.0309185
BTNL9	71.0239	-2.50385	1.09093	-2.29514	0.0217249	0.0932597
BTRC	64.6109	0.0664973	0.809033	0.0821936	0.934493	0.982214
BUB1	30.8503	-1.84664	1.13395	-1.6285	0.103419	0.284064
BUB1B	22.2017	-0.156399	1.32472	-0.118062	0.906019	0.969899
BUB3	246.838	-1.09389	0.467647	-2.33914	0.0193283	0.0854505
BUD13	34.6831	-1.32519	0.81894	-1.61818	0.105624	0.288191
BUD31	262.709	-0.430934	0.437969	-0.983937	0.325147	0.574732
BVES	2.24755	5.47127	3.4949	1.5655	0.117466	0.308158
BVES-AS1	0	0	0	0	1	NA
BYSL	42.4651	-1.35637	1.07253	-1.26465	0.205999	0.441912
BZRAP1	70.6669	2.49349	1.43011	1.74356	0.0812355	0.239785
BZRAP1-AS1	19.3178	-0.719495	1.3654	-0.526948	0.59823	0.801394
BZW1	498.107	-0.876119	0.478662	-1.83035	0.0671979	0.209393
BZW2	168	-1.3983	0.541523	-2.58215	0.00981858	0.0516225
C10orf10	1309.87	1.54062	0.778869	1.97803	0.0479258	0.165457
C10orf105	0.0235499	-0.410668	4.44664	-0.0923546	0.926416	NA
C10orf107	0.298157	2.78324	4.42157	0.629468	0.529043	NA
C10orf11	22.1536	1.93659	1.20084	1.6127	0.106811	0.290261
C10orf111	0.21316	0	4.44664	0	1	NA
C10orf113	0	NA	NA	NA	NA	NA
C10orf12	51.5182	-1.50184	0.856794	-1.75286	0.0796261	0.236899
C10orf120	0	NA	NA	NA	NA	NA
C10orf126	0.0151216	-0.0499981	4.44664	-0.011244	0.991029	NA
C10orf128	39.7456	1.46382	1.14523	1.2782	0.20118	0.435408
C10orf131	1.67523	2.92346	2.52992	1.15555	0.247865	0.492742
C10orf142	0	NA	NA	NA	NA	NA
C10orf2	36.8406	-1.52061	1.02658	-1.48123	0.138544	0.34444
C10orf25	4.32758	-0.197977	2.20664	-0.0897187	0.928511	0.979803
C10orf32	78.0546	-0.11686	0.844311	-0.138409	0.889917	0.964397
C10orf32-ASMT	0	NA	NA	NA	NA	NA
C10orf35	26.7458	-1.84668	1.61684	-1.14215	0.253392	0.498783
C10orf53	0.0244407	0.470145	4.44574	0.105752	0.915779	NA
C10orf54	284.984	0.0840369	0.505551	0.166228	0.867977	0.953805
C10orf55	1.56181	-4.76488	4.27286	-1.11515	0.264786	0.510488
C10orf62	0	NA	NA	NA	NA	NA
C10orf67	0	NA	NA	NA	NA	NA
C10orf71	0.108669	-0.41067	4.44664	-0.0923551	0.926416	NA
C10orf71-AS1	0	NA	NA	NA	NA	NA
C10orf76	59.9639	0.829414	0.903174	0.918332	0.358445	0.60729
C10orf82	0	NA	NA	NA	NA	NA
C10orf88	10.7093	-3.57456	1.60003	-2.23406	0.0254794	0.104794
C10orf90	0	NA	NA	NA	NA	NA
C10orf91	0	NA	NA	NA	NA	NA
C10orf95	6.63575	-6.09713	2.16474	-2.81657	0.004854	0.0301325
C10orf99	17.9421	-8.31788	2.37218	-3.50643	0.000454166	0.00442323
C11orf1	33.9326	-1.70369	1.08424	-1.57132	0.116109	0.305941
C11orf16	0.0280459	-0.0499995	4.44664	-0.0112443	0.991029	NA
C11orf21	2.75978	0	3.89064	0	1	1
C11orf24	202.733	1.42662	0.597149	2.38905	0.016892	0.077672
C11orf30	79.6077	0.516447	0.650019	0.79451	0.426898	0.669741
C11orf31	521.692	-0.0860601	0.32765	-0.262659	0.792813	0.916289
C11orf39	0	NA	NA	NA	NA	NA
C11orf40	0	NA	NA	NA	NA	NA
C11orf42	0	NA	NA	NA	NA	NA
C11orf44	0.213473	-1.58663	4.43906	-0.357424	0.720774	NA
C11orf45	4.58414	-5.70757	2.57161	-2.21945	0.026456	0.107895
C11orf49	85.7661	0.346335	0.612083	0.565831	0.571509	0.783857
C11orf52	0	NA	NA	NA	NA	NA
C11orf53	8.49249	-4.31282	2.26358	-1.90531	0.0567403	0.185725
C11orf54	94.8721	-0.427689	0.736991	-0.580318	0.5617	0.776999
C11orf57	163.559	-0.3844	0.518206	-0.74179	0.458215	0.696648
C11orf58	525.975	0.103019	0.356263	0.289165	0.772455	0.905723
C11orf63	17.552	0.866299	1.52663	0.567459	0.570402	0.783018
C11orf65	3.82833	-6.48906	2.56417	-2.53066	0.0113847	0.057692
C11orf68	92.5574	0.0749695	0.725522	0.103332	0.9177	0.97476
C11orf70	5.07132	0.527399	1.87165	0.281783	0.77811	0.909518
C11orf71	28.2284	-0.0315646	1.16386	-0.0271205	0.978364	0.998243
C11orf72	0	NA	NA	NA	NA	NA
C11orf73	26.5917	-0.421683	1.031	-0.409003	0.682538	0.856132
C11orf74	28.6541	0.356177	0.998121	0.356847	0.721206	0.877191
C11orf80	22.5309	-1.82134	1.35888	-1.34032	0.18014	0.407532
C11orf84	63.4087	1.90271	0.785221	2.42315	0.0153864	0.0723052
C11orf85	0.0326157	0	4.44664	0	1	NA
C11orf86	16.899	-4.87996	1.82673	-2.67141	0.0075533	0.0420584
C11orf87	0	NA	NA	NA	NA	NA
C11orf88	0	NA	NA	NA	NA	NA
C11orf91	12.3404	-1.69782	1.62199	-1.04675	0.295214	0.54465
C11orf94	0.0652313	0	4.44664	0	1	NA
C11orf95	101.023	1.75342	0.796942	2.20018	0.0277941	0.111911
C11orf96	6847.38	5.69843	0.647629	8.79892	1.38145e-18	3.31464e-16
C11orf97	0	NA	NA	NA	NA	NA
C11orf98	2.59661	-2.12713	2.58978	-0.821355	0.411444	0.65642
C12orf10	110.145	-0.250654	0.525152	-0.477298	0.63315	0.825984
C12orf29	40.1203	-0.238781	0.975521	-0.244772	0.806633	0.923632
C12orf4	86.0635	-1.13292	0.75108	-1.50839	0.131455	0.332172
[truncated: 24,370 more rows]

## Sheet: DE_EpCAM_vs_CD45
	baseMean	log2FoldChange	lfcSE	stat	pvalue	padj
A1BG	68.8533	-6.64921	1.00896	-6.59013	4.39444e-11	2.43323e-09
A1BG-AS1	17.5283	-6.60687	1.35496	-4.87608	1.08217e-06	2.48726e-05
A1CF	26.412	1.4921	1.89062	0.789211	0.429988	0.682842
A2M	2707.78	0.10817	0.5656	0.191248	0.848331	0.941847
A2M-AS1	10.2777	-6.80075	2.24276	-3.03232	0.00242683	0.0185838
A2ML1	1.26852	-2.64132	2.85592	-0.924857	0.35504	0.61501
A2MP1	0.156961	0.410619	4.30014	0.0954898	0.923926	NA
A3GALT2	0	NA	NA	NA	NA	NA
A4GALT	140.376	2.71332	0.750241	3.6166	0.000298504	0.0034329
A4GNT	8.78164	4.3825	4.08729	1.07223	0.283618	0.547394
AA06	0	NA	NA	NA	NA	NA
AAAS	77.2851	0.470673	0.682453	0.689679	0.490396	0.730634
AACS	194.221	1.72567	0.666077	2.5908	0.00957528	0.0546233
AACSP1	0.0522283	-0.624207	4.29992	-0.145167	0.884579	NA
AADAC	8.0405	7.74937	2.78148	2.78606	0.0053353	0.0348412
AADACL2	5.87589	-14.4999	3.43025	-4.22705	2.3677e-05	0.000395099
AADACL2-AS1	0.0284889	0	4.30014	0	1	NA
AADACL3	0	NA	NA	NA	NA	NA
AADACL4	0	NA	NA	NA	NA	NA
AADACP1	6.03277	4.70606	2.46817	1.9067	0.0565591	0.198817
AADAT	1.56365	4.86856	3.63776	1.33834	0.180785	0.423132
AAED1	55.8981	-0.502252	0.847928	-0.592329	0.553631	0.774636
AAGAB	175.605	0.578445	0.630002	0.918165	0.358533	0.619163
AAK1	707.667	-1.59494	0.383868	-4.15493	3.25392e-05	0.000519447
AAMDC	121.595	2.46217	0.870476	2.82854	0.00467614	0.0312849
AAMP	660.848	1.18504	0.478248	2.47788	0.0132166	0.0696269
AANAT	0	NA	NA	NA	NA	NA
AAR2	103.412	1.04301	0.680663	1.53235	0.125437	0.33672
AARD	2.06582	-3.20682	2.21692	-1.44652	0.148031	0.374857
AARS	277.707	0.663754	0.412412	1.60944	0.10752	0.305305
AARS2	92.2179	0.0293815	0.783905	0.0374809	0.970102	0.991785
AARSD1	0	0	0	0	1	NA
AASDH	48.2195	0.000637917	0.65098	0.000979934	0.999218	1
AASDHPPT	102.563	0.330451	0.615772	0.536646	0.591512	0.800272
AASS	262.803	0.831984	0.670436	1.24096	0.214621	0.468694
AATBC	7.17136	-3.23316	2.11003	-1.53228	0.125453	0.33672
AATF	208.857	-0.19457	0.584371	-0.332956	0.739168	0.887046
AATK	55.6025	-0.00710654	1.19826	-0.00593074	0.995268	1
AATK-AS1	0	NA	NA	NA	NA	NA
ABALON	0	0	0	0	1	NA
ABAT	24.2391	-0.386638	1.15463	-0.334858	0.737732	0.886465
ABCA1	182.574	-1.00639	0.637175	-1.57945	0.114233	0.317311
ABCA10	98.2099	1.65642	1.08443	1.52745	0.126648	0.338893
ABCA11P	0.541931	-0.624233	4.29992	-0.145173	0.884574	NA
ABCA12	14.8293	4.30951	1.62363	2.65424	0.00794861	0.0473746
ABCA13	0.358139	2.62886	4.26042	0.617042	0.537207	NA
ABCA17P	0.0253053	0.0499593	4.30014	0.0116181	0.99073	NA
ABCA2	70.6447	-0.252411	0.777014	-0.324848	0.745296	0.890656
ABCA3	28.1519	1.22466	1.29152	0.948231	0.343012	0.603817
ABCA4	0.11414	-0.171989	4.30014	-0.0399962	0.968096	NA
ABCA5	172.161	0.173507	0.650694	0.26665	0.789739	0.912603
ABCA6	91.9878	-2.63473	1.11524	-2.36248	0.0181534	0.0884815
ABCA7	40.4111	-1.80953	1.17689	-1.53755	0.124158	0.334338
ABCA8	124.459	-0.830462	0.7642	-1.08671	0.277166	0.541091
ABCA9	79.2603	0.0633747	1.20282	0.0526885	0.95798	0.988907
ABCA9-AS1	0	NA	NA	NA	NA	NA
ABCB1	185.531	-2.10704	0.766511	-2.74887	0.00598009	0.038008
ABCB10	13.0411	-0.917231	1.33093	-0.689168	0.490717	0.730976
ABCB11	0.0310119	-0.171983	4.30014	-0.0399948	0.968097	NA
ABCB4	40.8525	-0.0403167	1.27326	-0.0316643	0.97474	0.993175
ABCB5	0	0	0	0	1	NA
ABCB6	70.7763	1.10056	0.770293	1.42876	0.153074	0.382612
ABCB7	101.922	-0.0641116	0.791145	-0.0810365	0.935413	0.981136
ABCB8	30.4413	-0.829356	0.891586	-0.930203	0.352266	0.612482
ABCB9	43.1357	-0.140107	1.33026	-0.105323	0.91612	0.974235
ABCC1	51.8637	-0.415496	0.698374	-0.594947	0.551879	0.773069
ABCC10	66.8866	0.326714	0.803508	0.406609	0.684295	0.857929
ABCC11	0	NA	NA	NA	NA	NA
ABCC12	0	NA	NA	NA	NA	NA
ABCC13	0.0151216	0	4.30014	0	1	NA
ABCC2	1.56966	0.0825421	3.0724	0.0268657	0.978567	0.995093
ABCC3	200.09	2.78549	0.856305	3.25292	0.00114224	0.0103304
ABCC4	125.434	-0.0237049	0.713146	-0.0332398	0.973483	0.992843
ABCC5	284.954	1.33318	0.639206	2.08569	0.037007	0.148704
ABCC5-AS1	0	NA	NA	NA	NA	NA
ABCC6	2.52438	4.62851	3.46466	1.33592	0.181575	0.423853
ABCC6P1	0	NA	NA	NA	NA	NA
ABCC6P2	0.132606	0.771285	4.30014	0.179363	0.857653	NA
ABCC8	1.25564	4.32502	4.24254	1.01944	0.307993	0.570523
ABCC9	67.581	-2.42883	1.2765	-1.90273	0.0570752	0.199976
ABCD1	14.857	-1.09839	1.71149	-0.641771	0.521022	0.753438
ABCD2	5.48492	-6.66371	2.92743	-2.2763	0.0228279	0.105271
ABCD3	99.7892	0.850274	0.693434	1.22618	0.220131	0.474996
ABCD4	131.942	-0.16141	0.530101	-0.304488	0.760756	0.898585
ABCE1	91.1198	0.143087	0.723466	0.197779	0.843218	0.939542
ABCF1	921.462	-0.0826021	0.4094	-0.201764	0.840101	0.938761
ABCF2	149.64	0.0933206	0.51626	0.180763	0.856554	0.946295
ABCF3	61.8634	-0.516503	0.679593	-0.760019	0.447243	0.696142
ABCG1	125.545	-0.628339	0.835503	-0.752049	0.452022	0.700207
ABCG2	35.2392	2.00801	1.35066	1.48669	0.137097	0.357729
ABCG4	0.366412	0.327387	4.30014	0.076134	0.939312	NA
ABCG5	0.0980723	0.771292	4.30014	0.179364	0.857652	NA
ABCG8	0	NA	NA	NA	NA	NA
ABHD1	0.234971	-0.624223	4.29992	-0.145171	0.884576	NA
ABHD10	54.1063	0.356731	1.00151	0.356192	0.721697	0.878057
ABHD11	171.09	2.44834	0.772856	3.16791	0.00153537	0.0130497
ABHD11-AS1	7.00157	4.20714	1.918	2.19351	0.0282708	0.122757
ABHD12	158.829	0.297649	0.505785	0.588489	0.556204	0.776451
ABHD12B	0.0274954	-0.171985	4.30014	-0.0399952	0.968097	NA
ABHD13	52.8042	-0.625345	0.834533	-0.749335	0.453656	0.701814
ABHD14A	29.9076	-0.531258	1.05884	-0.501734	0.615855	0.815851
ABHD14A-ACY1	0	NA	NA	NA	NA	NA
ABHD14B	144.443	0.214562	0.627361	0.342008	0.732345	0.884152
ABHD15	65.9169	-1.59588	0.965022	-1.65372	0.0981846	0.28751
ABHD16A	352.655	0.0936377	0.434982	0.215268	0.829558	0.933614
ABHD16B	0	NA	NA	NA	NA	NA
ABHD17A	49.0765	-1.49781	0.939315	-1.59458	0.110807	0.311289
ABHD17B	100.149	-0.248502	0.702806	-0.353585	0.72365	0.879496
ABHD17C	286.18	2.12219	0.838577	2.5307	0.0113835	0.0622045
ABHD2	750.884	1.34943	0.402657	3.35132	0.000804278	0.00779948
ABHD3	21.5764	0.173628	0.868941	0.199815	0.841625	0.939532
ABHD4	31.0995	0.801405	0.93252	0.859398	0.390121	0.646097
ABHD5	172.063	-0.766644	0.641001	-1.19601	0.231692	0.48869
ABHD6	30.4791	-0.563637	0.967641	-0.582485	0.56024	0.779953
ABHD8	28.4755	-0.0337912	1.05587	-0.0320032	0.97447	0.993175
ABI1	206.774	0.0049278	0.447197	0.0110193	0.991208	0.99968
ABI2	146.683	-0.0933027	0.515595	-0.180961	0.856398	0.946232
ABI3	138.979	-4.21199	0.843077	-4.99597	5.85407e-07	1.43729e-05
ABI3BP	108.067	-3.91998	1.2331	-3.17896	0.00147804	0.0126794
ABL1	531.858	-0.233629	0.442765	-0.52766	0.597736	0.804363
ABL2	313.291	0.229868	0.523213	0.439339	0.660416	0.843147
ABLIM1	655.919	1.14953	0.610516	1.88288	0.0597169	0.205729
ABLIM2	44.9001	2.81674	0.955826	2.94692	0.00320956	0.0232829
ABLIM3	82.4153	1.16192	0.974463	1.19237	0.233115	0.490634
ABO	23.9699	2.65484	1.81183	1.46528	0.142844	0.367176
ABR	277.543	-0.419622	0.586574	-0.715378	0.474376	0.718188
ABRA	0	NA	NA	NA	NA	NA
ABRACL	215.585	-0.917814	0.624298	-1.47015	0.14152	0.364907
ABT1	102.097	-0.273988	0.511499	-0.535657	0.592196	0.800513
ABTB1	71.1111	-0.851865	0.703346	-1.21116	0.225834	0.481787
ABTB2	49.4931	1.67399	0.924669	1.81036	0.0702395	0.229627
ACAA1	286.674	0.0399362	0.46994	0.0849814	0.932276	0.979693
ACAA2	167.336	0.338241	0.582249	0.580922	0.561293	0.78039
ACACA	91.6444	0.474925	0.667267	0.711746	0.476622	0.720002
ACACB	90.3199	-0.233576	0.754688	-0.3095	0.756941	0.896554
ACAD10	40.6058	1.40273	0.812459	1.72652	0.0842535	0.260085
ACAD11	0	NA	NA	NA	NA	NA
ACAD8	47.3407	-0.383127	0.83041	-0.461371	0.644532	0.833209
ACAD9	218.991	0.820655	0.55225	1.48602	0.137274	0.357956
ACADL	0	0	0	0	1	NA
ACADM	133.564	1.20425	0.576907	2.08742	0.0368504	0.148376
ACADS	102.104	0.920501	0.586708	1.56893	0.116665	0.321734
ACADSB	58.4512	-1.36352	0.854679	-1.59536	0.110632	0.311018
ACADVL	633.056	0.434139	0.284703	1.52488	0.127288	0.34013
ACAN	26.5256	-2.36619	1.56938	-1.50773	0.131625	0.347691
ACAP1	117.237	-5.04468	0.985356	-5.11965	3.06099e-07	7.97267e-06
ACAP2	268.915	-0.484188	0.480447	-1.00779	0.313557	0.57597
ACAP3	53.1478	-0.194968	0.775544	-0.251395	0.801509	0.918895
ACAT1	114.425	1.27289	0.603294	2.10989	0.0348675	0.142613
ACAT2	124.581	1.04123	0.825589	1.2612	0.207236	0.459248
ACBD3	707.106	0.343493	0.34757	0.988267	0.323022	0.584964
ACBD4	43.0059	-0.329252	1.04689	-0.314505	0.753138	0.894464
ACBD5	100.597	0.61581	0.688621	0.894266	0.37118	0.630628
ACBD6	71.0067	0.400489	0.827671	0.483875	0.628474	0.8237
ACBD7	8.24986	2.93062	1.9272	1.52066	0.128345	0.341802
ACCS	30.8075	-0.696663	1.07716	-0.646759	0.517788	0.750681
ACCSL	0	NA	NA	NA	NA	NA
ACD	60.3349	-1.72801	0.715014	-2.41675	0.0156597	0.0789266
ACE	229.467	1.25178	0.721217	1.73565	0.0826254	0.256761
ACE2	3.10515	5.77685	2.74516	2.10438	0.0353457	0.144039
ACER1	0	NA	NA	NA	NA	NA
ACER2	12.0728	7.34981	1.76183	4.17168	3.02364e-05	0.0004876
ACER3	107.701	-0.620355	0.604043	-1.02701	0.304418	0.567282
ACHE	17.5404	1.93842	1.57678	1.22935	0.218941	0.474048
ACIN1	582.328	0.0931026	0.396333	0.23491	0.814279	0.925857
ACKR1	855.055	0.260724	1.19884	0.217481	0.827834	0.932203
ACKR2	7.0324	-3.08735	2.26999	-1.36008	0.173806	0.41231
ACKR3	437.83	-2.41996	0.9186	-2.6344	0.00842863	0.0495272
ACKR4	0.896771	2.49345	3.83694	0.649853	0.515787	NA
ACLY	322.089	0.597331	0.364149	1.64035	0.100933	0.292849
ACMSD	0.0326157	-0.171983	4.30014	-0.0399948	0.968097	NA
ACO1	98.3823	1.33187	0.712372	1.86963	0.0615354	0.209925
ACO2	513.05	0.270168	0.393881	0.685912	0.492769	0.73279
ACOT1	0.949866	2.63845	4.26377	0.618807	0.536044	NA
ACOT11	33.0835	2.12427	1.31346	1.61731	0.105812	0.30197
ACOT12	0	NA	NA	NA	NA	NA
ACOT13	58.4731	0.0717424	0.683047	0.105033	0.91635	0.974241
ACOT2	23.8448	0.191198	0.934845	0.204524	0.837944	0.93792
ACOT4	15.2824	0.561598	1.67159	0.335967	0.736896	0.886202
ACOT6	0	NA	NA	NA	NA	NA
ACOT7	99.306	0.620988	0.868858	0.714718	0.474783	0.71839
ACOT8	72.4015	1.00727	0.891811	1.12947	0.2587	0.520926
ACOT9	94.1871	-0.624034	0.602372	-1.03596	0.30022	0.563605
ACOX1	249.108	1.238	0.398891	3.1036	0.00191183	0.015518
ACOX2	26.8813	1.80584	1.25628	1.43745	0.150591	0.378405
ACOX3	75.1433	-0.239597	0.744041	-0.322021	0.747437	0.891746
ACOXL	2.25108	-1.3095	2.8428	-0.460636	0.64506	0.833717
ACP1	132.989	0.888306	0.465933	1.90651	0.0565841	0.19886
ACP2	181.063	0.627153	0.609261	1.02937	0.303308	0.566146
ACP5	159.13	-4.68541	0.68494	-6.84062	7.88522e-12	5.01487e-10
ACP6	52.8744	0.402181	1.09098	0.36864	0.712396	0.873452
ACPP	18.0889	0.858644	1.34895	0.636529	0.524432	0.754722
ACPT	0	NA	NA	NA	NA	NA
ACR	0	NA	NA	NA	NA	NA
ACRBP	5.40708	-2.64895	2.08035	-1.27332	0.202905	0.453973
ACRC	25.841	-1.74144	1.45684	-1.19535	0.231949	0.488775
ACRV1	0	NA	NA	NA	NA	NA
ACSBG1	0.0212727	0.410628	4.30014	0.0954919	0.923924	NA
ACSBG2	0.0186301	0.410628	4.30014	0.0954919	0.923924	NA
ACSF2	34.4597	0.922552	1.09967	0.838934	0.401506	0.65766
ACSF3	32.7006	-0.867937	1.09223	-0.794648	0.426818	0.6804
ACSL1	148.003	-2.83718	0.75644	-3.75071	0.000176337	0.00220053
ACSL3	225.57	0.646271	0.534362	1.20943	0.226499	0.482266
ACSL4	429.492	-1.56566	0.377803	-4.14412	3.41119e-05	0.000537509
ACSL5	195.93	0.797705	0.600815	1.3277	0.184276	0.427298
ACSL6	4.17892	0.71331	2.42211	0.294499	0.768377	0.902537
ACSM1	0.0648193	-0.393929	4.30014	-0.0916085	0.927009	NA
ACSM2A	0	NA	NA	NA	NA	NA
ACSM2B	0.0186301	0.410628	4.30014	0.0954919	0.923924	NA
ACSM3	10.444	2.36721	1.80945	1.30825	0.190789	0.437729
ACSM4	0.0363137	0	4.30014	0	1	NA
ACSM5	0.0280459	-0.393927	4.30014	-0.0916081	0.927009	NA
ACSM6	0	0	0	0	1	NA
ACSS1	212.925	0.416518	0.659478	0.631587	0.527657	0.756744
ACSS2	81.6802	0.897034	0.794031	1.12972	0.258593	0.520926
ACSS3	1.13445	0.410576	4.30014	0.0954797	0.923934	0.976445
ACTA1	0.166492	0	4.30014	0	1	NA
ACTA2	1803.73	1.1847	0.73701	1.60744	0.107958	0.306055
ACTA2-AS1	0.239125	-1.21673	4.2966	-0.283184	0.777036	NA
ACTB	3852.57	-0.517524	0.27279	-1.89715	0.0578083	0.201446
ACTBL2	0.14819	0.54934	4.30014	0.127749	0.898347	NA
ACTC1	2.63858	-0.524734	2.52531	-0.207789	0.835393	0.936985
ACTG1	9900.89	0.144652	0.461012	0.313771	0.753695	0.89467
ACTG1P17	4.58933	-5.80361	2.79316	-2.07779	0.0377283	0.150533
ACTG1P20	38.354	-0.968676	0.775776	-1.24865	0.211791	0.465048
ACTG1P4	1.11685	-2.46965	3.364	-0.734139	0.462864	0.708407
ACTG2	138.714	4.09791	1.08223	3.78656	0.000152747	0.00193203
ACTL10	11.5541	0.00834537	1.78896	0.00466493	0.996278	1
ACTL6A	63.1001	1.25389	0.918043	1.36583	0.171992	0.409881
ACTL6B	0	0	0	0	1	NA
ACTL7A	0.0549439	0.410626	4.30014	0.0954915	0.923924	NA
ACTL7B	0.0937349	-0.624207	4.29992	-0.145167	0.884579	NA
ACTL8	6.83415	3.18065	1.95167	1.62971	0.103163	0.297089
ACTL9	0	NA	NA	NA	NA	NA
ACTN1	1591.81	0.407475	0.465977	0.874454	0.381871	0.639567
ACTN1-AS1	0.0250811	0	4.30014	0	1	NA
ACTN2	0.072789	-0.393929	4.30014	-0.0916085	0.927009	NA
ACTN3	0.123345	-0.171993	4.30014	-0.0399971	0.968095	NA
ACTN4	3209.67	1.15778	0.292083	3.96388	7.37422e-05	0.00104359
ACTR10	142.02	0.520268	0.495536	1.04991	0.293759	0.557523
ACTR1A	244.056	-0.348805	0.551205	-0.632805	0.526861	0.756288
ACTR1B	419.305	-0.777513	0.399313	-1.94713	0.0515195	0.186893
ACTR2	968.091	-0.859901	0.339348	-2.53398	0.0112776	0.0617812
ACTR3	534.613	-0.733237	0.390595	-1.87723	0.0604866	0.207555
ACTR3B	8.82285	0.537217	1.47616	0.36393	0.71591	0.875171
ACTR3BP2	0	NA	NA	NA	NA	NA
ACTR3BP5	0	NA	NA	NA	NA	NA
ACTR3C	7.55075	1.3694	2.15089	0.636667	0.524342	0.754722
ACTR5	48.4246	0.07407	0.838857	0.0882987	0.929639	0.978468
ACTR6	45.4914	-0.358076	0.783267	-0.457157	0.647558	0.835484
ACTR8	71.0261	-0.720194	0.734579	-0.980417	0.32688	0.588434
ACTRT1	0	NA	NA	NA	NA	NA
ACTRT2	0	NA	NA	NA	NA	NA
ACTRT3	1.8243	1.98368	2.18738	0.906874	0.364474	0.625245
ACVR1	81.8808	0.119591	0.607076	0.196996	0.843831	0.939792
ACVR1B	191.711	1.22448	0.436515	2.80512	0.00502972	0.0332019
ACVR1C	14.6744	1.35726	1.94706	0.697084	0.48575	0.726836
ACVR2A	31.3771	1.47374	1.16182	1.26847	0.204629	0.456216
ACVR2B	57.403	1.36958	0.995054	1.37638	0.168703	0.405831
ACVR2B-AS1	0.0123738	-0.171983	4.30014	-0.0399948	0.968097	NA
ACVRL1	398.266	-0.00102205	0.614231	-0.00166395	0.998672	1
ACY1	0.0158614	0.410628	4.30014	0.0954919	0.923924	NA
ACY3	10.4915	1.71437	1.76156	0.973215	0.330447	0.591829
ACYP1	66.0174	0.995975	0.882343	1.12878	0.258989	0.521071
ACYP2	21.198	-0.5268	1.00831	-0.522461	0.601349	0.806689
ADA	57.8684	-1.6891	0.881391	-1.9164	0.0553141	0.195788
ADAD1	0.0093337	0	4.30014	0	1	NA
ADAD2	7.27641	3.90163	2.62433	1.48672	0.137089	0.357729
ADAL	65.9123	0.206421	0.832559	0.247936	0.804184	0.920482
ADAM10	197.415	-0.172046	0.379352	-0.453526	0.65017	0.8364
ADAM11	0.725355	-1.04031	4.25563	-0.244455	0.806878	NA
ADAM12	116.312	-5.43686	0.981748	-5.53794	3.06056e-08	1.00139e-06
ADAM15	392.224	0.529649	0.525873	1.00718	0.313849	0.575977
ADAM17	148.525	-0.323836	0.693386	-0.467035	0.640475	0.831189
ADAM18	0	NA	NA	NA	NA	NA
ADAM19	281.331	-6.59235	0.790783	-8.33648	7.6534e-17	8.84666e-15
ADAM1A	6.29674	-1.97675	2.13027	-0.927935	0.353441	0.613361
ADAM2	0	NA	NA	NA	NA	NA
ADAM20	0.207522	-0.513325	4.29877	-0.119412	0.904949	NA
ADAM20P1	0.162472	-0.901191	4.29858	-0.209649	0.833942	NA
ADAM21	0	NA	NA	NA	NA	NA
ADAM21P1	0	NA	NA	NA	NA	NA
ADAM22	4.74303	1.01041	1.96547	0.514082	0.607195	0.810013
ADAM23	39.0991	-0.715368	1.27319	-0.561871	0.574204	0.788783
ADAM28	196.563	-0.0831137	1.00243	-0.0829122	0.933921	0.980481
ADAM29	0	NA	NA	NA	NA	NA
ADAM30	0	0	0	0	1	NA
ADAM32	0.215813	0.698381	4.29969	0.162426	0.870971	NA
ADAM33	243.754	-2.6068	1.02149	-2.55196	0.0107118	0.0596248
ADAM3A	0	NA	NA	NA	NA	NA
ADAM5	0	NA	NA	NA	NA	NA
ADAM6	0	NA	NA	NA	NA	NA
ADAM7	0	NA	NA	NA	NA	NA
ADAM8	299.111	-1.78041	0.697172	-2.55376	0.0106566	0.0594429
ADAM9	223.082	1.84076	0.526017	3.49943	0.000466262	0.00500592
ADAMDEC1	15.7858	-7.16654	1.94433	-3.68586	0.000227928	0.00274068
ADAMTS1	945.524	0.699065	0.688506	1.01534	0.309946	0.57253
ADAMTS10	50.1484	-4.44366	1.13234	-3.92433	8.69702e-05	0.00119762
ADAMTS12	17.2897	-0.854647	1.73543	-0.492469	0.622388	0.820251
ADAMTS13	13.2033	6.65817	1.84558	3.60764	0.000308998	0.00352797
ADAMTS14	33.5415	2.3776	1.31719	1.80505	0.0710666	0.231585
ADAMTS15	73.9109	2.94165	1.37101	2.1456	0.0319046	0.133697
ADAMTS16	0.687342	-0.619049	3.44365	-0.179765	0.857337	NA
ADAMTS17	16.0326	0.501947	1.69527	0.296087	0.767164	0.902121
ADAMTS18	2.03901	-0.624069	3.6251	-0.172152	0.863318	0.949806
ADAMTS19	0.0235499	0.410628	4.30014	0.0954919	0.923924	NA
ADAMTS19-AS1	0	NA	NA	NA	NA	NA
ADAMTS2	433.242	-2.61246	0.739888	-3.53089	0.000414168	0.00454208
ADAMTS20	0	0	0	0	1	NA
ADAMTS3	10.131	-3.66634	1.91023	-1.91932	0.0549437	0.194827
ADAMTS4	994.501	-0.015846	0.629214	-0.0251837	0.979908	0.995535
ADAMTS5	142.937	0.984137	0.867327	1.13468	0.25651	0.518786
ADAMTS6	58.7495	0.139968	1.12129	0.124828	0.90066	0.966973
ADAMTS7	86.1788	-2.77495	1.1242	-2.46839	0.0135722	0.0709808
ADAMTS7P1	0	NA	NA	NA	NA	NA
ADAMTS8	80.6144	-2.78365	1.33284	-2.08851	0.0367514	0.148015
ADAMTS9	224.233	1.9778	0.758158	2.60869	0.00908908	0.0525309
ADAMTS9-AS1	0.0186301	0.410628	4.30014	0.0954919	0.923924	NA
ADAMTS9-AS2	5.94592	0	2.9623	0	1	1
ADAMTSL1	93.7756	-2.10255	1.59775	-1.31594	0.188193	0.433172
ADAMTSL2	14.53	-0.187497	1.60188	-0.117048	0.906822	0.970026
ADAMTSL3	73.6332	1.75772	1.16433	1.50963	0.131137	0.346749
ADAMTSL4	82.4114	-1.83264	1.17448	-1.56039	0.118667	0.325348
ADAMTSL4-AS1	21.9119	-4.64994	0.942409	-4.9341	8.05229e-07	1.90322e-05
ADAMTSL5	43.5269	3.62733	0.959741	3.77949	0.000157152	0.00197984
ADAP1	126.875	1.25052	1.07262	1.16585	0.243673	0.503236
ADAP2	157.779	-5.83144	0.867658	-6.7209	1.8061e-11	1.0875e-09
ADAR	535.464	-0.169567	0.372494	-0.455222	0.64895	0.835997
ADARB1	101.895	-0.64069	0.673909	-0.950707	0.341753	0.602539
ADARB2	0.280396	-0.172005	4.30014	-0.0399998	0.968093	NA
ADARB2-AS1	0	NA	NA	NA	NA	NA
ADAT1	38.0745	-1.44748	1.02474	-1.41252	0.157795	0.390071
ADAT2	112.718	0.0473901	0.734518	0.0645186	0.948557	0.985553
ADAT3	27.2842	1.18869	0.990978	1.19951	0.23033	0.486726
ADCK1	14.1865	-1.52918	1.20088	-1.27339	0.202881	0.453973
ADCK2	76.2201	-1.15552	0.805283	-1.43493	0.151307	0.37949
ADCK3	159.462	0.81403	0.806157	1.00977	0.312607	0.574831
ADCK4	28.3561	0.907438	1.00281	0.904897	0.36552	0.626185
ADCK5	29.3811	1.67942	1.43641	1.16919	0.242329	0.502009
ADCY1	40.2048	-0.394203	1.22118	-0.322804	0.746844	0.891461
ADCY10	0.274718	-2.42103	4.28219	-0.565373	0.57182	NA
ADCY10P1	8.53367	-0.615393	1.62068	-0.379712	0.704159	0.868373
ADCY2	16.8917	5.20035	2.16587	2.40105	0.0163483	0.0817207
ADCY3	311.132	-2.11392	0.531958	-3.97384	7.07223e-05	0.00100716
ADCY4	81.4017	-0.934017	1.09474	-0.853187	0.393556	0.649795
ADCY5	31.7557	2.04297	1.29561	1.57685	0.114831	0.318366
ADCY6	109.33	3.20759	0.690112	4.64793	3.35283e-06	6.9521e-05
ADCY7	135.825	-4.02698	0.782894	-5.14372	2.69356e-07	7.08557e-06
ADCY8	0	NA	NA	NA	NA	NA
ADCY9	70.1735	0.0854132	0.76636	0.111453	0.911257	0.972024
ADCYAP1	27.8595	-7.99549	1.47975	-5.40327	6.54382e-08	1.99285e-06
ADCYAP1R1	6.9646	-14.3449	3.07265	-4.66858	3.03287e-06	6.32787e-05
ADD1	724.485	-0.782922	0.320687	-2.44139	0.0146309	0.0751039
ADD2	12.2909	-5.91042	2.14034	-2.76145	0.0057546	0.0369695
ADD3	618.173	0.656337	0.368808	1.77962	0.0751382	0.240625
ADD3-AS1	0.300941	-0.624218	4.29992	-0.14517	0.884577	NA
ADGB	0	NA	NA	NA	NA	NA
ADGRA1	0	NA	NA	NA	NA	NA
ADGRA1-AS1	0	NA	NA	NA	NA	NA
ADGRA2	746.704	-0.0112224	0.682246	-0.0164492	0.986876	0.998733
ADGRA3	11.6454	3.06624	1.41805	2.1623	0.0305954	0.129721
ADGRB1	3.08132	-2.79713	2.56394	-1.09095	0.275295	0.539151
ADGRB2	0.479514	-0.263568	4.29992	-0.0612959	0.951124	NA
ADGRB3	5.0969	-0.172001	2.98884	-0.0575477	0.954109	0.988244
ADGRD1	62.6351	-5.05409	2.22938	-2.26704	0.0233877	0.107185
ADGRE1	8.1757	-3.45306	1.95586	-1.76549	0.077481	0.245554
ADGRE2	118.518	-7.02746	0.890161	-7.89459	2.91271e-15	2.77866e-13
ADGRE3	3.12431	-5.93769	3.60781	-1.64579	0.0998074	0.29081
ADGRE4P	0.279288	-0.624218	4.29992	-0.14517	0.884577	NA
ADGRE5	1309.11	-2.16487	0.436932	-4.95472	7.2435e-07	1.73537e-05
ADGRF1	69.1041	3.45988	1.0645	3.25025	0.00115305	0.0104163
ADGRF2	0.0212727	0.410628	4.30014	0.0954919	0.923924	NA
ADGRF3	1.79199	-1.07208	3.66395	-0.292602	0.769826	0.903289
ADGRF4	6.73346	2.7291	1.70641	1.59933	0.109748	0.309367
ADGRF5	161.986	1.51867	0.901445	1.68471	0.0920446	0.275646
ADGRG1	333.047	0.470618	0.659295	0.71382	0.475338	0.718886
ADGRG2	0.538292	3.85103	4.24983	0.906161	0.364851	NA
ADGRG3	10.249	-7.60145	1.82806	-4.15821	3.20747e-05	0.000513584
ADGRG4	0.0640192	0.0499533	4.30014	0.0116167	0.990731	NA
ADGRG5	20.6815	-6.24417	1.16402	-5.36429	8.12681e-08	2.44669e-06
ADGRG6	63.1766	3.50849	1.00575	3.48845	0.000485832	0.00516005
ADGRG7	0.238885	1.98643	4.2824	0.463858	0.642749	NA
ADGRL1	102.955	1.37117	0.47309	2.89833	0.00375156	0.0264514
ADGRL2	121.678	3.09928	1.08313	2.86141	0.00421758	0.028801
ADGRL3	53.9219	2.48981	1.30667	1.90547	0.056719	0.199246
ADGRL3-AS1	0	NA	NA	NA	NA	NA
ADGRL4	157.127	2.49945	1.04336	2.39557	0.0165944	0.0825084
ADGRV1	2.10128	5.13054	3.71086	1.38257	0.166796	0.402956
ADH1A	0.131237	-0.442557	4.29691	-0.102994	0.917967	NA
ADH1B	528.425	-2.91071	1.16206	-2.50479	0.0122525	0.0656615
ADH1C	135.668	5.16374	2.31966	2.22607	0.0260093	0.115834
ADH4	3.51249	3.93828	2.29223	1.7181	0.0857786	0.262933
ADH5	165.152	1.13733	0.593914	1.91497	0.0554959	0.19608
ADH6	0.797933	-0.098152	4.23951	-0.0231517	0.981529	NA
ADH7	9.66789	6.14444	3.57186	1.72023	0.08539	0.262366
ADHFE1	15.8686	0.00231705	1.78308	0.00129947	0.998963	1
ADI1	293.872	0.870687	0.389017	2.23817	0.0252098	0.113319
ADIG	0	NA	NA	NA	NA	NA
ADIPOQ	0	NA	NA	NA	NA	NA
ADIPOQ-AS1	0.033922	0	4.30014	0	1	NA
ADIPOR1	59.5464	0.13895	0.776019	0.179055	0.857895	0.946469
ADIPOR2	333.705	0.766423	0.437737	1.75087	0.0799677	0.251018
ADIRF	402.027	3.16716	0.585913	5.40551	6.46228e-08	1.97561e-06
ADK	49.4763	0.431067	0.73961	0.582829	0.560008	0.779767
ADM	933.013	-0.113378	0.577953	-0.196172	0.844475	0.939987
ADM2	16.625	1.69337	1.18897	1.42423	0.154379	0.384395
ADM5	25.7636	-0.896964	1.49529	-0.59986	0.5486	0.770615
ADNP	211.187	0.293213	0.440956	0.664949	0.506083	0.741999
ADNP-AS1	11.5732	0.942451	1.87296	0.503188	0.614832	0.815314
ADNP2	143.716	-0.139563	0.496166	-0.281282	0.778494	0.907739
ADO	53.5466	-0.818344	0.924493	-0.885181	0.376059	0.634844
ADORA1	14.1902	-0.359561	1.5571	-0.230917	0.81738	0.927355
ADORA2A	0.0693442	-0.393929	4.30014	-0.0916085	0.927009	NA
ADORA2A-AS1	0.0854086	-0.393935	4.30014	-0.0916099	0.927008	NA
ADORA2B	21.4959	1.56323	1.61045	0.97068	0.331708	0.59268
ADORA3	22.3315	-8.36436	1.75242	-4.77304	1.81465e-06	3.96917e-05
ADPGK	92.9293	-1.57765	0.720153	-2.19071	0.0284727	0.123271
ADPGK-AS1	0.558201	-3.02349	4.27274	-0.707623	0.479179	NA
ADPRH	55.413	-3.51566	0.947031	-3.71229	0.00020539	0.00250389
ADPRHL1	5.79937	5.44356	1.90011	2.86486	0.00417197	0.0285635
ADPRHL2	97.7588	0.506139	0.677895	0.746634	0.455284	0.702786
ADPRM	20.912	0.555662	1.31383	0.422933	0.672344	0.850622
ADRA1A	0.0652313	-0.393927	4.30014	-0.0916081	0.927009	NA
ADRA1B	1.24086	0.188641	3.95681	0.047675	0.961975	0.989704
ADRA1D	2.50123	4.53596	3.46034	1.31084	0.189911	0.436303
ADRA2A	35.136	2.12887	1.21022	1.75907	0.0785655	0.247944
ADRA2B	2.54221	-1.18363	3.25563	-0.363564	0.716184	0.875182
ADRA2C	28.1182	5.28471	1.27415	4.14764	3.35916e-05	0.000532489
ADRB1	19.4156	-3.08218	1.3596	-2.26697	0.0233918	0.107185
ADRB2	60.0175	-1.22723	0.916529	-1.339	0.180571	0.422882
ADRB3	0.385871	-1.94882	4.28938	-0.454337	0.649586	NA
ADRBK1	471.679	-1.2065	0.408845	-2.951	0.00316742	0.0230194
ADRBK2	62.3187	-2.55757	1.0353	-2.47037	0.0134972	0.0706584
ADRM1	319.093	0.316739	0.400634	0.790595	0.429181	0.682243
ADSL	117.248	-0.722478	0.735619	-0.982137	0.326032	0.588079
ADSS	357.642	-0.547623	0.477219	-1.14753	0.251162	0.512354
ADSSL1	12.2307	1.36184	1.43721	0.947554	0.343357	0.604222
ADTRP	46.1206	3.06184	1.22213	2.50533	0.0122337	0.0656138
AEBP1	599.005	-1.39194	0.675595	-2.06032	0.0393683	0.154771
AEBP2	107.294	0.702152	0.779407	0.90088	0.367652	0.627589
AEN	142.289	-0.365299	0.444569	-0.821693	0.411251	0.666275
AES	943.74	-0.277555	0.339253	-0.818135	0.41328	0.6681
AFAP1	114.579	1.35428	0.719823	1.88141	0.0599156	0.206087
AFAP1-AS1	27.6986	5.25056	1.31318	3.99835	6.37852e-05	0.000925002
AFAP1L1	78.8006	-2.02516	1.25932	-1.60813	0.107806	0.30572
AFAP1L2	75.7581	0.501814	0.908674	0.552249	0.580778	0.793272
AFF1	186.177	0.0866945	0.647017	0.133991	0.89341	0.963877
AFF2	7.84193	-2.29919	1.98797	-1.15655	0.247457	0.508134
AFF3	44.0532	-5.17747	1.27353	-4.06545	4.79403e-05	0.000722343
AFF4	376.309	0.193799	0.317075	0.611208	0.541062	0.765021
AFG3L1P	65.6666	-1.55277	0.771081	-2.01375	0.0440354	0.167405
AFG3L2	228.756	1.46834	0.347136	4.22987	2.33829e-05	0.000390602
AFM	0	NA	NA	NA	NA	NA
AFMID	95.3302	1.37356	0.715458	1.91983	0.0548796	0.194722
AFP	0.319816	-1.7461	4.28157	-0.407818	0.683407	NA
AFTPH	256.718	-0.19841	0.488846	-0.405873	0.684836	0.858247
AGA	63.544	-0.0940057	0.725648	-0.129547	0.896925	0.964917
AGAP1	131.824	1.85025	0.546628	3.38484	0.000712206	0.00709339
AGAP1-IT1	2.94178	5.84765	3.88732	1.50429	0.132507	0.349057
AGAP11	18.3278	1.66479	1.60805	1.03528	0.300537	0.563862
AGAP2	57.4696	-5.8231	0.714019	-8.15539	3.48061e-16	3.65026e-14
AGAP2-AS1	14.4377	1.62827	1.62025	1.00495	0.314921	0.576773
AGAP3	251.321	-0.282723	0.430041	-0.657432	0.510903	0.745546
AGAP4	3.24892	-0.946761	2.81896	-0.335855	0.73698	0.886202
AGAP5	1.19617	-1.37982	3.63876	-0.379202	0.704538	0.868465
AGAP6	16.5515	-0.227773	1.19096	-0.191251	0.848329	0.941847
AGAP7P	0.432771	3.77016	4.25231	0.886615	0.375286	NA
AGAP9	0	NA	NA	NA	NA	NA
AGBL1	0	NA	NA	NA	NA	NA
AGBL1-AS1	0	NA	NA	NA	NA	NA
AGBL2	3.20982	1.22347	2.79529	0.437691	0.66161	0.843506
AGBL3	0.718215	4.42896	4.24751	1.04272	0.297079	NA
AGBL4	0.0123738	-0.171983	4.30014	-0.0399948	0.968097	NA
AGBL4-IT1	0	NA	NA	NA	NA	NA
AGBL5	22.8609	1.11208	1.16317	0.956081	0.339031	0.599743
AGBL5-AS1	0	NA	NA	NA	NA	NA
AGER	33.58	-0.977526	1.07764	-0.9071	0.364354	0.625125
AGFG1	392.607	0.133125	0.319842	0.416221	0.677248	0.853103
AGFG2	54.7302	-0.486034	0.747753	-0.649993	0.515697	0.749263
AGGF1	157.2	-0.368797	0.56319	-0.654836	0.512573	0.746655
AGK	25.885	1.09651	1.29316	0.847929	0.396477	0.652798
AGL	87.4386	-0.238779	0.692676	-0.344719	0.730305	0.883227
AGMAT	88.8951	1.9347	1.17499	1.64657	0.0996473	0.290499
AGMO	0.491961	2.61729	4.26413	0.613791	0.539353	NA
AGO1	106.458	-0.507372	0.64552	-0.78599	0.431874	0.684189
AGO2	167.41	-0.223576	0.653525	-0.342108	0.73227	0.884152
AGO3	49.9306	0.0949066	0.899559	0.105503	0.915976	0.974235
AGO4	108.591	-0.919576	0.607232	-1.51437	0.129931	0.344481
AGPAT1	158.758	0.284527	0.427782	0.665121	0.505973	0.741906
AGPAT2	442.762	2.23179	0.689927	3.23483	0.00121716	0.010854
AGPAT3	398.529	0.422899	0.381697	1.10794	0.267886	0.531001
AGPAT4	130.077	-1.1736	0.577691	-2.03154	0.0422005	0.162403
AGPAT4-IT1	17.9142	-7.141	1.65713	-4.30927	1.63793e-05	0.0002841
AGPAT5	100.724	0.752792	0.733373	1.02648	0.304666	0.567478
AGPAT6	279.402	-0.675522	0.379234	-1.78128	0.0748667	0.240095
AGPAT9	55.6039	-0.43008	1.00907	-0.426214	0.669952	0.848869
AGPS	95.5837	0.478641	0.653457	0.732475	0.463879	0.709084
AGR2	961.769	3.77694	1.0608	3.56046	0.000370203	0.00412274
AGR3	64.7388	3.8082	1.33948	2.84304	0.00446849	0.0301119
AGRN	233.013	1.999	0.551663	3.62359	0.000290545	0.00336336
AGRP	0.146488	-1.47117	4.29498	-0.342533	0.73195	NA
AGT	901.872	-1.30285	0.956086	-1.36269	0.172981	0.411495
AGTPBP1	69.9411	-1.42426	0.874765	-1.62816	0.103491	0.297822
AGTR1	0	0	0	0	1	NA
AGTR2	0	NA	NA	NA	NA	NA
AGTRAP	123.99	-0.508429	0.690521	-0.736298	0.461549	0.707439
AGXT	0.292538	-0.624223	4.29992	-0.145171	0.884576	NA
AGXT2	0	NA	NA	NA	NA	NA
AHCTF1	142.365	-0.528175	0.655317	-0.805984	0.420252	0.67428
AHCTF1P1	0.260186	-0.172	4.30014	-0.0399988	0.968094	NA
AHCY	89.788	1.51603	0.705737	2.14815	0.0317015	0.133057
AHCYL1	1329.85	0.44166	0.294626	1.49905	0.13386	0.35158
AHCYL2	27.724	1.41274	1.35633	1.04159	0.297602	0.561382
AHDC1	173.535	1.71143	0.393756	4.34643	1.38372e-05	0.000245381
AHI1	518.827	-0.0151062	0.379043	-0.0398536	0.96821	0.991184
AHNAK	5009.84	-0.891724	0.425692	-2.09476	0.036192	0.146533
AHNAK2	539.523	3.66707	0.819859	4.4728	7.7202e-06	0.000146639
AHR	523.034	-1.11703	0.450114	-2.48165	0.0130775	0.0690087
AHRR	75.5601	-2.3631	0.931864	-2.53589	0.0112163	0.061582
AHSA1	292.316	0.195808	0.317526	0.616668	0.537453	0.762576
AHSA2	181.98	-0.0939261	0.457316	-0.205385	0.837271	0.937534
AHSG	0.091394	0.410624	4.30014	0.095491	0.923925	NA
AHSP	0	0	0	0	1	NA
AICDA	0.689606	0.877749	3.37115	0.260371	0.794578	NA
AIDA	27.7737	1.70485	1.26372	1.34907	0.177313	0.417793
AIF1	316.709	-7.14567	0.934545	-7.64615	2.07092e-14	1.74442e-12
AIF1L	53.284	1.07239	1.15447	0.928901	0.352941	0.612914
AIFM1	150.67	1.34806	0.655921	2.05522	0.039858	0.155965
AIFM2	69.69	1.48498	0.7197	2.06334	0.0390807	0.153989
AIFM3	6.69297	-2.89516	1.87959	-1.54031	0.123484	0.33353
AIG1	91.2696	1.69381	0.817326	2.07238	0.0382299	0.151845
AIM1	324.778	-1.2586	0.630942	-1.99479	0.0460662	0.172176
AIM1L	53.066	2.88614	1.00337	2.87645	0.00402175	0.0279213
AIM2	32.4694	-3.90513	1.47013	-2.65632	0.00789988	0.0472442
AIMP1	221.853	0.58377	0.404399	1.44355	0.148865	0.376046
AIMP2	84.7728	0.907838	0.743779	1.22058	0.222247	0.477998
AIP	196.599	-0.651473	0.517629	-1.25857	0.208185	0.46023
AIPL1	0.28136	2.64877	4.26359	0.621254	0.534433	NA
AIRE	0.354701	-2.03976	4.288	-0.47569	0.634295	NA
AIRN	0	NA	NA	NA	NA	NA
AJAP1	18.8323	-0.0139743	1.61192	-0.00866935	0.993083	1
AJUBA	47.367	5.69493	0.993673	5.73119	9.97298e-09	3.59754e-07
AK1	142.756	0.384141	0.481044	0.798558	0.424547	0.67835
AK2	239.459	0.990421	0.365232	2.71176	0.00669267	0.0414004
AK3	224.29	0.237146	0.404541	0.586209	0.557735	0.777763
AK4	65.9237	2.87051	0.93515	3.06957	0.00214364	0.0169564
AK5	0.697891	-2.16218	3.68207	-0.58722	0.557056	NA
AK6	23.7878	0.61047	0.837571	0.728858	0.466088	0.711351
AK7	6.21223	2.14235	2.0022	1.07	0.28462	0.548394
AK8	1.19303	-0.172037	4.30014	-0.0400074	0.968087	0.991184
AK9	43.8166	-0.108202	0.985889	-0.109751	0.912607	0.97294
AKAP1	320.844	1.4161	0.400187	3.53859	0.000402276	0.00443624
AKAP10	57.6626	-0.573265	0.738719	-0.776025	0.437734	0.689062
AKAP11	277.341	-0.583461	0.436706	-1.33605	0.181533	0.423853
AKAP12	1273.83	2.68367	0.769716	3.48657	0.000489261	0.0051886
AKAP13	1677.93	-0.918795	0.288264	-3.18734	0.00143589	0.012385
AKAP14	0.0179474	0.410628	4.30014	0.0954919	0.923924	NA
AKAP17A	0	NA	NA	NA	NA	NA
AKAP2	0.0480144	0	4.30014	0	1	NA
AKAP3	1.66427	4.11183	2.53471	1.62221	0.104758	0.300209
AKAP4	0.0123738	-0.171983	4.30014	-0.0399948	0.968097	NA
AKAP5	22.3118	-2.58226	1.13578	-2.27356	0.0229924	0.105793
AKAP6	0.69093	-1.95121	4.11362	-0.474328	0.635266	NA
AKAP7	32.8588	0.0573323	0.969927	0.05911	0.952865	0.987911
AKAP8	207.23	0.192552	0.467609	0.411779	0.680501	0.855407
AKAP8L	110.356	0.208449	0.581468	0.358487	0.719979	0.876883
AKAP9	1898.51	0.775206	0.395894	1.95811	0.0502167	0.183342
AKIP1	119.245	1.22201	0.638334	1.91437	0.0555724	0.19618
AKIRIN1	338.117	0.0113065	0.373487	0.0302728	0.97585	0.99367
AKIRIN2	76.0546	-0.992655	0.809643	-1.22604	0.220184	0.475044
AKNA	558.553	-4.17006	0.529173	-7.88033	3.26527e-15	3.0779e-13
AKNAD1	12.4911	4.5268	2.16891	2.08713	0.0368766	0.148444
AKR1A1	287.665	0.380768	0.519517	0.732926	0.463603	0.708925
AKR1B1	227.522	-1.88744	0.513333	-3.67683	0.000236151	0.00282882
AKR1B10	208.272	4.96577	1.26467	3.92654	8.61763e-05	0.00118875
AKR1B15	0	NA	NA	NA	NA	NA
AKR1C1	115.056	4.0216	0.968631	4.15184	3.29808e-05	0.000524909
AKR1C2	141.807	5.59973	1.04297	5.36901	7.91712e-08	2.38811e-06
AKR1C3	155.737	3.07666	0.997402	3.08468	0.00203774	0.0163225
AKR1C4	0.218105	-1.86525	4.29062	-0.434726	0.663761	NA
AKR1C6P	0	NA	NA	NA	NA	NA
AKR1C8P	0.097847	-0.624205	4.29992	-0.145167	0.884579	NA
AKR1D1	0.104999	1.46211	4.29008	0.340811	0.733246	NA
AKR1E2	0.561002	2.06878	4.25333	0.486392	0.626689	NA
AKR7A2	296.939	0.667243	0.485106	1.37546	0.168989	0.405928
AKR7A2P1	0.188922	1.88622	4.28495	0.440196	0.659796	NA
AKR7A3	41.8693	4.05948	1.28055	3.17011	0.00152383	0.0129942
AKR7L	31.5067	2.76248	1.52544	1.81094	0.0701499	0.229429
AKT1	284.066	-0.175196	0.699335	-0.250518	0.802187	0.919102
AKT1S1	95.0698	0.992829	0.459054	2.16277	0.0305587	0.1296
AKT2	623.892	-0.557705	0.378132	-1.47489	0.140241	0.362588
AKT3	205.526	-1.73285	0.589434	-2.93985	0.00328371	0.0236906
AKTIP	18.7447	-2.75952	1.41698	-1.94746	0.0514796	0.186808
ALAD	63.1989	0.548013	0.658649	0.832026	0.405394	0.66063
ALAS1	186.841	0.765013	0.577868	1.32385	0.185552	0.429088
ALAS2	6.66637	0.918925	2.36657	0.388295	0.697798	0.865199
ALB	0.0685386	1.11489	4.29989	0.259283	0.795417	NA
ALCAM	257.088	0.29268	0.551213	0.530974	0.595437	0.802142
ALDH16A1	168.524	0.333151	0.510907	0.652077	0.514351	0.748096
ALDH18A1	92.4812	1.50639	0.726783	2.07269	0.0382013	0.151829
ALDH1A1	265.589	2.82684	0.831032	3.4016	0.000669935	0.00674878
ALDH1A2	15.6665	-5.293	2.05301	-2.57816	0.00993268	0.0562568
ALDH1A3	107.856	1.88894	0.852553	2.21563	0.0267171	0.118177
ALDH1B1	31.9528	1.16569	1.16984	0.99645	0.319031	0.580978
ALDH1L1	1.16281	1.03096	4.22053	0.244273	0.807019	0.92206
ALDH1L1-AS1	0	NA	NA	NA	NA	NA
ALDH1L1-AS2	0	NA	NA	NA	NA	NA
ALDH1L2	27.889	-0.0149672	1.42949	-0.0104703	0.991646	0.99977
ALDH2	443.113	1.46656	0.547297	2.67964	0.00737017	0.0445759
ALDH3A1	190.289	5.75294	1.03549	5.55579	2.76366e-08	9.18744e-07
ALDH3A2	215.174	2.23272	0.626179	3.56562	0.000362991	0.00406203
ALDH3B1	189.334	1.54153	0.823584	1.87174	0.0612432	0.209289
ALDH3B2	1.50598	3.59627	3.41032	1.05452	0.291643	0.555437
ALDH4A1	78.1434	2.06482	0.919152	2.24643	0.0246762	0.111617
ALDH5A1	39.365	-0.03179	1.0693	-0.0297298	0.976283	0.993791
ALDH6A1	89.4222	1.43961	0.583287	2.46809	0.0135835	0.0710161
ALDH7A1	114.519	3.61068	0.761298	4.7428	2.10785e-06	4.54149e-05
ALDH8A1	5.88129	0.268056	1.63816	0.163632	0.87002	0.952481
ALDH9A1	315.491	0.863829	0.455093	1.89814	0.0576779	0.201231
ALDOA	1260.33	0.409462	0.394689	1.03743	0.299536	0.562946
ALDOB	9.0574	2.15577	2.27677	0.946852	0.343714	0.604649
ALDOC	97.7521	0.272421	0.618948	0.440136	0.659838	0.842942
ALG1	55.7497	0.482357	0.799908	0.603016	0.546498	0.768865
ALG10	4.87018	0.811106	1.83815	0.441262	0.659023	0.842452
ALG10B	21.2336	1.35495	1.28664	1.05309	0.292301	0.555955
ALG11	116.475	0.923964	0.676389	1.36602	0.171931	0.409799
ALG12	105.558	0.499814	0.607867	0.822241	0.41094	0.666139
ALG13	78.8791	-0.523778	0.600958	-0.871572	0.383442	0.640931
ALG14	19.0589	0.545445	1.14661	0.475704	0.634285	0.827633
ALG1L	1.54017	1.11108	3.48912	0.318442	0.75015	0.892985
ALG1L2	0	0	0	0	1	NA
ALG1L9P	0.101766	0	4.30014	0	1	NA
ALG2	105.956	0.58087	0.569577	1.01983	0.307811	0.570516
ALG3	216.443	0.744837	0.653386	1.13996	0.254302	0.51625
ALG5	162.85	0.0683655	0.503315	0.13583	0.891955	0.963572
ALG6	38.4812	-1.51363	0.911563	-1.66048	0.0968186	0.284838
ALG8	70.7296	1.06642	0.843004	1.26502	0.205863	0.457615
ALG9	67.3215	0.0815608	0.913437	0.08929	0.928851	0.978181
ALK	0	0	0	0	1	NA
ALKBH1	9.80396	0.563774	1.76368	0.319657	0.749228	0.892626
ALKBH2	71.5385	1.70318	0.792438	2.1493	0.0316108	0.132853
ALKBH3	40.2267	0.527952	1.18601	0.445151	0.65621	0.840586
ALKBH3-AS1	0	NA	NA	NA	NA	NA
ALKBH4	31.0005	0.932208	0.95243	0.978769	0.327694	0.589165
ALKBH5	238.287	-0.567098	0.37786	-1.50081	0.133404	0.350869
ALKBH6	72.8523	0.397811	0.711243	0.559318	0.575945	0.790073
ALKBH7	140.794	0.112608	0.536717	0.209809	0.833817	0.936411
ALKBH8	32.2183	-0.872245	1.07239	-0.813363	0.41601	0.670459
ALLC	0.0752434	0	4.30014	0	1	NA
ALMS1	98.9721	-0.768911	0.763811	-1.00668	0.31409	0.576074
ALMS1-IT1	9.48327	-1.73666	1.76865	-0.981913	0.326143	0.588079
ALMS1P	0.0824153	-0.624205	4.29992	-0.145167	0.884579	NA
ALOX12	0	0	0	0	1	NA
ALOX12-AS1	0.92772	-0.787357	3.7925	-0.207609	0.835534	NA
ALOX12B	0.281644	0	4.30014	0	1	NA
ALOX12P2	0.179965	-1.82458	4.29119	-0.425191	0.670697	NA
ALOX15	0.0912573	-0.393929	4.30014	-0.0916085	0.927009	NA
ALOX15B	7.39172	-4.29299	2.08954	-2.05452	0.0399258	0.156192
ALOX15P1	0	NA	NA	NA	NA	NA
ALOX5	94.5682	-2.04608	0.918418	-2.22783	0.0258919	0.115532
ALOX5AP	290.841	-5.89519	0.894224	-6.59252	4.32419e-11	2.41119e-09
ALOXE3	0.351446	3.19585	4.25592	0.750917	0.452702	NA
ALPI	0.764231	3.9022	4.248	0.918596	0.358307	NA
ALPK1	98.1201	0.696646	0.676669	1.02952	0.303234	0.566075
ALPK2	35.4508	-5.24769	1.30155	-4.0319	5.53288e-05	0.000818101
ALPK3	42.3192	1.79921	1.14554	1.57062	0.116271	0.321059
ALPL	40.8747	1.83657	1.43569	1.27922	0.200819	0.451498
ALPP	0.315439	-2.05745	4.28222	-0.480463	0.630898	NA
ALPPL2	20.1004	4.03812	1.9646	2.05545	0.039836	0.155956
ALS2	52.5797	-1.15368	0.749173	-1.53994	0.123575	0.33355
ALS2CL	57.8976	3.16394	0.856923	3.6922	0.000222319	0.00268342
ALS2CR11	0.033789	0.0499559	4.30014	0.0116173	0.990731	NA
ALS2CR12	4.00001	-1.27754	1.92544	-0.663505	0.507007	0.742866
ALX1	0	NA	NA	NA	NA	NA
ALX3	0	NA	NA	NA	NA	NA
ALX4	0	NA	NA	NA	NA	NA
ALYREF	74.0395	-0.0674774	0.73076	-0.0923386	0.926429	0.977787
AMACR	0.357689	1.67672	4.26118	0.393487	0.69396	NA
AMBN	0	NA	NA	NA	NA	NA
AMBP	1.21533	4.17524	4.23744	0.98532	0.324467	0.586575
AMBRA1	96.922	-0.420237	0.646888	-0.649628	0.515933	0.749386
AMD1	885.766	-0.425861	0.412512	-1.03236	0.301903	0.564923
AMDHD1	0.314932	-1.05329	4.28581	-0.245762	0.805866	NA
AMDHD2	41.701	-0.2374	1.1423	-0.207826	0.835365	0.936985
AMELX	0	NA	NA	NA	NA	NA
AMELY	0	NA	NA	NA	NA	NA
AMER1	18.2484	-2.2033	1.73722	-1.26829	0.204693	0.45624
AMER2	0.0151216	0	4.30014	0	1	NA
AMER3	0.0274718	-0.171983	4.30014	-0.0399948	0.968097	NA
AMFR	111.548	0.757013	0.64634	1.17123	0.241506	0.500873
AMH	2.73648	1.2378	2.137	0.579223	0.562438	0.781227
AMHR2	0.665912	-3.30141	4.27099	-0.772984	0.439532	NA
AMICA1	249.477	-9.08646	0.951446	-9.55016	1.29501e-21	2.97214e-19
AMIGO1	6.2399	-0.937352	2.40699	-0.389429	0.696959	0.864768
AMIGO2	65.9556	-0.328095	1.06201	-0.30894	0.757367	0.896895
AMIGO3	17.8252	-0.953196	1.84955	-0.515365	0.606298	0.80945
AMMECR1	69.2084	1.52707	0.815565	1.87241	0.0611499	0.20912
AMMECR1L	144.965	-0.154542	0.514414	-0.300424	0.763854	0.900297
AMN	39.1566	2.78273	1.29224	2.15342	0.031286	0.131978
AMN1	25.0466	-0.583654	1.09644	-0.532316	0.594507	0.801667
AMOT	41.0774	0.13501	1.49808	0.0901224	0.92819	0.978014
AMOTL1	202.577	2.12174	0.739722	2.86829	0.00412692	0.0283285
AMOTL2	198.246	2.42939	0.727085	3.34127	0.000833946	0.00804286
AMPD1	6.29563	-5.42797	2.74995	-1.97384	0.0484	0.178621
AMPD2	249.94	-1.32984	0.46806	-2.84118	0.00449467	0.0302626
AMPD3	81.1552	-2.60037	0.807661	-3.21963	0.00128358	0.011299
AMPH	14.9891	0.817984	1.54004	0.531145	0.595319	0.802081
AMT	74.0405	-0.233756	0.664541	-0.351756	0.725021	0.880208
AMTN	9.71208	17.8963	4.25876	4.20224	2.64286e-05	0.000433481
AMY1A	0	NA	NA	NA	NA	NA
AMY1B	0	NA	NA	NA	NA	NA
AMY1C	0	NA	NA	NA	NA	NA
AMY2A	0	NA	NA	NA	NA	NA
AMY2B	25.7015	-1.41989	1.26559	-1.12192	0.261895	0.524739
AMZ1	1.22088	-2.84566	4.25776	-0.668346	0.503913	0.740034
AMZ2	111.218	-1.12395	0.667051	-1.68495	0.0919978	0.275601
AMZ2P1	30.8422	-2.96353	1.15886	-2.55728	0.0105494	0.0590111
ANAPC1	37.8282	-0.107486	1.19638	-0.0898426	0.928412	0.978014
ANAPC10	19.288	0.0363985	1.16864	0.031146	0.975153	0.993281
ANAPC11	395.401	0.342431	0.348319	0.983095	0.325561	0.587598
ANAPC13	103.602	0.725835	0.72274	1.00428	0.315242	0.576996
ANAPC15	64.9172	0.0905599	0.774368	0.116947	0.906902	0.970026
ANAPC16	453.657	-0.0196534	0.381712	-0.0514873	0.958937	0.989048
ANAPC1P1	0.0866165	-1.18915	4.29676	-0.276755	0.781968	NA
ANAPC2	33.572	-0.349576	1.05479	-0.331418	0.740329	0.887969
ANAPC4	80.2421	0.230016	0.45397	0.506677	0.612381	0.813251
ANAPC5	315.187	-0.437544	0.492223	-0.888913	0.37405	0.633118
ANAPC7	115.65	0.871404	0.464078	1.87771	0.0604211	0.207375
ANG	102.863	3.82349	0.858653	4.45289	8.47203e-06	0.000158773
ANGEL1	30.2822	-1.53964	1.03051	-1.49405	0.135162	0.354199
ANGEL2	103.971	-0.927607	0.5864	-1.58187	0.11368	0.316273
ANGPT1	48.8964	-1.44952	1.17266	-1.23609	0.216424	0.470984
ANGPT2	261.083	0.836133	0.939696	0.889792	0.373578	0.632725
ANGPT4	0	NA	NA	NA	NA	NA
ANGPTL1	27.2465	-0.166518	1.89202	-0.0880108	0.929868	0.978496
ANGPTL2	850.053	-0.35073	0.674551	-0.519945	0.603102	0.807359
ANGPTL3	0	NA	NA	NA	NA	NA
ANGPTL4	128.833	0.67882	0.629286	1.07872	0.280715	0.544477
ANGPTL5	0.0453209	0	4.30014	0	1	NA
ANGPTL6	25.2614	-7.77753	1.77305	-4.38653	1.15174e-05	0.000209162
ANGPTL7	5.4963	0	3.74606	0	1	1
ANHX	0	NA	NA	NA	NA	NA
ANK1	63.9295	-0.026018	1.11815	-0.0232687	0.981436	0.996373
ANK2	111.877	0.0473485	1.15524	0.040986	0.967307	0.991184
ANK3	111.297	0.806146	0.75426	1.06879	0.285164	0.548973
ANKAR	10.3884	0.866751	1.63278	0.530845	0.595526	0.802142
ANKDD1A	29.1404	-2.70438	1.02459	-2.63948	0.00830338	0.0489912
ANKDD1B	0.0263967	-0.393927	4.30014	-0.0916081	0.927009	NA
ANKEF1	12.5618	0.895583	1.53958	0.581708	0.560763	0.780105
ANKFN1	0.135688	0	4.30014	0	1	NA
ANKFY1	298.265	-0.717348	0.460959	-1.55621	0.119659	0.327219
ANKH	98.8597	-0.709595	0.805474	-0.880966	0.378336	0.636361
ANKHD1	71.154	-0.281997	0.795424	-0.354524	0.722946	0.878902
ANKHD1-EIF4EBP3	0	NA	NA	NA	NA	NA
ANKIB1	263.636	0.667686	0.411474	1.62267	0.104661	0.299983
ANKK1	0.0373568	0.188684	4.30014	0.0438786	0.965001	NA
ANKLE1	0.814289	-0.411485	4.23708	-0.0971153	0.922635	NA
ANKLE2	243.435	0.0516768	0.37904	0.136336	0.891556	0.963272
ANKMY1	16.5428	0.871782	1.3771	0.633056	0.526697	0.756121
ANKMY2	66.1543	1.0309	0.865878	1.19058	0.233817	0.491665
ANKRA2	212.567	-0.241672	0.438318	-0.551362	0.581385	0.793828
ANKRD1	4.90914	6.00357	2.28693	2.62516	0.00866077	0.0506844
ANKRD10	376.884	0.756153	0.388929	1.94419	0.051872	0.187931
ANKRD11	1350.9	-0.314905	0.25745	-1.22317	0.221266	0.476504
ANKRD12	1362.25	-1.24963	0.336961	-3.70852	0.00020847	0.00253754
ANKRD13A	137.54	-0.956483	0.545393	-1.75375	0.0794736	0.250158
ANKRD13B	12.8563	3.10306	1.34207	2.31215	0.0207695	0.0978596
ANKRD13C	59.3055	-0.853752	0.906078	-0.94225	0.346065	0.607006
ANKRD13D	132.779	-1.30498	0.648051	-2.0137	0.0440406	0.167405
ANKRD16	64.3404	1.27758	0.92437	1.38211	0.166939	0.403057
ANKRD17	532.572	-0.0575454	0.290976	-0.197766	0.843228	0.939542
ANKRD18A	34.7386	2.50413	1.57077	1.5942	0.110891	0.311304
ANKRD18B	1.75789	-0.393966	4.30014	-0.091617	0.927002	0.977787
ANKRD18DP	1.06721	3.70497	4.24472	0.872842	0.382749	0.640382
ANKRD19P	0.310389	0.188663	4.30014	0.0438737	0.965005	NA
ANKRD2	0	NA	NA	NA	NA	NA
ANKRD20A1	0	NA	NA	NA	NA	NA
ANKRD20A11P	1.15505	-1.56953	3.53981	-0.443394	0.657481	0.841227
ANKRD20A12P	1.35839	-1.2746	4.22795	-0.301469	0.763057	0.899968
ANKRD20A19P	0.0358948	0.771296	4.30014	0.179365	0.857651	NA
ANKRD20A2	0	NA	NA	NA	NA	NA
ANKRD20A3	0	NA	NA	NA	NA	NA
ANKRD20A4	0.859245	-1.89411	4.29019	-0.441498	0.658853	NA
ANKRD20A5P	17.7264	1.83233	1.43875	1.27356	0.202821	0.453973
ANKRD20A8P	0.234377	-2.02761	4.28819	-0.472836	0.63633	NA
ANKRD20A9P	0.469316	-0.500776	4.29885	-0.11649	0.907264	NA
ANKRD22	43.6673	1.63863	1.1273	1.45358	0.146062	0.372111
ANKRD23	26.7556	-0.808923	1.15243	-0.701926	0.482725	0.724523
ANKRD24	1.32458	2.9887	3.48429	0.857765	0.391022	0.647114
ANKRD26	183.794	0.910974	0.488119	1.86629	0.0620002	0.210701
ANKRD26P1	0.207643	-0.393945	4.30014	-0.0916122	0.927006	NA
ANKRD26P3	0.590422	-3.47149	4.27216	-0.812586	0.416455	NA
ANKRD27	67.434	-0.106952	0.824964	-0.129644	0.896848	0.964917
ANKRD28	200.759	-1.47996	0.613314	-2.41305	0.0158197	0.0795811
ANKRD29	52.0375	3.87138	1.22624	3.15711	0.00159341	0.0134291
ANKRD30A	0.0123738	-0.171983	4.30014	-0.0399948	0.968097	NA
ANKRD30B	0	NA	NA	NA	NA	NA
ANKRD30BL	242.016	2.97133	0.969344	3.0653	0.00217454	0.0171579
ANKRD30BP2	0.360701	2.61705	4.26413	0.613735	0.539391	NA
ANKRD30BP3	0.0358948	0.771296	4.30014	0.179365	0.857651	NA
ANKRD31	10.2967	-2.45793	2.26548	-1.08495	0.277945	0.541813
ANKRD32	101.828	-1.64875	0.807437	-2.04196	0.0411559	0.159468
ANKRD33	0.644023	3.12554	4.25426	0.734685	0.462531	NA
ANKRD33B	58.3124	-0.531768	1.16818	-0.455209	0.648959	0.835997
ANKRD34A	8.51549	-3.31804	1.77102	-1.87352	0.0609971	0.208854
ANKRD34B	0.0698611	-0.624205	4.29992	-0.145167	0.884579	NA
ANKRD34C	0.151832	0	4.30014	0	1	NA
ANKRD34C-AS1	0	NA	NA	NA	NA	NA
ANKRD35	66.3837	-4.78926	1.30732	-3.66343	0.00024886	0.00296312
ANKRD36	150.755	-1.10435	0.709177	-1.55723	0.119416	0.326665
ANKRD36B	95.3283	0.426007	0.765811	0.556282	0.578018	0.791646
ANKRD36BP1	0.0981153	1.38863	4.2918	0.323555	0.746275	NA
ANKRD36BP2	52.537	-5.09512	1.19333	-4.26966	1.95775e-05	0.000333724
ANKRD36C	651.285	1.57232	0.623496	2.52177	0.0116765	0.0632382
ANKRD37	143.868	-0.220441	0.72375	-0.304581	0.760685	0.898568
ANKRD39	87.4322	-0.52244	0.756696	-0.690422	0.489929	0.73035
ANKRD40	105.784	0.486685	0.579964	0.839163	0.401378	0.657585
ANKRD42	71.1748	-0.049289	0.704613	-0.0699519	0.944232	0.984473
ANKRD44	142.303	-5.354	0.908177	-5.89533	3.73943e-09	1.44786e-07
ANKRD44-IT1	14.4511	-7.78363	2.15255	-3.61601	0.000299176	0.00343813
ANKRD45	0.744627	3.07686	4.26036	0.722206	0.470168	NA
ANKRD46	20.3981	-0.147523	1.44255	-0.102266	0.918546	0.97488
ANKRD49	203.045	0.609419	0.579207	1.05216	0.292725	0.556428
ANKRD50	53.8791	1.11882	0.872707	1.28201	0.199841	0.450438
ANKRD52	123.121	-0.484436	0.624095	-0.776222	0.437618	0.688947
ANKRD53	0.0703036	0.0499527	4.30014	0.0116165	0.990732	NA
ANKRD54	61.2052	-0.841728	0.690305	-1.21936	0.222709	0.478601
ANKRD55	0.0186674	0.0499579	4.30014	0.0116177	0.990731	NA
ANKRD6	17.4154	-2.07827	1.64922	-1.26015	0.207614	0.459481
ANKRD60	0.061424	0.188682	4.30014	0.0438782	0.965002	NA
ANKRD61	0.0583943	0	4.30014	0	1	NA
ANKRD62	1.36815	2.6251	3.35492	0.782461	0.433944	0.685706
ANKRD62P1-PARP4P3	0	NA	NA	NA	NA	NA
ANKRD63	0	NA	NA	NA	NA	NA
ANKRD65	42.2767	2.36769	1.51437	1.56348	0.117941	0.323974
ANKRD66	0	NA	NA	NA	NA	NA
ANKRD7	0.0123738	-0.171983	4.30014	-0.0399948	0.968097	NA
ANKRD9	110.139	1.02063	0.686442	1.48684	0.137058	0.357729
ANKS1A	117.132	-0.235255	0.625426	-0.376151	0.706804	0.869829
ANKS1B	4.38131	-5.54976	2.31416	-2.39817	0.016477	0.0821715
ANKS3	56.1739	1.11132	0.877344	1.26668	0.205268	0.456859
ANKS4B	9.31238	2.47056	2.6127	0.945598	0.344354	0.605102
ANKS6	46.214	2.78461	0.911463	3.0551	0.00224984	0.017603
ANKUB1	0	NA	NA	NA	NA	NA
ANKZF1	167.178	-0.633707	0.532361	-1.19037	0.233901	0.491711
ANLN	50.6598	2.16444	1.08874	1.98802	0.0468091	0.174089
ANO1	89.2915	4.18921	0.850857	4.92352	8.50027e-07	1.99981e-05
ANO1-AS2	0	NA	NA	NA	NA	NA
ANO10	163.371	0.804524	0.654624	1.22899	0.219077	0.474143
ANO2	12.1101	3.54747	1.93587	1.83249	0.0668783	0.221844
ANO3	0.0317227	0.771296	4.30014	0.179365	0.857651	NA
ANO4	0.0130769	-0.171983	4.30014	-0.0399948	0.968097	NA
ANO5	6.32824	1.88533	2.23143	0.844894	0.39817	0.654157
ANO6	185.281	0.319664	0.560974	0.569838	0.568787	0.785822
ANO7	24.139	3.93445	1.43963	2.73296	0.00627678	0.0394284
ANO8	215.85	0.284281	0.571084	0.497791	0.618631	0.817955
ANO9	87.5273	-1.27597	0.87078	-1.46532	0.142833	0.367176
ANOS1	9.90551	-4.58365	2.43619	-1.88149	0.0599056	0.206087
ANP32A	224.356	0.535659	0.485726	1.1028	0.270114	0.532962
ANP32A-IT1	6.77034	-4.75228	1.9878	-2.39072	0.0168152	0.0833447
ANP32AP1	0.0123738	-0.171983	4.30014	-0.0399948	0.968097	NA
ANP32B	1243.93	0.243623	0.371955	0.654979	0.512481	0.746655
ANP32C	0.174475	2.5351	4.26995	0.593707	0.552708	NA
ANP32D	0	NA	NA	NA	NA	NA
ANP32E	290.325	-0.945594	0.420046	-2.25117	0.024375	0.110613
ANPEP	214.302	-0.0392459	0.86371	-0.0454388	0.963758	0.990158
ANTXR1	245.301	-1.627	0.764737	-2.12753	0.0333758	0.138239
ANTXR2	228.908	-0.741308	0.538967	-1.37542	0.169	0.405928
ANTXRL	0.0244553	0	4.30014	0	1	NA
ANTXRLP1	3.88443	-5.85522	2.19899	-2.66268	0.00775202	0.0465356
ANXA1	1332.04	-0.318119	0.482647	-0.659113	0.509823	0.744844
ANXA10	260.13	5.32605	1.29811	4.10292	4.07964e-05	0.000628456
ANXA11	1151.47	0.619516	0.377622	1.64057	0.100886	0.292819
ANXA13	13.0728	5.47947	2.12378	2.58006	0.00987842	0.0560296
ANXA2	3067.46	1.41374	0.370017	3.82073	0.000133057	0.00171727
ANXA2P1	2.27747	2.78841	1.72845	1.61324	0.106692	0.303497
ANXA2P2	0.56195	0.933377	2.34138	0.398644	0.690156	NA
ANXA2P3	37.8912	0.62399	1.0043	0.62132	0.534389	0.760757
ANXA2R	57.4903	-1.51503	0.880535	-1.72057	0.0853282	0.262227
ANXA3	71.0699	3.40456	1.09907	3.09766	0.00195055	0.0157754
ANXA4	243.416	2.7454	0.577906	4.7506	2.0281e-06	4.38757e-05
ANXA5	428.445	-0.0781162	0.494503	-0.157969	0.874481	0.954389
ANXA6	578.835	-2.05503	0.660067	-3.11336	0.0018497	0.015116
ANXA7	182.117	0.907974	0.53232	1.70569	0.0880655	0.267833
ANXA8	0	NA	NA	NA	NA	NA
ANXA8L1	0.033922	0	4.30014	0	1	NA
ANXA9	7.33181	1.946	1.57525	1.23536	0.216696	0.471373
AOAH	85.1448	-5.32101	1.01134	-5.26134	1.43008e-07	4.05855e-06
AOAH-IT1	0	NA	NA	NA	NA	NA
AOC1	66.4168	2.91678	1.39134	2.09638	0.0360482	0.146149
AOC2	1.37951	-0.794843	3.84425	-0.206762	0.836196	0.937089
AOC3	152.867	-2.91627	0.988921	-2.94895	0.00318858	0.0231519
AOC4P	0.148062	-0.171992	4.30014	-0.0399969	0.968096	NA
AOX1	51.7952	4.77224	1.48356	3.21675	0.00129651	0.0113937
AOX2P	0.00987579	0	4.30014	0	1	NA
AP1AR	74.5105	0.647329	0.775779	0.834425	0.404042	0.659808
AP1B1	518.389	-0.913075	0.333846	-2.73502	0.00623761	0.0392384
AP1B1P1	0	NA	NA	NA	NA	NA
AP1G1	244.155	-0.758457	0.495577	-1.53045	0.125905	0.337523
AP1G2	111.793	-0.203217	0.746697	-0.272155	0.785503	0.911032
AP1M1	181.333	-0.913828	0.575757	-1.58718	0.112473	0.314131
AP1M2	55.1586	2.93352	1.13357	2.58787	0.00965725	0.0550314
AP1S1	145.949	1.24149	0.500303	2.48147	0.013084	0.0690202
AP1S2	305.588	-3.12403	0.589862	-5.2962	1.18235e-07	3.42924e-06
AP1S3	98.5285	0.763524	0.767193	0.995217	0.319631	0.581668
AP2A1	33.2455	0.25301	0.947119	0.267136	0.789364	0.912494
AP2A2	215.654	-0.389374	0.448504	-0.868162	0.385306	0.642368
AP2B1	612.102	0.287392	0.367817	0.781346	0.434599	0.685879
AP2M1	469.603	-0.203549	0.358648	-0.567546	0.570344	0.787037
AP2S1	295.893	-0.152609	0.569785	-0.267836	0.788825	0.912278
AP3B1	272.443	0.179653	0.413731	0.434226	0.664124	0.845058
AP3B2	0.0425606	0.410626	4.30014	0.0954915	0.923924	NA
AP3D1	1019.46	0.363959	0.321329	1.13267	0.257353	0.51996
AP3M1	88.9715	0.443195	0.832601	0.532302	0.594517	0.801667
AP3M2	171.623	-1.66033	0.599923	-2.76756	0.00564769	0.036386
AP3S1	101.829	1.06054	0.760987	1.39363	0.163428	0.397632
AP3S2	0.519135	-1.34882	4.29261	-0.314218	0.753355	NA
AP4B1	120.703	-0.550012	0.671345	-0.819269	0.412633	0.66753
AP4B1-AS1	0	NA	NA	NA	NA	NA
AP4E1	43.3296	-0.174565	0.935593	-0.186582	0.851989	0.943767
AP4M1	54.8025	1.45522	0.758716	1.918	0.0551107	0.195242
AP4S1	34.8919	-1.80736	0.900522	-2.00702	0.044748	0.169043
AP5B1	109.108	-1.135	0.546201	-2.078	0.0377096	0.150533
AP5M1	42.2944	-0.683784	0.828339	-0.825488	0.409094	0.664287
AP5S1	69.921	1.86116	0.903431	2.0601	0.0393885	0.154771
AP5Z1	248.949	-0.25325	0.315032	-0.803887	0.421462	0.675524
APAF1	138.609	-0.761976	0.626227	-1.21677	0.22369	0.479759
APBA1	17.4222	-5.31475	1.61117	-3.2987	0.000971354	0.00910199
APBA2	49.8688	-6.52137	1.23408	-5.28439	1.26127e-07	3.65147e-06
APBA3	72.9824	-0.161502	0.734532	-0.219871	0.825972	0.931661
APBB1	96.485	-2.24086	0.697003	-3.21499	0.00130448	0.0114321
APBB1IP	264.531	-2.96677	0.849697	-3.49157	0.000480199	0.00512714
APBB2	97.4646	2.21443	0.887538	2.49503	0.0125947	0.067037
APBB3	77.108	-0.814553	0.853504	-0.954364	0.3399	0.600608
APC	160.099	0.480029	0.451649	1.06284	0.287856	0.552008
APC2	5.04829	6.47082	3.40615	1.89974	0.0574668	0.200763
APCDD1	238.493	1.40816	0.953902	1.47621	0.139888	0.362019
APCDD1L	82.1343	4.43809	1.70466	2.6035	0.00922769	0.053191
APCDD1L-AS1	5.19536	-3.06533	2.05819	-1.48933	0.136401	0.356678
APCS	0	NA	NA	NA	NA	NA
APEH	192.357	0.247488	0.585	0.423055	0.672255	0.850622
APELA	0.516247	0	4.30014	0	1	NA
APEX1	148.994	0.914712	0.451124	2.02763	0.0425983	0.16347
APEX2	80.3441	-0.580256	0.839901	-0.690862	0.489652	0.730076
APH1A	889.037	0.35205	0.438805	0.802291	0.422385	0.675986
APH1B	62.4625	-1.15944	0.856179	-1.3542	0.175673	0.41513
API5	69.4098	-0.0459103	0.664755	-0.0690635	0.944939	0.984473
APIP	9.20145	1.29379	1.39434	0.927882	0.353469	0.613361
APITD1	18.1195	0.790773	1.21771	0.649391	0.516086	0.749386
APITD1-CORT	0.0259104	-0.171983	4.30014	-0.0399948	0.968097	NA
APLF	26.8857	-0.960499	1.22534	-0.783862	0.433121	0.685342
APLN	138.925	3.40053	1.37079	2.4807	0.0131124	0.0691468
APLNR	170.331	1.31354	0.956753	1.37291	0.169779	0.40669
APLP1	12.8062	-0.13856	2.01559	-0.0687442	0.945193	0.984548
APLP2	2047.81	0.171301	0.328587	0.521327	0.602139	0.806815
APMAP	685.953	-0.663952	0.38023	-1.74619	0.0807786	0.253022
APOA1	2.42504	4.24265	2.31476	1.83287	0.0668222	0.221838
APOA1-AS	0	NA	NA	NA	NA	NA
APOA1BP	180.511	1.41086	0.520303	2.71161	0.00669567	0.0414028
APOA2	0	NA	NA	NA	NA	NA
APOA4	0.572182	4.20682	4.24889	0.990097	0.322127	NA
APOA5	0	NA	NA	NA	NA	NA
APOB	5.09345	6.41863	2.54595	2.52111	0.0116985	0.0633359
APOBEC1	9.20945	3.0067	2.15964	1.39222	0.163855	0.398047
APOBEC2	0	0	0	0	1	NA
APOBEC3A	72.5126	-6.53272	1.28385	-5.08837	3.61154e-07	9.23946e-06
APOBEC3A_B	0	NA	NA	NA	NA	NA
APOBEC3B	0.44394	-1.19359	4.27525	-0.279185	0.780103	NA
APOBEC3B-AS1	0	NA	NA	NA	NA	NA
APOBEC3C	232.789	-2.08581	0.609815	-3.4204	0.000625286	0.00635969
APOBEC3D	88.7174	-2.48777	1.11658	-2.22803	0.0258786	0.115506
APOBEC3F	47.4158	-2.83194	0.96278	-2.94142	0.00326711	0.0235816
APOBEC3G	109.048	-2.78772	0.935759	-2.9791	0.00289099	0.0213434
APOBEC3H	15.339	-7.84118	1.40674	-5.57401	2.48938e-08	8.40552e-07
APOBEC4	0.396684	2.6327	4.25703	0.618436	0.536288	NA
APOBR	132.958	-4.9928	0.832606	-5.99659	2.01501e-09	8.16104e-08
APOC1	77.7437	-1.9982	1.10786	-1.80365	0.0712859	0.232074
APOC1P1	0.25202	0.778726	4.28235	0.181846	0.855704	NA
APOC2	0	NA	NA	NA	NA	NA
APOC3	0	0	0	0	1	NA
APOC4	0	NA	NA	NA	NA	NA
APOC4-APOC2	0	NA	NA	NA	NA	NA
APOD	270.849	-0.0893228	0.860787	-0.103769	0.917353	0.974644
APOE	244.113	-3.39417	0.694097	-4.89005	1.00812e-06	2.34086e-05
APOF	0	NA	NA	NA	NA	NA
APOH	0.142752	2.25111	4.27644	0.526398	0.598612	NA
APOL1	1065.16	2.47313	0.44742	5.52755	3.24738e-08	1.05597e-06
APOL2	158.495	0.103475	0.725451	0.142635	0.886578	0.960647
APOL3	190.189	-1.10753	0.668914	-1.65571	0.0977799	0.286843
APOL4	25.3426	0.557272	1.30194	0.428031	0.668629	0.84809
APOL5	0	NA	NA	NA	NA	NA
APOL6	570.43	-0.342363	0.363882	-0.940862	0.346776	0.607796
APOLD1	236.815	-1.57908	0.568612	-2.77707	0.00548508	0.0357015
APOM	6.12173	-2.88616	1.93479	-1.49172	0.135773	0.35533
APOO	17.8835	1.62925	1.19593	1.36234	0.173092	0.411564
APOOL	145.145	0.762054	0.612958	1.24324	0.213779	0.467726
APOOP5	0.0363137	0.0499593	4.30014	0.0116181	0.99073	NA
APOPT1	98.1658	0.774049	0.691951	1.11865	0.263291	0.525917
APP	1993.76	1.76298	0.476694	3.69835	0.000217009	0.0026268
APPBP2	100.897	0.369521	0.600202	0.615661	0.538118	0.763178
APPL1	352.898	-0.20852	0.399572	-0.521859	0.601768	0.806815
APPL2	134.468	1.76408	0.723881	2.43698	0.0148104	0.0757817
APRT	318.786	-0.0177481	0.504849	-0.0351552	0.971956	0.992285
APTR	7.06049	0.668741	1.49126	0.44844	0.653836	0.839004
APTX	79.5458	0.762911	0.629133	1.21264	0.225268	0.481229
AQP1	950.533	2.03801	0.831279	2.45166	0.0142199	0.0735422
AQP10	0.0549435	-0.393927	4.30014	-0.0916081	0.927009	NA
AQP11	0.684556	0.354045	4.23395	0.0836206	0.933358	NA
AQP12A	0	NA	NA	NA	NA	NA
AQP12B	0	NA	NA	NA	NA	NA
AQP2	2.08718	3.10578	1.95126	1.59168	0.111456	0.312225
AQP3	260.699	1.8676	0.960965	1.94347	0.0519598	0.188206
AQP4	0	NA	NA	NA	NA	NA
AQP4-AS1	0	NA	NA	NA	NA	NA
AQP5	31.3269	3.72049	1.88474	1.97401	0.0483811	0.178593
AQP6	0.132076	2.15035	4.27858	0.502585	0.615256	NA
AQP7	0.926713	0.77126	4.30014	0.179357	0.857657	NA
AQP7P1	0	NA	NA	NA	NA	NA
AQP7P3	0	NA	NA	NA	NA	NA
AQP8	1.13794	-4.47937	4.26743	-1.04966	0.293872	0.557531
AQP9	132.17	-7.04963	0.882124	-7.99166	1.33134e-15	1.3177e-13
AQR	100.945	-1.05972	0.647918	-1.63558	0.101927	0.294709
AR	80.3108	0.21825	1.08852	0.200501	0.841088	0.939314
ARAF	107.141	-0.300689	0.670235	-0.448631	0.653698	0.838902
ARAP1	164.232	-1.1981	0.650527	-1.84174	0.0655133	0.218829
ARAP2	136.735	-1.81513	0.803963	-2.25773	0.0239624	0.109357
ARAP3	73.8001	0.451987	0.947926	0.476817	0.633493	0.826835
ARC	31.638	-0.320178	1.38931	-0.230458	0.817736	0.927626
ARCN1	274.224	0.419788	0.475002	0.88376	0.376826	0.635395
AREG	0.676261	-2.13556	4.2812	-0.498822	0.617905	NA
AREL1	105.643	-0.454708	0.709104	-0.641244	0.521364	0.753548
ARF1	2450.34	0.469664	0.28286	1.66041	0.0968313	0.284838
ARF3	864.259	0.287631	0.363018	0.792334	0.428166	0.681314
ARF4	443.883	0.798478	0.392401	2.03485	0.0418658	0.161468
ARF5	456.671	-0.0159817	0.392849	-0.0406816	0.96755	0.991184
ARF6	349.019	-0.314058	0.404136	-0.77711	0.437094	0.688408
ARFGAP1	205.928	0.415261	0.582251	0.713199	0.475722	0.719063
ARFGAP2	107.9	-0.0698464	0.734958	-0.0950346	0.924287	0.976582
ARFGAP3	253.019	-0.719705	0.426147	-1.68886	0.0912455	0.274031
ARFGEF1	322.521	0.268171	0.436855	0.613868	0.539302	0.764173
ARFGEF2	176.217	0.278452	0.533361	0.52207	0.601621	0.806815
ARFGEF3	195.425	3.15434	1.0567	2.98508	0.00283502	0.0210579
ARFIP1	70.9232	0.63413	0.848236	0.747587	0.454709	0.702601
ARFIP2	70.8833	0.818811	0.678401	1.20697	0.227443	0.483526
ARFRP1	104.422	-0.415428	0.531313	-0.781889	0.43428	0.685873
ARG1	0	NA	NA	NA	NA	NA
ARG2	8.63414	-3.69345	1.23912	-2.98069	0.00287596	0.021292
ARGFX	0.170808	-1.21672	4.2966	-0.283182	0.777037	NA
ARGFXP2	0	NA	NA	NA	NA	NA
ARGLU1	1978.74	0.525125	0.317448	1.65421	0.0980857	0.287386
ARHGAP1	500.725	0.0390247	0.277084	0.140841	0.887996	0.9612
ARHGAP10	174.801	0.0120613	0.61743	0.0195347	0.984415	0.997453
ARHGAP11A	32.713	0.367903	1.13837	0.323184	0.746556	0.89132
ARHGAP11B	0.490266	-0.296097	4.28323	-0.0691293	0.944887	NA
ARHGAP12	210.668	1.96003	0.604013	3.24501	0.00117446	0.0105855
ARHGAP15	75.612	-8.29356	1.00903	-8.21937	2.04571e-16	2.21889e-14
ARHGAP17	122.928	-1.50671	0.696606	-2.16292	0.0305471	0.129586
ARHGAP18	267.566	-0.891144	0.548506	-1.62467	0.104232	0.299187
ARHGAP19	28.841	0.772677	0.918347	0.841378	0.400136	0.65623
ARHGAP19-SLIT1	0	NA	NA	NA	NA	NA
ARHGAP20	12.852	-2.59354	1.86508	-1.39058	0.164354	0.398759
ARHGAP21	279.647	1.23424	0.557875	2.21239	0.0269396	0.118808
ARHGAP22	23.314	-1.46272	1.22564	-1.19343	0.232702	0.490044
ARHGAP23	172.293	2.52973	0.880203	2.87403	0.00405274	0.0280504
ARHGAP24	55.9394	0.877991	1.0097	0.869555	0.384544	0.641836
ARHGAP25	187.549	-8.49034	0.803523	-10.5664	4.26611e-26	2.04722e-23
ARHGAP26	250.354	0.256085	0.530033	0.483149	0.62899	0.823885
ARHGAP26-AS1	0	NA	NA	NA	NA	NA
ARHGAP26-IT1	0.0824153	-0.624205	4.29992	-0.145167	0.884579	NA
ARHGAP27	243.538	0.137588	0.566945	0.242683	0.808251	0.92255
ARHGAP28	17.5425	0.00825861	1.51479	0.00545199	0.99565	1
ARHGAP29	289.029	2.9503	0.654464	4.50796	6.5453e-06	0.00012625
ARHGAP30	505.748	-5.67426	0.659479	-8.60416	7.68798e-18	9.8183e-16
ARHGAP31	156.056	-1.82273	0.732531	-2.48827	0.0128367	0.0679874
ARHGAP31-AS1	0.0239493	0	4.30014	0	1	NA
ARHGAP32	140.508	2.50649	0.598621	4.1871	2.82545e-05	0.000460802
ARHGAP33	24.1224	-1.69524	1.23191	-1.3761	0.168791	0.405928
ARHGAP35	271.564	-0.39828	0.430248	-0.925698	0.354603	0.614588
ARHGAP36	0	NA	NA	NA	NA	NA
ARHGAP39	8.57516	1.5446	1.48923	1.03718	0.299653	0.562949
ARHGAP4	224.502	-3.59722	0.929428	-3.87036	0.000108676	0.00144743
ARHGAP40	7.44242	2.19387	2.23533	0.981457	0.326368	0.588249
ARHGAP42	77.0353	2.71699	0.898588	3.02362	0.00249766	0.0190709
ARHGAP44	32.8543	1.38745	1.21374	1.14313	0.252986	0.514749
ARHGAP5	295.569	1.2712	0.461219	2.75617	0.00584823	0.0373739
ARHGAP5-AS1	2.65571	5.33766	2.36757	2.25449	0.0241654	0.110119
ARHGAP6	65.8061	1.12888	1.00183	1.12682	0.259819	0.522143
ARHGAP8	0	0	0	0	1	NA
ARHGAP9	168.649	-8.31689	0.814014	-10.2171	1.66171e-24	6.00293e-22
ARHGDIA	639.342	-0.448076	0.408736	-1.09625	0.27297	0.536256
ARHGDIB	951.407	-4.39168	0.561911	-7.81561	5.46958e-15	4.89358e-13
ARHGDIG	0.0736317	0.771296	4.30014	0.179365	0.857651	NA
ARHGEF1	138.594	-3.21114	0.612279	-5.24457	1.5665e-07	4.34451e-06
ARHGEF10	125.922	2.27356	0.68111	3.33803	0.00084376	0.00812266
ARHGEF10L	129.069	1.37097	0.838846	1.63435	0.102185	0.295076
ARHGEF11	112.271	2.18681	0.763489	2.86423	0.00418029	0.0285957
ARHGEF12	326.595	0.872657	0.504846	1.72856	0.083888	0.259514
ARHGEF15	75.2552	5.44877	1.41795	3.8427	0.000121688	0.00158605
ARHGEF16	61.6103	2.99699	1.18943	2.51969	0.0117457	0.0634828
ARHGEF17	269.443	1.98381	0.840375	2.36063	0.018244	0.0888962
ARHGEF18	166.263	-0.300124	0.621397	-0.482982	0.629108	0.823885
ARHGEF19	38.7636	0.942481	0.78443	1.20149	0.229563	0.48575
ARHGEF2	302.089	-1.02093	0.441682	-2.31145	0.0208081	0.0979538
ARHGEF25	23.2944	-1.81052	1.30787	-1.38433	0.166258	0.401975
ARHGEF26	29.9731	-1.29955	1.50422	-0.863936	0.387623	0.644229
ARHGEF26-AS1	0	0	0	0	1	NA
ARHGEF28	46.8693	3.36283	1.02944	3.26667	0.0010882	0.00993444
ARHGEF3	208.542	-1.24522	0.67993	-1.83139	0.067042	0.222104
ARHGEF3-AS1	0	NA	NA	NA	NA	NA
ARHGEF33	0.612003	0.77126	4.30014	0.179357	0.857657	NA
ARHGEF34P	0	NA	NA	NA	NA	NA
ARHGEF35	0.215532	2.47368	4.27128	0.579143	0.562493	NA
ARHGEF37	18.125	2.44165	1.71344	1.425	0.154158	0.38401
ARHGEF38	19.7982	2.60307	1.71677	1.51626	0.129454	0.343783
ARHGEF38-IT1	0.163667	-0.179854	4.29858	-0.0418403	0.966626	NA
ARHGEF39	6.98484	2.23814	1.90638	1.17403	0.240384	0.499636
ARHGEF4	23.6696	4.4501	1.25723	3.53962	0.000400709	0.00442204
ARHGEF40	136.341	-1.26859	0.770982	-1.64543	0.0998822	0.290867
ARHGEF5	40.5046	1.69307	1.02431	1.6529	0.0983518	0.287821
ARHGEF6	171.423	-3.72374	0.814474	-4.57196	4.83184e-06	9.60063e-05
ARHGEF7	356.208	0.140659	0.456509	0.308118	0.757992	0.896993
ARHGEF7-AS1	0	NA	NA	NA	NA	NA
ARHGEF7-AS2	0.134273	-0.393938	4.30014	-0.0916106	0.927007	NA
ARHGEF9	149.147	0.472266	0.700112	0.674557	0.499957	0.737181
ARHGEF9-IT1	0.785349	-3.65163	4.27105	-0.854971	0.392567	NA
ARID1A	604.461	-0.560538	0.360398	-1.55533	0.119867	0.327504
ARID1B	252.216	-0.737569	0.367102	-2.00917	0.0445195	0.168461
ARID2	141.301	-0.897163	0.507666	-1.76723	0.0771896	0.245014
ARID3A	80.2141	-0.676275	0.812243	-0.832602	0.405069	0.660546
ARID3B	58.3171	-0.260511	0.88783	-0.293424	0.769198	0.903006
ARID3C	0	NA	NA	NA	NA	NA
ARID4A	461.91	-0.97813	0.375044	-2.60804	0.00910628	0.0526111
ARID4B	837.082	-1.30364	0.392132	-3.32449	0.000885796	0.00847581
ARID5A	290.032	-2.59549	0.631282	-4.11146	3.9316e-05	0.000608016
ARID5B	984.072	-1.83703	0.419545	-4.37863	1.19427e-05	0.000216142
ARIH1	278.212	-0.905234	0.511343	-1.77031	0.076676	0.243921
ARIH2	560.148	-0.836892	0.316369	-2.6453	0.00816177	0.0483719
ARIH2OS	0.0363137	0.0499593	4.30014	0.0116181	0.99073	NA
ARL1	255.067	1.00399	0.345432	2.90648	0.00365516	0.0259058
ARL10	2.98616	-3.94621	3.27809	-1.20381	0.228661	0.484749
ARL11	20.4489	-1.33016	1.38973	-0.95714	0.338497	0.599338
ARL13A	0	NA	NA	NA	NA	NA
ARL13B	126.63	0.173279	0.617918	0.280424	0.779152	0.907834
ARL14	82.97	3.49764	1.58992	2.19989	0.0278149	0.121336
ARL14EP	77.2701	-0.887454	0.748526	-1.1856	0.235779	0.494347
ARL14EPL	0.0386461	-0.393927	4.30014	-0.0916081	0.927009	NA
ARL15	7.00075	-1.65809	1.66012	-0.998779	0.317902	0.57992
ARL16	27.5281	1.0623	1.09206	0.972745	0.33068	0.592046
ARL17A	1.93231	-1.00332	2.52052	-0.39806	0.690586	0.861451
ARL17B	0	NA	NA	NA	NA	NA
ARL2	318.252	0.710796	0.468139	1.51834	0.128928	0.343012
ARL2-SNX15	0	NA	NA	NA	NA	NA
ARL2BP	147.164	-0.566982	0.569986	-0.99473	0.319867	0.581809
ARL3	104.336	0.109321	0.654872	0.166934	0.867422	0.95161
ARL4A	144.14	0.485019	0.770611	0.629395	0.52909	0.757387
ARL4C	2813.75	-3.80023	0.507616	-7.48643	7.07733e-14	5.63199e-12
ARL4D	74.2259	-0.409053	1.0368	-0.394536	0.693185	0.862316
ARL5A	165.291	-0.929165	0.577775	-1.60818	0.107796	0.30572
ARL5B	44.3554	-1.07091	1.01128	-1.05896	0.289616	0.553508
ARL5C	0	NA	NA	NA	NA	NA
ARL6	5.11591	0.0540705	1.76976	0.0305525	0.975626	0.993544
ARL6IP1	478.168	1.01055	0.367063	2.75308	0.0059037	0.0376463
ARL6IP4	482.457	-0.287735	0.378172	-0.760858	0.446742	0.695977
ARL6IP5	627.808	-0.62305	0.385603	-1.61578	0.106142	0.302476
ARL6IP6	15.6085	-0.122085	1.21724	-0.100296	0.920109	0.975813
ARL8A	538.809	-1.11927	0.464422	-2.41002	0.0159515	0.0801169
ARL8B	215.256	-0.684391	0.463487	-1.47661	0.139779	0.361948
ARL9	0.331713	-0.172005	4.30014	-0.0399999	0.968093	NA
ARMC1	178.635	1.0035	0.641669	1.5639	0.117842	0.323758
ARMC10	67.086	0.968848	0.927836	1.0442	0.296392	0.560164
ARMC12	0.844789	-1.3605	4.25249	-0.319931	0.749021	NA
ARMC2	2.95432	0.601331	2.27259	0.264601	0.791317	0.91316
ARMC2-AS1	0	NA	NA	NA	NA	NA
ARMC3	0.0132783	0.0499593	4.30014	0.0116181	0.99073	NA
ARMC4	0.0640192	0	4.30014	0	1	NA
ARMC5	70.7372	0.239811	0.903481	0.26543	0.790678	0.912822
ARMC6	37.9682	0.246235	1.07815	0.228386	0.819346	0.928721
ARMC7	44.6146	1.04353	1.07322	0.97234	0.330882	0.592206
ARMC8	97.0806	-0.374123	0.722589	-0.517753	0.60463	0.808556
ARMC9	68.2905	0.767491	0.741204	1.03547	0.300452	0.563805
ARMCX1	47.8774	0.0187834	1.13663	0.0165256	0.986815	0.998733
ARMCX2	48.6523	-1.07059	0.882421	-1.21324	0.225038	0.481004
ARMCX3	322.263	0.124838	0.515494	0.242171	0.808648	0.92287
ARMCX4	46.4804	0.725384	1.08436	0.668951	0.503527	0.739868
ARMCX5	33.4013	1.05681	1.04286	1.01338	0.31088	0.573496
ARMCX5-GPRASP2	0.610362	-1.71038	4.26397	-0.401125	0.688328	NA
ARMCX6	9.87341	-1.95717	1.84342	-1.0617	0.288371	0.552461
ARMS2	0.015107	0	4.30014	0	1	NA
ARMT1	14.2765	-0.541862	1.32166	-0.409986	0.681816	0.856652
ARNT	196.472	-1.02938	0.550146	-1.87111	0.06133	0.209451
ARNT2	19.745	2.60369	1.54505	1.68518	0.0919534	0.27553
ARNTL	57.7191	-1.58136	0.715789	-2.20926	0.0271568	0.119393
ARNTL2	67.7158	2.66093	0.802853	3.31434	0.0009186	0.00872119
ARNTL2-AS1	0	NA	NA	NA	NA	NA
ARPC1A	101.453	2.25576	0.760746	2.9652	0.0030249	0.0221156
ARPC1B	2401.17	-0.860665	0.407264	-2.11329	0.0345762	0.141859
ARPC2	2344.66	-0.623288	0.299049	-2.08423	0.037139	0.149008
ARPC3	701.077	0.00210739	0.431256	0.00488664	0.996101	1
ARPC4	671.775	-0.941518	0.414496	-2.27147	0.0231183	0.10624
ARPC4-TTLL3	0	NA	NA	NA	NA	NA
ARPC5	337.77	-0.174355	0.414931	-0.420202	0.674338	0.851752
ARPC5L	236.029	0.475743	0.387134	1.22889	0.219115	0.474159
ARPIN	126.898	1.06135	0.586948	1.80825	0.0705672	0.230339
ARPP19	225.631	-0.358595	0.440161	-0.81469	0.41525	0.670121
ARPP21	0	NA	NA	NA	NA	NA
ARR3	0	NA	NA	NA	NA	NA
ARRB1	204.493	-0.726819	0.453402	-1.60304	0.108927	0.307995
ARRB2	426.557	-2.67821	0.548455	-4.8832	1.04381e-06	2.41309e-05
ARRDC1	130.378	1.48789	0.536993	2.77077	0.00559231	0.0361993
ARRDC1-AS1	11.6718	0.787883	1.5109	0.521468	0.602041	0.806815
ARRDC2	150.917	-1.11549	0.665364	-1.6765	0.0936394	0.279208
ARRDC3	413.046	-1.75514	0.432206	-4.06089	4.88864e-05	0.000733806
ARRDC3-AS1	0.64565	-0.575558	4.28792	-0.134228	0.893222	NA
ARRDC4	21.8747	1.69403	1.27588	1.32774	0.184264	0.427298
ARRDC5	12.556	-6.78143	1.67815	-4.04102	5.32194e-05	0.00079119
ARSA	143.109	-0.911078	0.48147	-1.89228	0.0584531	0.202596
ARSB	20.3826	-3.27928	1.10133	-2.97758	0.00290537	0.0214197
ARSD	196.275	0.955745	0.612	1.56168	0.118364	0.324744
ARSE	3.197	2.2237	2.47119	0.899852	0.368199	0.627778
ARSF	0	NA	NA	NA	NA	NA
ARSG	8.11301	1.62798	1.79957	0.904651	0.36565	0.626205
ARSH	0	NA	NA	NA	NA	NA
ARSI	25.2602	2.56907	1.5392	1.6691	0.095098	0.28207
ARSJ	46.1504	3.16657	0.979398	3.23318	0.0012242	0.0108912
ARSK	42.1534	-1.25821	0.90351	-1.39258	0.163747	0.397975
ART1	0	NA	NA	NA	NA	NA
ART3	0.0151216	0	4.30014	0	1	NA
ART4	0	NA	NA	NA	NA	NA
ART5	0.194319	-0.39394	4.30014	-0.091611	0.927007	NA
ARTN	6.05335	4.61887	1.98953	2.32158	0.0202553	0.096037
ARV1	41.0709	1.18543	0.998755	1.18691	0.235264	0.493724
ARVCF	45.7381	1.75773	1.07086	1.64142	0.100711	0.292635
ARX	1.94427	2.78131	3.48561	0.797942	0.424904	0.678673
AS3MT	0	NA	NA	NA	NA	NA
ASAH1	171.383	-1.37306	0.543028	-2.52852	0.0114544	0.062463
ASAH2	0.0745205	1.47279	4.29469	0.342932	0.73165	NA
ASAH2B	0	0	0	0	1	NA
ASAP1	706.425	-0.63792	0.472896	-1.34896	0.177349	0.417806
ASAP1-IT1	36.2574	-2.42702	1.23532	-1.96468	0.0494511	0.181274
ASAP1-IT2	20.4332	-3.68084	1.43002	-2.57398	0.0100535	0.0568163
ASAP2	222.198	2.9003	0.526357	5.51013	3.58576e-08	1.16123e-06
ASAP3	39.3516	1.38305	0.989688	1.39746	0.162274	0.396693
ASB1	164.241	-0.236645	0.558625	-0.423621	0.671842	0.850485
ASB10	0	NA	NA	NA	NA	NA
ASB11	0.535401	-3.38638	4.27273	-0.792558	0.428035	NA
ASB12	0	0	0	0	1	NA
ASB13	32.3506	0.984508	1.12921	0.871858	0.383286	0.640756
ASB14	0	NA	NA	NA	NA	NA
ASB15	0.0907364	-0.0332622	4.30014	-0.00773514	0.993828	NA
ASB16	0	NA	NA	NA	NA	NA
ASB16-AS1	60.9043	-0.731285	0.815402	-0.89684	0.369804	0.629566
ASB17	0.0456474	0	4.30014	0	1	NA
ASB18	0	NA	NA	NA	NA	NA
ASB2	24.7945	-5.74297	1.25836	-4.56384	5.02255e-06	9.91735e-05
ASB3	29.1732	-0.742494	1.0951	-0.678014	0.497763	0.735731
ASB4	0.0542104	0	4.30014	0	1	NA
ASB5	0.0440888	-0.393927	4.30014	-0.0916081	0.927009	NA
ASB6	61.7559	-0.759736	0.818877	-0.927777	0.353523	0.613388
ASB7	54.0159	-0.615293	0.897921	-0.685242	0.493191	0.733198
ASB8	93.1795	0.0372	0.753589	0.0493638	0.960629	0.989497
ASB9	4.10297	0.0267452	2.35595	0.0113522	0.990942	0.999616
ASB9P1	0	NA	NA	NA	NA	NA
ASCC1	71.9843	0.443318	0.739069	0.599833	0.548618	0.770615
ASCC2	141.397	0.539862	0.487821	1.10668	0.268432	0.531427
ASCC3	189.71	-0.149257	0.425268	-0.350972	0.725609	0.88039
ASCL1	0.381377	-2.80164	4.27769	-0.654942	0.512505	NA
ASCL2	45.4487	0.820045	1.34361	0.610329	0.541644	0.765163
ASCL3	0.0951682	1.73918	4.28874	0.405523	0.685093	NA
ASCL4	0	NA	NA	NA	NA	NA
ASCL5	0	NA	NA	NA	NA	NA
ASF1A	61.1372	-0.588267	1.02981	-0.571236	0.567839	0.784842
ASF1B	36.4963	1.07858	0.795696	1.35552	0.175253	0.414533
ASGR1	14.0921	-2.68373	1.62587	-1.65064	0.0988115	0.288705
ASGR2	12.1826	-7.17458	1.4697	-4.88167	1.05189e-06	2.42823e-05
ASH1L	740.785	-0.129786	0.282088	-0.460089	0.645452	0.833961
ASH1L-AS1	7.40087	0.552541	1.52187	0.363067	0.716554	0.875299
ASH2L	72.634	0.270381	0.676437	0.399714	0.689367	0.860812
ASIC1	16.7019	0.513092	1.87241	0.274028	0.784063	0.910378
ASIC2	0.190569	0.188671	4.30014	0.0438756	0.965004	NA
ASIC3	8.02682	-2.75038	1.88867	-1.45625	0.145323	0.371068
ASIC4	0.0558715	-0.87632	4.29875	-0.203855	0.838467	NA
ASIC5	0	NA	NA	NA	NA	NA
ASIP	0.116457	-1.41439	4.29536	-0.329283	0.741942	NA
ASL	103.459	2.18217	0.844994	2.58247	0.00980965	0.0556994
ASMT	0	NA	NA	NA	NA	NA
ASMTL	0	NA	NA	NA	NA	NA
ASMTL-AS1	0	NA	NA	NA	NA	NA
ASNA1	118.917	0.776835	0.604391	1.28532	0.198681	0.449025
ASNS	91.74	0.635243	0.82183	0.772961	0.439545	0.690633
ASNSD1	96.4418	0.297832	0.686647	0.433749	0.664471	0.845264
ASPA	5.32252	1.37482	2.81817	0.487843	0.625661	0.82217
ASPDH	0	NA	NA	NA	NA	NA
ASPG	5.47311	6.84405	3.08264	2.22019	0.0264059	0.117147
ASPH	563.386	2.40543	0.461644	5.21056	1.88269e-07	5.12274e-06
ASPHD1	17.4575	3.96473	1.20636	3.28652	0.00101435	0.00942676
ASPHD2	51.8538	1.01507	0.930024	1.09145	0.275076	0.538922
ASPM	165.571	1.24293	0.809985	1.53452	0.124903	0.335645
ASPN	195.341	1.5982	1.01194	1.57935	0.114257	0.317321
ASPRV1	8.87285	2.05465	2.336	0.879558	0.379099	0.636741
ASPSCR1	59.6938	-0.601546	0.988058	-0.608817	0.542646	0.765827
ASRGL1	68.8658	1.62131	0.830952	1.95115	0.0510396	0.185637
ASS1	274.755	3.66653	0.779341	4.70466	2.54292e-06	5.40533e-05
ASTE1	23.277	-0.488615	1.04701	-0.466677	0.640731	0.831281
ASTL	0.42128	-3.04031	4.27542	-0.711113	0.477014	NA
ASTN1	0.328219	0.410608	4.30014	0.0954872	0.923928	NA
ASTN2	9.28337	-0.302675	1.52979	-0.197855	0.843159	0.939542
ASTN2-AS1	0	NA	NA	NA	NA	NA
ASUN	67.2109	0.0333216	0.745227	0.0447133	0.964336	0.990365
ASXL1	325.066	-0.00569069	0.363647	-0.0156489	0.987514	0.998996
ASXL2	163.651	-0.614372	0.579987	-1.05929	0.28947	0.553498
ASXL3	3.18453	-0.798375	2.89787	-0.275504	0.782929	0.909578
ASZ1	0.0186301	0.410628	4.30014	0.0954919	0.923924	NA
ATAD1	113.014	0.0899718	0.645116	0.139466	0.889082	0.961912
ATAD2	208.583	0.259787	0.707906	0.36698	0.713634	0.874293
ATAD2B	246.967	-0.900326	0.575983	-1.56311	0.118026	0.324054
ATAD3A	36.0597	0.669441	1.07395	0.623343	0.533059	0.75995
ATAD3B	50.4429	0.0895996	1.21804	0.0735608	0.94136	0.98304
ATAD3C	54.7552	0.605718	1.27493	0.4751	0.634716	0.827885
ATAD5	53.4856	0.0550968	0.842372	0.0654068	0.94785	0.985345
ATAT1	59.4001	2.2025	0.895791	2.45872	0.0139434	0.0723721
ATCAY	0.142375	-0.171995	4.30014	-0.0399976	0.968095	NA
ATE1	105.764	0.798201	0.754238	1.05829	0.289924	0.553896
ATE1-AS1	0.57657	-2.39839	4.28249	-0.560046	0.575448	NA
ATF1	49.9939	-0.0719745	0.917706	-0.0784287	0.937487	0.9818
ATF2	81.2147	-1.3601	0.660434	-2.05941	0.0394552	0.154771
ATF3	2363.24	1.14188	0.462977	2.4664	0.013648	0.0712278
ATF4	975.611	-0.366584	0.415505	-0.882262	0.377635	0.635743
ATF5	272.81	-1.41906	0.556343	-2.55069	0.010751	0.0597589
ATF6	304.579	-0.0443856	0.374839	-0.118412	0.905741	0.969536
ATF6B	81.2052	-0.829917	0.460074	-1.80388	0.0712507	0.232023
ATF7	69.7206	0.450084	0.743148	0.605645	0.544751	0.767429
ATF7IP	267.516	-0.931764	0.41251	-2.25877	0.023898	0.109157
ATF7IP2	43.5219	0.876705	1.18876	0.737497	0.46082	0.707215
ATG10	47.9641	-0.96576	0.902042	-1.07064	0.284332	0.548106
ATG101	205.392	0.307213	0.475335	0.646309	0.518079	0.750897
ATG12	310.991	0.266588	0.53875	0.494827	0.620722	0.819569
ATG13	153.259	0.0210822	0.573287	0.0367742	0.970665	0.991785
ATG14	151.434	0.296465	0.509342	0.582056	0.560529	0.780098
ATG16L1	67.1845	0.13395	0.894903	0.149682	0.881016	0.958292
ATG16L2	368.824	-1.71367	0.49045	-3.49408	0.000475699	0.00508654
ATG2A	148.218	-0.885045	0.579093	-1.52833	0.126431	0.338603
ATG2B	120.503	0.788608	0.587321	1.34272	0.179362	0.421234
ATG3	187.659	-0.115482	0.587332	-0.196622	0.844124	0.939986
ATG4A	68.4905	0.421517	0.861585	0.489234	0.624676	0.821421
ATG4B	384.076	-0.391657	0.533397	-0.73427	0.462784	0.708407
ATG4C	46.1043	0.812645	1.0686	0.760478	0.446969	0.695996
ATG4D	37.4384	-0.144082	0.973476	-0.148008	0.882337	0.959003
ATG5	84.9173	-0.16395	0.590278	-0.277751	0.781204	0.908774
ATG7	79.0158	0.0350685	0.686941	0.0510502	0.959286	0.989053
ATG9A	152.889	0.527762	0.537088	0.982637	0.325786	0.587804
ATG9B	6.76107	-1.32962	1.3072	-1.01715	0.309082	0.571523
ATHL1	170.088	-1.9763	0.761658	-2.59474	0.00946634	0.0541774
ATIC	200.967	0.581142	0.491541	1.18229	0.237092	0.49572
ATL1	22.008	0.350621	1.73682	0.201875	0.840014	0.938761
ATL2	111.192	0.0437939	0.5274	0.0830375	0.933822	0.980481
ATL3	246.913	0.501799	0.370568	1.35413	0.175694	0.41513
ATM	243.118	-1.87646	0.640539	-2.92951	0.003395	0.0244156
ATMIN	125.965	-0.895662	0.479161	-1.86923	0.0615908	0.210024
ATN1	100.496	0.426564	0.690059	0.618157	0.536472	0.761866
ATOH1	0	NA	NA	NA	NA	NA
ATOH7	0.199175	0	4.30014	0	1	NA
ATOH8	88.7232	1.45757	1.25957	1.1572	0.24719	0.507923
ATOX1	279.084	0.644219	0.570499	1.12922	0.258805	0.521032
ATP10A	38.41	-6.18284	1.21028	-5.10859	3.24566e-07	8.41215e-06
ATP10B	51.2352	1.57947	1.47455	1.07115	0.2841	0.547991
ATP10D	114.535	-1.36124	0.724185	-1.87969	0.0601503	0.206685
ATP11A	96.909	0.659066	0.726017	0.907783	0.363993	0.624777
ATP11A-AS1	0.0233566	-0.171985	4.30014	-0.0399952	0.968097	NA
ATP11AUN	0	NA	NA	NA	NA	NA
ATP11B	125.401	-0.581556	0.606862	-0.9583	0.337911	0.598832
ATP11C	155.082	0.246407	0.612074	0.402578	0.687259	0.859806
ATP12A	0	0	0	0	1	NA
ATP13A1	79.1765	-0.777439	0.650717	-1.19474	0.232188	0.489148
ATP13A2	46.5561	-0.287262	0.855319	-0.335854	0.736981	0.886202
ATP13A3	264.149	-1.47687	0.59448	-2.4843	0.0129805	0.0685199
ATP13A4	21.9996	2.87643	1.86709	1.54059	0.123416	0.333404
ATP13A4-AS1	0	0	0	0	1	NA
ATP13A5	0.0506105	0	4.30014	0	1	NA
ATP13A5-AS1	0	NA	NA	NA	NA	NA
ATP1A1	2106.61	0.187993	0.397983	0.472364	0.636667	0.82886
ATP1A1-AS1	1.33466	1.88132	2.86086	0.657605	0.510792	0.745546
ATP1A2	8.13252	0.513792	1.94167	0.264614	0.791307	0.91316
ATP1A3	0.834646	-3.24605	4.26942	-0.760302	0.447074	NA
ATP1A4	0	NA	NA	NA	NA	NA
ATP1B1	1410.09	2.50546	0.647107	3.87178	0.000108044	0.00144387
ATP1B2	33.2474	1.30515	1.47829	0.882879	0.377301	0.635655
ATP1B3	666.174	-0.929301	0.437293	-2.12512	0.0335765	0.138902
ATP1B4	0	NA	NA	NA	NA	NA
ATP2A1	0.460227	-2.23255	4.28488	-0.521029	0.602347	NA
ATP2A1-AS1	2.63333	0.209271	2.66694	0.0784686	0.937455	0.9818
ATP2A2	1056.61	0.783755	0.427358	1.83395	0.066661	0.221588
ATP2A3	223.446	-0.891624	0.791729	-1.12617	0.260093	0.522495
ATP2B1	976.028	-1.91544	0.389927	-4.9123	9.00147e-07	2.10557e-05
ATP2B2	0.162168	-1.57357	4.29411	-0.366449	0.71403	NA
ATP2B2-IT2	0	NA	NA	NA	NA	NA
ATP2B3	0.061921	0.18868	4.30014	0.0438777	0.965002	NA
ATP2B4	545.223	-1.13324	0.466393	-2.4298	0.0151073	0.0768517
ATP2C1	155.189	0.745259	0.489927	1.52116	0.128219	0.341716
ATP2C2	61.48	3.01373	1.44422	2.08675	0.0369106	0.148528
ATP4A	1.90771	0.412344	4.21546	0.0978169	0.922078	0.976445
ATP4B	1.7206	5.82622	4.24236	1.37334	0.169646	0.40663
ATP5A1	713.56	0.12725	0.369225	0.34464	0.730365	0.883227
ATP5B	946.66	0.780065	0.289234	2.697	0.00699674	0.0427636
ATP5C1	268.715	1.02211	0.463798	2.20377	0.0275402	0.120444
ATP5D	162.679	1.06155	0.466078	2.27763	0.0227486	0.105028
ATP5E	957.881	-0.0782481	0.544872	-0.143608	0.88581	0.960345
ATP5EP2	29.5948	-0.0749124	0.785962	-0.0953131	0.924066	0.976445
ATP5F1	173.813	0.281315	0.591475	0.475616	0.634348	0.827633
ATP5G1	387.828	0.919387	0.366801	2.5065	0.0121932	0.0654324
ATP5G2	1080.28	0.51273	0.303437	1.68974	0.0910776	0.273786
ATP5G3	1410.14	1.04649	0.359639	2.90984	0.00361611	0.0256677
ATP5H	361.884	0.86894	0.33333	2.60684	0.00913811	0.0527757
ATP5I	1755.18	0.44992	0.389175	1.15609	0.247645	0.508323
ATP5J	599.499	0.549842	0.315239	1.74421	0.0811227	0.253783
ATP5J2	292.913	0.637113	0.42479	1.49983	0.133658	0.351284
ATP5J2-PTCD1	0	NA	NA	NA	NA	NA
ATP5L	1943.83	-0.295488	0.329969	-0.895504	0.370518	0.630113
ATP5L2	20.4851	-1.79744	1.02016	-1.76192	0.0780826	0.246916
ATP5O	591.735	0.961528	0.293508	3.27598	0.00105295	0.00968882
ATP5S	47.3961	0.219938	0.913834	0.240676	0.809806	0.923764
ATP5SL	134.372	0.622711	0.609029	1.02246	0.306561	0.569133
ATP6AP1	380.084	0.158661	0.434801	0.364906	0.715182	0.874835
ATP6AP1L	13.0831	-0.321005	1.55016	-0.207078	0.835949	0.937077
ATP6AP2	421.418	-1.06714	0.281773	-3.78724	0.000152332	0.00192832
ATP6V0A1	210.86	0.510616	0.527677	0.967667	0.333211	0.594293
ATP6V0A2	77.6559	-1.37662	0.671718	-2.04939	0.0404236	0.157633
ATP6V0A4	0.0968176	-0.393933	4.30014	-0.0916095	0.927008	NA
ATP6V0B	378.894	-0.194823	0.434008	-0.448893	0.653509	0.838856
ATP6V0C	1838.98	-0.407205	0.330629	-1.23161	0.218096	0.473379
ATP6V0CP3	0	NA	NA	NA	NA	NA
ATP6V0D1	145.985	-0.863865	0.520209	-1.66061	0.0967917	0.284838
ATP6V0D2	8.98352	-7.41029	2.40505	-3.08113	0.00206214	0.0164846
ATP6V0E1	669.959	-0.422422	0.27228	-1.55142	0.1208	0.328975
ATP6V0E2	59.4518	-1.25734	0.874763	-1.43734	0.15062	0.378405
ATP6V0E2-AS1	1.43295	-1.93232	3.33438	-0.579515	0.562242	0.781092
ATP6V1A	236.582	-0.360761	0.3722	-0.969268	0.332411	0.593402
ATP6V1B1	10.319	-2.22167	2.8035	-0.792462	0.428092	0.681314
ATP6V1B1-AS1	0.106731	-0.497331	4.29888	-0.115688	0.907899	NA
ATP6V1B2	312.327	-1.16574	0.524349	-2.22321	0.0262017	0.116422
ATP6V1C1	95.7715	0.357106	0.824849	0.432935	0.665062	0.84553
ATP6V1C2	8.75259	3.73068	1.63722	2.27867	0.0226868	0.104868
ATP6V1D	179.902	0.813475	0.498857	1.63068	0.102958	0.296756
ATP6V1E1	556.568	0.192976	0.348452	0.55381	0.579709	0.792632
ATP6V1E2	10.9943	1.09333	1.77191	0.617036	0.537211	0.762301
ATP6V1F	477.956	-0.418826	0.373354	-1.1218	0.26195	0.52474
ATP6V1G1	590.453	0.236361	0.232824	1.01519	0.310014	0.57259
ATP6V1G2	1.39809	-4.19761	3.77081	-1.11318	0.26563	0.528674
ATP6V1G2-DDX39B	0	NA	NA	NA	NA	NA
ATP6V1G3	0	NA	NA	NA	NA	NA
ATP6V1H	105.662	0.184308	0.695891	0.264852	0.791124	0.91307
ATP7A	64.5971	-0.165422	0.956153	-0.173008	0.862645	0.949419
ATP7B	10.6486	1.81802	1.68031	1.08196	0.27927	0.542974
ATP8A1	64.0531	-0.750066	0.857223	-0.874995	0.381577	0.639384
ATP8A2	0.737325	-3.71427	4.2707	-0.869709	0.384459	NA
ATP8B1	131.577	3.96765	0.929473	4.26871	1.96608e-05	0.000334424
ATP8B2	130.139	-3.87256	0.719153	-5.3849	7.24851e-08	2.19899e-06
ATP8B3	0.636337	-0.967407	4.268	-0.226665	0.820684	NA
ATP8B4	17.888	-7.99945	1.51628	-5.2757	1.3225e-07	3.80094e-06
ATP8B5P	4.69219	-0.659728	1.93397	-0.341126	0.733009	0.884596
ATP9A	180.907	2.84504	0.685081	4.15285	3.28359e-05	0.000523128
ATP9B	63.3746	-0.68575	0.728153	-0.941766	0.346312	0.607264
ATPAF1	46.6876	0.40814	0.903227	0.451869	0.651363	0.837261
ATPAF2	31.2066	-0.0856682	1.07459	-0.0797215	0.936459	0.981702
ATPIF1	997.246	0.842038	0.274574	3.06671	0.00216432	0.0170858
ATR	112.717	-0.473399	0.63314	-0.747701	0.454641	0.702601
ATRAID	320.912	0.747164	0.326575	2.28788	0.0221448	0.102946
ATRIP	25.1559	1.35461	1.16371	1.16404	0.244407	0.503962
ATRN	112.021	1.53091	0.775735	1.9735	0.0484392	0.178724
ATRNL1	12.1858	-3.94199	2.01909	-1.95236	0.050896	0.185242
ATRX	1301.36	-0.913945	0.27114	-3.37075	0.000749649	0.00738579
ATXN1	245.591	-1.3951	0.486192	-2.86944	0.00411202	0.0282753
ATXN10	154.447	-0.00804928	0.538567	-0.0149457	0.988075	0.999245
ATXN1L	78.9164	-0.852627	0.720751	-1.18297	0.236821	0.495611
ATXN2	298.928	0.529594	0.552962	0.957741	0.338193	0.599182
ATXN2L	73.8564	-1.21328	0.679068	-1.78669	0.073988	0.238291
ATXN3	165.015	-0.445831	0.490714	-0.908536	0.363595	0.624365
ATXN3L	0	NA	NA	NA	NA	NA
ATXN7	188.459	-0.72181	0.51217	-1.40932	0.158741	0.391341
ATXN7L1	90.0911	-0.52891	0.689532	-0.767057	0.443048	0.693192
ATXN7L2	10.2306	-1.42904	1.4139	-1.01071	0.312157	0.574545
ATXN7L3	354.975	0.0587824	0.405869	0.144831	0.884844	0.960154
ATXN7L3B	366.705	0.960961	0.421272	2.2811	0.0225427	0.104443
ATXN8OS	0	NA	NA	NA	NA	NA
AUH	25.8603	2.62255	1.13028	2.32026	0.020327	0.0963189
AUNIP	1.97362	1.77513	2.86445	0.619709	0.535449	0.761507
AUP1	537.589	0.177609	0.331539	0.53571	0.592159	0.800513
AURKA	69.1808	0.923778	0.810676	1.13952	0.254488	0.51625
AURKAIP1	370.058	0.329527	0.403585	0.8165	0.414214	0.669132
AURKAPS1	8.42407	-0.90295	1.59987	-0.564391	0.572488	0.787836
AURKB	80.1643	1.58943	0.7546	2.10632	0.0351767	0.143498
AURKC	2.03991	0.371629	3.30248	0.11253	0.910403	0.97169
AUTS2	378.029	-2.00474	0.733272	-2.73396	0.00625771	0.0393399
AVEN	50.6886	-0.391238	1.08654	-0.360077	0.71879	0.876203
AVIL	13.2873	3.02444	1.43554	2.10684	0.0351318	0.143352
AVL9	99.0243	0.478555	0.571605	0.837212	0.402473	0.65868
AVP	0	NA	NA	NA	NA	NA
AVPI1	119.094	1.23977	0.862718	1.43705	0.150703	0.378405
AVPR1A	27.3426	2.98308	1.49238	1.99888	0.0456218	0.171039
AVPR1B	0	NA	NA	NA	NA	NA
AVPR2	20.6016	5.70675	2.12042	2.69134	0.00711667	0.0434004
AWAT1	0	NA	NA	NA	NA	NA
AWAT2	0	NA	NA	NA	NA	NA
AXDND1	0.772631	4.59737	4.2466	1.0826	0.278985	NA
AXIN1	121.702	0.492047	0.670183	0.734198	0.462828	0.708407
AXIN2	52.2323	0.499864	0.996037	0.501853	0.615771	0.815851
AXL	335.4	0.902142	0.844253	1.06857	0.285264	0.549033
AZGP1	19.7836	2.01022	1.99046	1.00993	0.312531	0.574758
AZGP1P1	0	NA	NA	NA	NA	NA
AZI2	136.118	-0.631885	0.623571	-1.01333	0.310901	0.573496
AZIN1	262.595	0.201568	0.333201	0.604946	0.545215	0.767742
AZIN1-AS1	7.60537	-4.3941	2.20551	-1.99233	0.0463353	0.17284
AZIN2	26.6343	0.316375	1.07641	0.293918	0.768821	0.902992
AZU1	0.0652313	-0.393927	4.30014	-0.0916081	0.927009	NA
B2M	13102.5	-1.19101	0.271203	-4.3916	1.12522e-05	0.000204816
B3GALNT1	11.6504	0.816162	1.80196	0.452929	0.6506	0.836546
B3GALNT2	103.112	0.779603	0.732722	1.06398	0.287337	0.551281
B3GALT1	0	NA	NA	NA	NA	NA
B3GALT2	8.13335	-6.40035	2.03549	-3.14438	0.0016644	0.0139163
B3GALT4	35.4738	-1.02607	0.990631	-1.03577	0.300309	0.563605
B3GALT5	5.49241	6.74865	3.01307	2.23979	0.0251045	0.112942
B3GALT5-AS1	7.60967	7.14647	2.29177	3.11832	0.00181888	0.0149243
B3GALT6	159.039	0.103727	0.522014	0.198706	0.842493	0.939542
B3GAT1	9.05667	-1.91838	1.90007	-1.00964	0.31267	0.57488
B3GAT2	0	NA	NA	NA	NA	NA
B3GAT3	46.6198	-1.10711	0.937913	-1.1804	0.23784	0.496577
B3GLCT	38.6468	0.301974	1.08821	0.277497	0.781398	0.9088
B3GNT2	240.793	-0.535705	0.469987	-1.13983	0.254357	0.51625
B3GNT3	75.7369	2.70073	0.963929	2.80179	0.00508195	0.0335045
B3GNT4	0.441285	0.188658	4.30014	0.0438725	0.965006	NA
B3GNT5	141.118	0.671357	0.86892	0.772634	0.439739	0.690633
B3GNT6	57.7891	3.16215	1.69105	1.86993	0.0614931	0.209846
B3GNT7	42.4533	1.03086	1.15699	0.890983	0.372938	0.632251
B3GNT8	10.1564	1.63209	1.69792	0.961227	0.336438	0.59709
B3GNT9	95.7095	-1.47441	0.885179	-1.66566	0.0957813	0.283301
B3GNTL1	11.195	0.466336	1.7666	0.263974	0.7918	0.913185
B4GALNT1	1.13972	-0.393963	3.64604	-0.108052	0.913954	0.973327
B4GALNT2	0	NA	NA	NA	NA	NA
B4GALNT3	7.61587	7.59834	2.67378	2.8418	0.00448593	0.0302166
B4GALNT4	1.17953	2.01286	3.72049	0.541019	0.588494	0.798577
B4GALT1	1001.21	0.0574507	0.384147	0.149554	0.881116	0.9583
B4GALT1-AS1	0.323928	0.410608	4.30014	0.0954872	0.923928	NA
B4GALT2	202.834	2.35751	0.491863	4.79302	1.6429e-06	3.63873e-05
B4GALT3	140.138	-0.0928933	0.450129	-0.206371	0.836501	0.937284
B4GALT4	112.303	0.83947	0.820637	1.02295	0.306332	0.56911
B4GALT4-AS1	0	NA	NA	NA	NA	NA
B4GALT5	536.519	0.196913	0.455573	0.432231	0.665573	0.845629
B4GALT6	10.9957	-0.418022	1.52095	-0.274843	0.783437	0.909901
B4GALT7	178.915	-0.0381854	0.586146	-0.0651465	0.948057	0.985345
B4GAT1	105.651	0.989523	0.70817	1.3973	0.162324	0.396693
B9D1	12.074	1.68118	1.62311	1.03578	0.300305	0.563605
B9D2	56.8826	0.124823	1.02478	0.121805	0.903054	0.968165
BAALC	6.66507	2.70337	2.14982	1.25749	0.208577	0.460545
BAALC-AS1	0	NA	NA	NA	NA	NA
BAALC-AS2	0.0235499	0.410628	4.30014	0.0954919	0.923924	NA
BAAT	0.320737	-2.10677	4.28157	-0.492055	0.62268	NA
BABAM1	285.158	-0.349556	0.362937	-0.963133	0.335481	0.596552
BACE1	224.513	-0.119212	0.603153	-0.197648	0.84332	0.939542
BACE1-AS	0.0574506	0.410622	4.30014	0.0954905	0.923925	NA
BACE2	670.588	2.6973	0.536969	5.02318	5.08218e-07	1.26742e-05
BACH1	177.639	-1.51185	0.598053	-2.52795	0.0114731	0.062543
BACH1-IT2	1.92585	-5.22108	4.08156	-1.27919	0.200831	0.451498
BACH2	116.354	-4.41741	0.743847	-5.93861	2.87454e-09	1.13237e-07
BAD	97.904	0.75522	0.62367	1.21093	0.225922	0.481846
BAG1	322.392	0.411421	0.394744	1.04225	0.297297	0.561277
BAG2	65.4579	-0.314647	1.1336	-0.277563	0.781348	0.9088
BAG3	482.049	-0.222182	0.516156	-0.430454	0.666865	0.846591
BAG4	38.1493	-0.209196	1.24095	-0.168578	0.866129	0.95089
BAG5	223.138	0.530103	0.458707	1.15565	0.247826	0.508604
BAG6	309.022	0.384516	0.427829	0.898761	0.36878	0.628498
BAGE	0	NA	NA	NA	NA	NA
BAGE2	0	NA	NA	NA	NA	NA
BAGE3	0	NA	NA	NA	NA	NA
BAGE4	0	NA	NA	NA	NA	NA
BAGE5	0	NA	NA	NA	NA	NA
BAHCC1	121.087	0.938163	0.850632	1.1029	0.27007	0.532962
BAHD1	58.6249	-0.489605	0.747446	-0.655037	0.512444	0.746655
BAIAP2	213.664	0.731611	0.594099	1.23146	0.21815	0.473431
BAIAP2-AS1	66.6092	1.23653	0.871368	1.41906	0.15588	0.386827
BAIAP2L1	311.215	3.57745	0.789795	4.52959	5.90983e-06	0.000115114
BAIAP2L2	77.812	1.516	1.31127	1.15613	0.247628	0.508323
BAIAP3	38.1337	-3.82304	1.19106	-3.20978	0.00132837	0.0116157
BAK1	59.3115	-0.00749538	0.892855	-0.00839484	0.993302	1
BAMBI	27.8396	1.97821	1.13595	1.74146	0.0816034	0.254879
BANCR	0	NA	NA	NA	NA	NA
BANF1	46.0881	0.902903	0.657955	1.37229	0.169975	0.407034
BANF2	0	NA	NA	NA	NA	NA
BANK1	101.269	-3.31238	1.26685	-2.61467	0.00893137	0.0518085
BANP	140	-0.0216986	0.535556	-0.0405161	0.967682	0.991184
BAP1	106.629	0.326395	0.533451	0.611855	0.540633	0.764895
BARD1	105.131	0.502784	0.598701	0.839791	0.401026	0.657213
BARHL1	0	NA	NA	NA	NA	NA
BARHL2	0	NA	NA	NA	NA	NA
BARX1	8.03605	2.49078	2.33727	1.06568	0.286569	0.550627
BARX2	25.8855	3.83375	1.43486	2.67186	0.00754329	0.0454549
BASP1	665.584	-4.49112	0.568017	-7.90666	2.6438e-15	2.53741e-13
BASP1P1	0	NA	NA	NA	NA	NA
BATF	83.185	-2.34131	0.859469	-2.72413	0.00644708	0.0402111
BATF2	66.5296	3.05083	1.12128	2.72085	0.00651146	0.0405477
BATF3	40.8268	-6.24823	1.1188	-5.58476	2.34017e-08	7.91859e-07
BAX	280.052	-0.0327832	0.454479	-0.0721336	0.942496	0.983754
BAZ1A	548.229	-0.447226	0.354502	-1.26156	0.207108	0.459204
BAZ1B	510.294	-0.097611	0.358859	-0.272004	0.785619	0.9111
BAZ2A	547.553	-0.158128	0.336689	-0.469655	0.638601	0.830014
BAZ2B	827.803	-0.09442	0.387995	-0.243354	0.807731	0.922223
BBC3	488.759	0.229181	0.579844	0.395247	0.692661	0.862278
BBIP1	52.0295	0.464718	0.813554	0.57122	0.567851	0.784842
BBOX1	0.386322	-0.763297	4.29942	-0.177535	0.859088	NA
BBOX1-AS1	5.49619	3.94513	2.81914	1.39941	0.161691	0.39594
BBS1	37.8691	1.35102	1.12651	1.1993	0.230413	0.48676
BBS10	9.74406	2.86849	1.57742	1.81847	0.0689918	0.226832
BBS12	14.6806	1.18259	1.49597	0.790516	0.429227	0.682248
BBS2	59.1525	-0.174746	1.04005	-0.168017	0.86657	0.951047
BBS4	65.8376	0.551067	0.887597	0.620852	0.534697	0.760921
BBS5	9.97212	0.449537	1.94594	0.231013	0.817305	0.927337
BBS7	56.8856	-0.729801	0.678354	-1.07584	0.281998	0.545732
BBS9	36.9802	-1.23518	1.32716	-0.930697	0.35201	0.612239
BBX	716.81	-0.504381	0.344829	-1.4627	0.14355	0.368556
BCAM	103.315	2.98541	1.01349	2.94567	0.00322257	0.0233666
BCAN	0.369516	-2.79182	4.2778	-0.652631	0.513994	NA
BCAP29	173.86	0.721354	0.495352	1.45625	0.145325	0.371068
BCAP31	437.288	0.917952	0.352607	2.60333	0.00923229	0.053191
BCAR1	267.475	4.60238	0.679972	6.76848	1.30142e-11	7.9881e-10
BCAR3	36.0161	1.231	0.940748	1.30853	0.190694	0.437657
BCAR4	0	NA	NA	NA	NA	NA
BCAS1	577.258	4.12902	1.07327	3.84713	0.00011951	0.0015628
BCAS2	98.3817	-0.0585587	0.659584	-0.0887813	0.929256	0.978337
BCAS3	88.5965	-0.545624	0.653111	-0.835422	0.40348	0.659596
BCAS4	52.4784	-0.576747	0.985697	-0.585116	0.55847	0.778376
BCAT1	107.518	-3.60392	0.77947	-4.62356	3.77213e-06	7.68795e-05
BCAT2	67.7257	0.612037	0.801293	0.763812	0.444979	0.694456
BCCIP	434.534	0.577352	0.631774	0.913858	0.360791	0.621504
BCDIN3D	23.0344	0.270866	1.03974	0.260514	0.794467	0.914753
BCDIN3D-AS1	0	NA	NA	NA	NA	NA
BCHE	2.74188	-0.55904	3.45959	-0.161592	0.871627	0.953085
BCKDHA	162.16	-0.0204224	0.501362	-0.040734	0.967508	0.991184
BCKDHB	17.6845	1.86154	1.43332	1.29876	0.194027	0.442802
BCKDK	116.856	0.268777	0.663472	0.405106	0.685399	0.858393
BCL10	108.631	0.724944	0.744163	0.974174	0.32997	0.591277
BCL11A	76.2832	-1.4013	0.946167	-1.48103	0.138598	0.360071
BCL11B	304.955	-2.96064	0.824964	-3.58881	0.000332191	0.00375756
BCL2	133.727	-5.70896	0.746284	-7.64984	2.01229e-14	1.7041e-12
BCL2A1	516.19	-7.01744	0.788714	-8.89732	5.72105e-19	9.05985e-17
BCL2L1	233.548	0.754952	0.729522	1.03486	0.300735	0.564027
BCL2L10	0.336152	1.93257	4.28375	0.451139	0.651889	NA
BCL2L11	188.407	-2.29891	0.485508	-4.73507	2.18983e-06	4.70532e-05
BCL2L12	87.8173	1.00288	0.656695	1.52716	0.126721	0.338893
BCL2L13	85.8371	1.01835	0.637605	1.59715	0.110233	0.310338
BCL2L14	10.5451	2.21214	2.00281	1.10452	0.269368	0.532349
BCL2L15	75.0561	2.66246	1.08897	2.44495	0.0144873	0.0746327
BCL2L2	32.6788	1.7414	1.02695	1.6957	0.0899424	0.271393
BCL2L2-PABPN1	0	NA	NA	NA	NA	NA
BCL3	979.119	-0.285449	0.370581	-0.770276	0.441136	0.691781
BCL6	220.752	-1.49294	0.490091	-3.04625	0.00231718	0.0180053
BCL6B	48.7304	2.10639	1.24512	1.69171	0.0907005	0.272808
BCL7A	78.8593	0.65913	0.863192	0.763596	0.445108	0.694456
BCL7B	106.042	0.0972788	0.555079	0.175252	0.860882	0.948319
BCL7C	92.2874	-0.111587	0.66842	-0.166942	0.867416	0.95161
BCL9	60.2573	-0.024642	0.828044	-0.0297593	0.976259	0.993791
BCL9L	487.947	0.203976	0.426798	0.477922	0.632706	0.826285
BCLAF1	963.975	-0.477933	0.382945	-1.24805	0.212014	0.46528
BCO1	12.1087	1.73828	1.81147	0.959597	0.337258	0.598026
BCO2	17.0939	-2.13994	1.63811	-1.30635	0.191433	0.438463
BCOR	95.6643	-0.931135	0.614145	-1.51615	0.129482	0.343783
BCORL1	65.0331	0.00611539	0.659346	0.00927493	0.9926	1
BCORP1	0.171355	-1.57357	4.29411	-0.366449	0.71403	NA
BCR	97.5039	0.14174	0.595769	0.237911	0.81195	0.924636
BCRP2	0	NA	NA	NA	NA	NA
BCRP3	0	NA	NA	NA	NA	NA
BCS1L	70.0418	1.04811	0.981136	1.06826	0.285404	0.549102
BCYRN1	0.0093337	0	4.30014	0	1	NA
BDH1	51.9481	1.76689	0.931562	1.8967	0.0578674	0.201537
BDH2	86.0347	0.606769	0.739477	0.820538	0.411909	0.666768
BDKRB1	182.29	4.12969	0.838812	4.92326	8.51145e-07	1.99981e-05
BDKRB2	355.138	2.92087	0.703733	4.15053	3.31703e-05	0.000526865
BDNF	24.4772	0.441193	1.32207	0.333714	0.738595	0.886964
BDNF-AS	17.9937	1.82136	1.6927	1.07601	0.281924	0.545722
BDP1	751.176	-0.761239	0.390412	-1.94983	0.051196	0.185907
BEAN1	4.43847	0.618525	2.00452	0.308566	0.757652	0.896895
BEAN1-AS1	0	NA	NA	NA	NA	NA
BECN1	227.244	0.435224	0.40941	1.06305	0.287759	0.551932
BECN2	0	NA	NA	NA	NA	NA
BEGAIN	1.30598	-3.82362	3.9758	-0.961722	0.336189	0.596963
BEND2	0.015107	0	4.30014	0	1	NA
BEND3	16.5298	-0.388772	1.35036	-0.287902	0.773422	0.905441
BEND3P3	0	NA	NA	NA	NA	NA
BEND4	5.20409	-6.53947	2.80909	-2.32796	0.019914	0.09493
BEND5	15.421	-0.934611	1.722	-0.542748	0.587303	0.797507
BEND6	0.841598	-1.87724	3.8421	-0.488596	0.625128	NA
BEND7	46.9509	2.54124	1.0849	2.34236	0.0191621	0.0922063
BEST1	7.27961	-5.39708	2.12305	-2.54213	0.0110178	0.0609
BEST2	0.0717897	1.43936	4.29528	0.335104	0.737547	NA
BEST3	0.120843	-0.839165	4.29901	-0.195199	0.845237	NA
BEST4	13.3861	-1.28348	2.09625	-0.612272	0.540358	0.764714
BET1	33.5148	1.62592	1.01534	1.60135	0.109299	0.308641
BET1L	180.043	0.580329	0.466498	1.24401	0.213495	0.467364
BEX1	3.94794	-0.69936	2.65354	-0.263557	0.792121	0.913442
BEX2	39.7667	0.541267	1.02438	0.528386	0.597232	0.803792
BEX4	283.858	-1.81765	0.698665	-2.6016	0.00927898	0.0533171
BEX5	179.068	-1.29763	1.01661	-1.27644	0.201801	0.452853
BFAR	148.678	0.555113	0.562221	0.987357	0.323468	0.58552
BFSP1	5.41322	1.4087	2.05636	0.685048	0.493314	0.733256
BFSP2	0.0835635	-1.05074	4.29759	-0.244495	0.806848	NA
BGLAP	0.135526	0	4.30014	0	1	NA
BGLT3	0	NA	NA	NA	NA	NA
BGN	922.631	-0.0655301	0.656352	-0.0998398	0.920472	0.97601
BHLHA15	0	0	0	0	1	NA
BHLHA9	0	NA	NA	NA	NA	NA
BHLHB9	11.8132	1.54782	1.93293	0.800766	0.423267	0.676917
BHLHE22	18.4467	-4.56857	1.5523	-2.9431	0.00324939	0.0234858
BHLHE23	0	NA	NA	NA	NA	NA
BHLHE40	345.518	0.0539368	0.43612	0.123674	0.901573	0.967363
BHLHE40-AS1	14.88	-2.03679	1.58616	-1.2841	0.199106	0.449573
BHLHE41	122.693	-0.560274	0.9379	-0.597371	0.55026	0.771279
BHMG1	0.0640192	0	4.30014	0	1	NA
BHMT	0	NA	NA	NA	NA	NA
BHMT2	44.7097	-0.846151	1.11536	-0.758637	0.44807	0.696812
BICC1	93.9946	-2.79779	1.11926	-2.49967	0.0124308	0.0663703
BICD1	56.4326	-0.202168	0.977225	-0.20688	0.836104	0.937089
BICD2	218.736	-0.505588	0.520396	-0.971546	0.331276	0.592398
BID	158.336	-0.947912	0.634804	-1.49323	0.135376	0.354583
BIK	40.963	4.09287	1.31531	3.11172	0.00186002	0.0151519
BIN1	253.886	-0.540135	0.556021	-0.971429	0.331335	0.592398
BIN2	194.143	-7.6373	0.819015	-9.32498	1.11009e-20	2.22524e-18
BIN3	115.762	0.282027	0.492359	0.572809	0.566774	0.784373
BIN3-IT1	39.2359	-0.586473	1.12594	-0.520876	0.602453	0.807014
BIRC2	343.573	-0.899893	0.343494	-2.61982	0.00879754	0.0512575
BIRC3	1625.34	-1.30707	0.602587	-2.16909	0.0300756	0.128135
BIRC5	67.7033	1.68771	0.846381	1.99403	0.0461483	0.1724
BIRC6	433.757	-0.517855	0.35786	-1.44709	0.147872	0.374717
BIRC6-AS2	0	NA	NA	NA	NA	NA
BIRC7	1.47324	-0.746753	2.79283	-0.267382	0.789175	0.912417
BIRC8	0	NA	NA	NA	NA	NA
BISPR	9.59739	0.343612	1.52472	0.225361	0.821698	0.929724
BIVM	106.029	1.48533	0.784306	1.89382	0.0582494	0.202121
BIVM-ERCC5	0	NA	NA	NA	NA	NA
BLACAT1	3.59038	3.84554	1.9835	1.93877	0.0525294	0.189489
BLACE	0	NA	NA	NA	NA	NA
BLCAP	119.342	1.63392	0.537479	3.03997	0.00236603	0.0182862
BLID	0.110238	0.049948	4.30014	0.0116154	0.990732	NA
BLK	8.50713	-7.37629	1.72535	-4.27525	1.90923e-05	0.000327236
BLM	39.7105	0.277284	1.18933	0.233143	0.81565	0.926455
BLMH	138.914	-0.348481	0.568174	-0.613336	0.539654	0.764466
BLNK	47.1015	0.908253	1.16226	0.781454	0.434535	0.685879
BLOC1S1	162.265	0.517677	0.450607	1.14884	0.250621	0.511588
BLOC1S1-RDH5	0	NA	NA	NA	NA	NA
BLOC1S2	90.2025	-0.595104	0.505812	-1.17653	0.239382	0.498469
BLOC1S3	26.4374	0.132875	0.995073	0.133533	0.893772	0.963877
BLOC1S4	80.3247	0.8337	0.874404	0.953449	0.340362	0.601158
BLOC1S5	0	0	0	0	1	NA
BLOC1S5-TXNDC5	0	NA	NA	NA	NA	NA
BLOC1S6	249.998	-0.944008	0.398175	-2.37084	0.0177479	0.0869063
BLVRA	84.5031	-0.999476	0.575614	-1.73636	0.0824994	0.256598
BLVRB	348.585	0.996508	0.49304	2.02115	0.0432644	0.165372
BLZF1	25.1574	1.22584	1.30439	0.93978	0.34733	0.607868
BMF	80.0046	-1.89644	0.876788	-2.16294	0.0305461	0.129586
BMI1	1.403	2.16671	4.21481	0.51407	0.607203	0.810013
BMP1	190.886	0.520541	0.521848	0.997496	0.318524	0.580587
BMP10	0	NA	NA	NA	NA	NA
BMP15	0	NA	NA	NA	NA	NA
BMP2	140.757	2.38726	0.751375	3.17719	0.00148709	0.0127226
BMP2K	45.6522	-1.88977	0.994752	-1.89974	0.0574678	0.200763
BMP3	0.0271052	0	4.30014	0	1	NA
BMP4	278.639	0.81852	0.830449	0.985636	0.324312	0.586547
BMP5	13.9803	-19.1163	3.32087	-5.75641	8.59229e-09	3.12799e-07
BMP6	31.2599	-4.11496	1.3372	-3.07729	0.00208891	0.0166148
BMP7	97.9358	2.28698	1.21149	1.88773	0.0590615	0.204125
BMP7-AS1	0	NA	NA	NA	NA	NA
BMP8A	58.2867	-1.26311	1.31396	-0.961297	0.336403	0.59709
BMP8B	4.42829	0.410589	3.58628	0.114489	0.908851	0.970657
BMPER	2.51012	-0.172024	4.30014	-0.0400044	0.96809	0.991184
BMPR1A	0.906939	3.22946	2.89262	1.11645	0.26423	NA
BMPR1B	0.202608	-0.624218	4.29992	-0.14517	0.884577	NA
BMPR1B-AS1	0	0	0	0	1	NA
BMPR2	535.225	1.01753	0.394543	2.57902	0.00990803	0.0561373
BMS1	329.242	0.566792	0.299157	1.89463	0.058141	0.201913
BMS1P17	0	NA	NA	NA	NA	NA
BMS1P18	0	NA	NA	NA	NA	NA
BMS1P20	74.0098	0.0546173	0.694434	0.07865	0.937311	0.9818
BMS1P21	22.5488	1.50019	1.65977	0.903853	0.366073	0.626514
BMS1P4	84.0453	0.816452	0.931345	0.876638	0.380683	0.638612
BMS1P5	0.0538422	1.14227	4.29969	0.265664	0.790498	NA
BMS1P6	0	NA	NA	NA	NA	NA
BMX	15.0836	2.54015	2.24881	1.12955	0.258664	0.520926
BNC1	1.68944	3.40705	2.96325	1.14977	0.250239	0.511195
BNC2	135.557	-1.29	0.869036	-1.4844	0.137703	0.358713
BNIP1	49.9214	-0.829216	0.731923	-1.13293	0.257245	0.519873
BNIP2	194.709	-1.95608	0.479686	-4.07783	4.54573e-05	0.000690846
BNIP3	63.2618	-2.72314	1.15689	-2.35385	0.0185803	0.0900389
BNIP3L	312.893	-0.542968	0.38727	-1.40204	0.160903	0.394742
BNIPL	1.56217	3.25895	3.79492	0.858766	0.390469	0.646445
BOC	117.177	1.32554	1.03052	1.28628	0.198344	0.448552
BOD1	77.9172	0.947362	0.473297	2.00162	0.0453252	0.170407
BOD1L1	909.058	-1.06447	0.287476	-3.70279	0.000213239	0.00258763
BOD1L2	0.214295	-0.605704	4.29813	-0.140923	0.887931	NA
BOK	41.7001	3.9018	0.920637	4.23815	2.25368e-05	0.000377664
BOK-AS1	0.327458	1.6155	4.25986	0.379238	0.704511	NA
BOLA1	45.2868	1.22569	1.01102	1.21232	0.22539	0.481369
BOLA2	0	NA	NA	NA	NA	NA
BOLA2B	0	NA	NA	NA	NA	NA
BOLA3	130.843	0.715668	0.660912	1.08285	0.278875	0.542739
BOLA3-AS1	12.7746	-0.528561	1.68969	-0.312816	0.754421	0.894874
BOLL	0.0266792	0	4.30014	0	1	NA
BOP1	12.3611	2.60245	1.45819	1.78471	0.074308	0.238993
BORA	17.0228	0.948129	1.41138	0.671777	0.501726	0.738394
BPESC1	0	NA	NA	NA	NA	NA
BPGM	121.666	-0.19258	0.800713	-0.240511	0.809934	0.923764
BPHL	20.6075	0.705808	1.19246	0.59189	0.553924	0.774701
BPI	0.795573	-3.91849	4.26965	-0.917753	0.358748	NA
BPIFA1	0	NA	NA	NA	NA	NA
BPIFA2	0.16961	0	4.30014	0	1	NA
BPIFA3	0	NA	NA	NA	NA	NA
BPIFA4P	0	NA	NA	NA	NA	NA
BPIFB1	195.181	5.00392	1.52212	3.28746	0.00101094	0.0094048
BPIFB2	0	NA	NA	NA	NA	NA
BPIFB3	0	NA	NA	NA	NA	NA
BPIFB4	0	NA	NA	NA	NA	NA
BPIFB6	0	NA	NA	NA	NA	NA
BPIFC	0	NA	NA	NA	NA	NA
BPNT1	71.8009	1.67677	0.902817	1.85726	0.0632738	0.213601
BPTF	1243.62	-0.423489	0.242538	-1.74607	0.0807988	0.253022
BPY2	0	NA	NA	NA	NA	NA
BPY2B	0	NA	NA	NA	NA	NA
BPY2C	0	NA	NA	NA	NA	NA
BRAF	34.7264	-1.06437	1.04398	-1.01953	0.307951	0.570523
BRAP	61.3851	-0.578369	0.861325	-0.671487	0.50191	0.738548
BRAT1	126.382	0.151544	0.499028	0.303679	0.761373	0.89918
BRCA1	74.8204	0.228203	0.893602	0.255374	0.798434	0.916897
BRCA2	76.4439	0.108124	0.916065	0.118031	0.906043	0.969659
BRCAT107	0	NA	NA	NA	NA	NA
BRCAT54	12.1844	3.17583	2.10155	1.51118	0.130742	0.346052
BRCC3	113.065	0.791922	0.706749	1.12051	0.262495	0.525122
BRD1	116.427	-0.725199	0.568266	-1.27616	0.201899	0.452935
BRD2	1983.72	-0.805832	0.335327	-2.40312	0.0162557	0.0813351
BRD3	729.812	0.519586	0.286319	1.81471	0.0695682	0.228139
BRD4	1278.19	-0.0651952	0.205506	-0.317243	0.75106	0.893463
BRD7	248.178	-0.0197491	0.369527	-0.0534444	0.957378	0.988907
BRD7P3	0	NA	NA	NA	NA	NA
BRD8	261.059	0.733511	0.364449	2.01266	0.0441509	0.167627
BRD9	547.43	-0.103203	0.440898	-0.234076	0.814926	0.926098
BRDT	0.11792	-0.624211	4.29992	-0.145168	0.884578	NA
BRDTP1	0	NA	NA	NA	NA	NA
BRE	105.849	0.495885	0.639651	0.775242	0.438197	0.689447
BRE-AS1	121.318	-5.67195	0.958688	-5.91637	3.29123e-09	1.28691e-07
BREA2	0.27846	-1.44737	4.28588	-0.337707	0.735584	NA
BRF1	77.8642	-0.853982	0.73193	-1.16675	0.24331	0.502615
BRF2	22.7518	-0.326712	0.977615	-0.334193	0.738234	0.886732
BRI3	608.366	1.06247	0.403268	2.63464	0.00842261	0.0495102
BRI3BP	18.6927	0.670535	1.20801	0.555074	0.578844	0.791997
BRICD5	8.23241	-0.139187	1.96143	-0.0709622	0.943428	0.984182
BRINP1	0	0	0	0	1	NA
BRINP2	0	NA	NA	NA	NA	NA
BRINP3	0.0877437	-0.171989	4.30014	-0.0399961	0.968096	NA
BRIP1	13.192	0.920419	1.41737	0.649385	0.51609	0.749386
BRIX1	126.402	0.674065	0.495231	1.36111	0.173478	0.411936
BRK1	362.495	0.00273061	0.323761	0.00843403	0.993271	1
BRMS1	92.7262	0.371471	0.63395	0.585963	0.5579	0.777789
BRMS1L	43.8666	0.00964838	1.08122	0.00892359	0.99288	1
BROX	128.905	0.728647	0.529552	1.37597	0.168831	0.405928
BRPF1	164.921	-0.815522	0.424807	-1.91975	0.05489	0.194722
BRPF3	44.8005	0.606047	0.92963	0.651923	0.514451	0.748102
BRS3	0	NA	NA	NA	NA	NA
BRSK1	13.8507	-1.36007	0.954478	-1.42493	0.154176	0.38401
BRSK2	3.77816	3.7227	2.24153	1.66079	0.0967566	0.284838
BRWD1	339.488	-0.170909	0.400058	-0.427212	0.669225	0.848507
BRWD1-AS1	0.223166	-2.1103	4.28683	-0.492276	0.622524	NA
BRWD1-IT2	0.48866	1.71438	4.25078	0.403309	0.686721	NA
BRWD3	126.2	-0.165349	0.568824	-0.290685	0.771292	0.903981
BSCL2	0.0790063	0	4.30014	0	1	NA
BSDC1	180.348	-0.135698	0.471984	-0.287505	0.773725	0.905495
BSG	220.979	1.15847	0.371622	3.11732	0.00182503	0.014967
BSN	0.0503528	1.11489	4.29989	0.259283	0.795417	NA
BSN-AS2	0	NA	NA	NA	NA	NA
BSND	0	NA	NA	NA	NA	NA
BSPH1	0	NA	NA	NA	NA	NA
BSPRY	42.5914	2.26706	1.11117	2.04024	0.0413261	0.159971
BST1	47.1351	-1.59918	1.30292	-1.22737	0.219682	0.474608
BST2	486.479	-0.338792	0.397681	-0.851921	0.394258	0.650464
BSX	0	NA	NA	NA	NA	NA
BTAF1	242.729	-0.917235	0.347472	-2.63974	0.00829708	0.0489723
BTBD1	16.2096	-0.469024	1.25285	-0.374366	0.708132	0.870856
BTBD10	76.6893	0.217715	0.761665	0.285841	0.775	0.906083
BTBD11	28.0033	0.283384	1.53096	0.185102	0.853149	0.94426
BTBD16	14.8028	4.58859	1.81803	2.52394	0.0116049	0.0630062
BTBD17	0	0	0	0	1	NA
BTBD18	0	NA	NA	NA	NA	NA
BTBD19	0.711203	-2.48436	4.27725	-0.58083	0.561355	NA
BTBD2	104.797	1.48628	0.613077	2.4243	0.0153381	0.0777758
BTBD3	72.1736	1.12957	0.829025	1.36253	0.173031	0.411541
BTBD6	195.803	0.734758	0.596189	1.23243	0.21779	0.473039
BTBD7	335.322	0.520671	0.293202	1.77581	0.0757638	0.242138
BTBD8	11.3914	0.466789	2.01108	0.232109	0.816454	0.927035
BTBD9	110.878	-0.225732	0.802918	-0.28114	0.778603	0.907739
BTC	5.74039	5.17192	2.46028	2.10217	0.0355386	0.144676
BTD	75.2338	-0.739356	0.711873	-1.03861	0.298988	0.562525
BTF3	455.322	0.375297	0.39406	0.952386	0.340901	0.601841
BTF3L4	59.4969	0.791716	0.704497	1.1238	0.261097	0.523603
BTF3P11	0	NA	NA	NA	NA	NA
BTG1	4001.64	-2.28389	0.280584	-8.13977	3.96032e-16	4.12603e-14
BTG2	1863.61	-1.03818	0.561598	-1.84861	0.0645142	0.216818
BTG3	179.88	-1.02016	0.361193	-2.82442	0.00473659	0.0316358
BTG4	0	NA	NA	NA	NA	NA
BTK	75.4967	-7.6362	0.973961	-7.84035	4.49294e-15	4.11273e-13
BTLA	8.47112	-5.69561	1.50787	-3.77725	0.00015857	0.00199612
BTN1A1	0.406357	-2.12692	4.27722	-0.497267	0.619	NA
BTN2A1	84.5369	-0.47654	0.747533	-0.637483	0.52381	0.754722
BTN2A2	69.5814	-1.85731	0.733067	-2.53362	0.0112892	0.0618029
BTN2A3P	17.481	0.00345366	1.42018	0.00243186	0.99806	1
BTN3A1	203.799	-1.10648	0.551598	-2.00596	0.0448608	0.169268
BTN3A2	248.217	-1.32269	0.482781	-2.73973	0.00614889	0.038748
BTN3A3	47.2124	-2.04477	0.953546	-2.14438	0.0320023	0.133894
BTNL10	0	NA	NA	NA	NA	NA
BTNL2	0	NA	NA	NA	NA	NA
BTNL3	2.74563	3.74152	2.86053	1.30798	0.190879	0.437764
BTNL8	51.3152	2.16366	1.43232	1.5106	0.130889	0.346269
BTNL9	71.0239	0.88218	1.04995	0.840209	0.400791	0.657032
BTRC	64.6109	-0.191542	0.782247	-0.244861	0.806564	0.921754
BUB1	30.8503	0.360784	1.0929	0.330118	0.741311	0.887971
BUB1B	22.2017	-1.78414	1.27649	-1.39769	0.162207	0.396645
BUB3	246.838	-0.126794	0.451437	-0.280869	0.778811	0.907739
BUD13	34.6831	0.692583	0.790256	0.876403	0.380811	0.638686
BUD31	262.709	0.498128	0.423545	1.17609	0.239557	0.498666
BVES	2.24755	0.0499302	3.42843	0.0145636	0.98838	0.999256
BVES-AS1	0	0	0	0	1	NA
BYSL	42.4651	1.76631	1.03785	1.7019	0.088775	0.269009
BZRAP1	70.6669	-3.32242	1.38304	-2.40226	0.0162941	0.0815015
BZRAP1-AS1	19.3178	-3.02181	1.307	-2.31203	0.020776	0.0978611
BZW1	498.107	0.254481	0.462707	0.549982	0.582331	0.794914
BZW2	168	1.45962	0.523639	2.78745	0.00531251	0.0347496
C10orf10	1309.87	1.73401	0.753525	2.3012	0.0213805	0.100083
C10orf105	0.0235499	0.410628	4.30014	0.0954919	0.923924	NA
C10orf107	0.298157	0	4.30014	0	1	NA
C10orf11	22.1536	1.05821	1.17046	0.904101	0.365942	0.626425
C10orf111	0.21316	-2.06019	4.28768	-0.48049	0.630879	NA
C10orf113	0	NA	NA	NA	NA	NA
C10orf12	51.5182	-0.342601	0.824845	-0.415352	0.677884	0.85362
C10orf120	0	NA	NA	NA	NA	NA
C10orf126	0.0151216	0.0499593	4.30014	0.0116181	0.99073	NA
C10orf128	39.7456	-4.83436	1.10161	-4.38846	1.14154e-05	0.000207547
C10orf131	1.67523	0.771298	2.50191	0.308283	0.757867	0.896987
C10orf142	0	NA	NA	NA	NA	NA
C10orf2	36.8406	2.21894	0.994229	2.23182	0.0256269	0.114616
C10orf25	4.32758	2.35679	2.15631	1.09297	0.274405	0.537976
C10orf32	78.0546	1.84456	0.818205	2.2544	0.0241712	0.110119
C10orf32-ASMT	0	NA	NA	NA	NA	NA
C10orf35	26.7458	-0.27319	1.55892	-0.175243	0.860889	0.948319
C10orf53	0.0244407	0	4.30014	0	1	NA
C10orf54	284.984	-1.22134	0.488496	-2.5002	0.0124124	0.0662944
C10orf55	1.56181	1.94614	4.10542	0.474042	0.63547	0.828213
C10orf62	0	NA	NA	NA	NA	NA
C10orf67	0	NA	NA	NA	NA	NA
C10orf71	0.108669	-0.263538	4.29992	-0.0612891	0.951129	NA
C10orf71-AS1	0	NA	NA	NA	NA	NA
C10orf76	59.9639	-0.900659	0.873446	-1.03116	0.302468	0.565244
C10orf82	0	NA	NA	NA	NA	NA
C10orf88	10.7093	-0.324349	1.48847	-0.217907	0.827501	0.932203
C10orf90	0	NA	NA	NA	NA	NA
C10orf91	0	NA	NA	NA	NA	NA
C10orf95	6.63575	3.55701	2.03382	1.74893	0.0803024	0.251865
C10orf99	17.9421	3.73541	2.22274	1.68054	0.0928515	0.277538
C11orf1	33.9326	1.0012	1.04667	0.956553	0.338793	0.599455
C11orf16	0.0280459	-0.393927	4.30014	-0.0916081	0.927009	NA
C11orf21	2.75978	-5.75818	3.72189	-1.54711	0.121836	0.33083
C11orf24	202.733	0.492682	0.578395	0.851809	0.39432	0.650464
C11orf30	79.6077	-0.272149	0.628855	-0.43277	0.665182	0.845615
C11orf31	521.692	0.387962	0.31694	1.22409	0.220919	0.476112
C11orf39	0	NA	NA	NA	NA	NA
C11orf40	0	NA	NA	NA	NA	NA
C11orf42	0	NA	NA	NA	NA	NA
C11orf44	0.213473	0.635469	4.29074	0.148103	0.882262	NA
C11orf45	4.58414	4.08717	2.45257	1.66648	0.0956175	0.283187
C11orf49	85.7661	0.841439	0.593301	1.41823	0.156123	0.387214
C11orf52	0	NA	NA	NA	NA	NA
C11orf53	8.49249	7.93186	2.24233	3.53732	0.000404207	0.00445444
C11orf54	94.8721	2.31738	0.714774	3.24211	0.00118648	0.0106515
C11orf57	163.559	0.545985	0.50121	1.08933	0.276007	0.53981
C11orf58	525.975	0.322527	0.344651	0.935808	0.349372	0.609823
C11orf63	17.552	-1.99928	1.47451	-1.35589	0.175134	0.414376
C11orf65	3.82833	2.51865	2.4197	1.04089	0.297924	0.561633
C11orf68	92.5574	0.0600558	0.701739	0.0855814	0.931799	0.979543
C11orf70	5.07132	5.3459	1.89293	2.82414	0.00474072	0.0316501
C11orf71	28.2284	-0.512601	1.12448	-0.455857	0.648493	0.835941
C11orf72	0	NA	NA	NA	NA	NA
C11orf73	26.5917	0.103871	0.996256	0.104261	0.916962	0.974445
C11orf74	28.6541	2.35566	0.974234	2.41796	0.0156079	0.0787657
C11orf80	22.5309	-0.131468	1.30888	-0.100444	0.919992	0.975813
C11orf84	63.4087	0.0679703	0.761638	0.0892423	0.928889	0.978181
C11orf85	0.0326157	-0.171983	4.30014	-0.0399948	0.968097	NA
C11orf86	16.899	8.81709	1.83673	4.80042	1.58334e-06	3.51667e-05
C11orf87	0	NA	NA	NA	NA	NA
C11orf88	0	NA	NA	NA	NA	NA
C11orf91	12.3404	4.66139	1.60424	2.90567	0.00366473	0.0259083
C11orf94	0.0652313	-0.393927	4.30014	-0.0916081	0.927009	NA
C11orf95	101.023	1.1297	0.773871	1.4598	0.144345	0.369943
C11orf96	6847.38	-0.0147212	0.626647	-0.023492	0.981258	0.996294
C11orf97	0	NA	NA	NA	NA	NA
C11orf98	2.59661	1.54271	2.49623	0.618016	0.536565	0.76193
C12orf10	110.145	0.365163	0.507922	0.718935	0.472181	0.716918
C12orf29	40.1203	1.81012	0.946227	1.91298	0.0557502	0.196584
C12orf4	86.0635	0.807959	0.725887	1.11306	0.265681	0.528674
[truncated: 24,370 more rows]

## Sheet: DE_EpCAM_vs_Fibroblasts
	baseMean	log2FoldChange	lfcSE	stat	pvalue	padj
A1BG	68.8533	-5.87129	1.03784	-5.65721	1.53855e-08	5.80108e-07
A1BG-AS1	17.5283	-6.24953	1.38899	-4.49934	6.81641e-06	0.000128659
A1CF	26.412	4.15958	1.96519	2.11663	0.034291	0.130317
A2M	2707.78	-4.00702	0.584458	-6.85596	7.08336e-12	5.24169e-10
A2M-AS1	10.2777	-3.60038	2.32182	-1.55067	0.12098	0.314021
A2ML1	1.26852	-0.109553	2.9895	-0.0366461	0.970767	0.994056
A2MP1	0.156961	0.410668	4.44664	0.0923546	0.926416	NA
A3GALT2	0	NA	NA	NA	NA	NA
A4GALT	140.376	-3.19571	0.758483	-4.21329	2.51678e-05	0.000390679
A4GNT	8.78164	4.67425	4.23011	1.105	0.269161	0.515847
AA06	0	NA	NA	NA	NA	NA
AAAS	77.2851	0.452492	0.70575	0.64115	0.521425	0.745916
AACS	194.221	1.31978	0.688587	1.91665	0.0552819	0.182194
AACSP1	0.0522283	-0.212306	4.44664	-0.0477452	0.961919	NA
AADAC	8.0405	4.59674	2.83494	1.62146	0.104919	0.28691
AADACL2	5.87589	-23.132	3.49458	-6.6194	3.60649e-11	2.36981e-09
AADACL2-AS1	0.0284889	0	4.44664	0	1	NA
AADACL3	0	NA	NA	NA	NA	NA
AADACL4	0	NA	NA	NA	NA	NA
AADACP1	6.03277	6.86448	2.59429	2.646	0.00814505	0.0445698
AADAT	1.56365	0.868709	3.72476	0.233226	0.815586	0.927618
AAED1	55.8981	-1.96308	0.874883	-2.24382	0.0248438	0.102856
AAGAB	175.605	0.703803	0.65158	1.08015	0.280076	0.526944
AAK1	707.667	-0.29925	0.397182	-0.753433	0.45119	0.691007
AAMDC	121.595	0.278005	0.898177	0.309521	0.756925	0.898281
AAMP	660.848	-0.0198296	0.494292	-0.0401172	0.968	0.993084
AANAT	0	NA	NA	NA	NA	NA
AAR2	103.412	0.181004	0.703109	0.257433	0.796844	0.918175
AARD	2.06582	-2.78715	2.28957	-1.21732	0.223481	0.462461
AARS	277.707	0.308275	0.426298	0.723143	0.469592	0.705881
AARS2	92.2179	-0.0581841	0.810555	-0.071783	0.942775	0.984953
AARSD1	0	0	0	0	1	NA
AASDH	48.2195	0.323244	0.673792	0.479739	0.631413	0.824597
AASDHPPT	102.563	0.304681	0.636776	0.478474	0.632313	0.825227
AASS	262.803	-1.88026	0.692098	-2.71675	0.00659267	0.0380242
AATBC	7.17136	1.83565	2.25304	0.814742	0.41522	0.659919
AATF	208.857	0.524806	0.604647	0.867954	0.385419	0.633209
AATK	55.6025	2.23754	1.24289	1.80027	0.0718181	0.219764
AATK-AS1	0	NA	NA	NA	NA	NA
ABALON	0	0	0	0	1	NA
ABAT	24.2391	0.886938	1.19651	0.74127	0.458529	0.696751
ABCA1	182.574	-1.50025	0.658629	-2.27783	0.0227368	0.0962984
ABCA10	98.2099	-4.21699	1.10697	-3.8095	0.000139249	0.00168332
ABCA11P	0.541931	0.0500002	4.44664	0.0112445	0.991028	NA
ABCA12	14.8293	4.14835	1.67899	2.47074	0.0134833	0.0655175
ABCA13	0.358139	3.07281	4.40824	0.69706	0.485765	NA
ABCA17P	0.0253053	0.0499981	4.44664	0.011244	0.991029	NA
ABCA2	70.6447	0.940621	0.80493	1.16857	0.242575	0.48635
ABCA3	28.1519	0.285832	1.33329	0.214382	0.830249	0.935188
ABCA4	0.11414	0.0499988	4.44664	0.0112442	0.991029	NA
ABCA5	172.161	0.134604	0.672855	0.200049	0.841442	0.940142
ABCA6	91.9878	-6.52478	1.14799	-5.68368	1.31826e-08	5.03035e-07
ABCA7	40.4111	1.34849	1.22364	1.10203	0.270448	0.517203
ABCA8	124.459	-6.66083	0.775107	-8.59344	8.44057e-18	1.67081e-15
ABCA9	79.2603	-6.18939	1.22576	-5.04942	4.43156e-07	1.16964e-05
ABCA9-AS1	0	NA	NA	NA	NA	NA
ABCB1	185.531	-1.89066	0.792525	-2.38561	0.0170508	0.0781748
ABCB10	13.0411	1.33166	1.38673	0.960288	0.33691	0.586556
ABCB11	0.0310119	0	4.44664	0	1	NA
ABCB4	40.8525	0.727	1.31774	0.5517	0.581154	0.790513
ABCB5	0	0	0	0	1	NA
ABCB6	70.7763	-0.144103	0.795225	-0.181211	0.856202	0.948302
ABCB7	101.922	-0.0308404	0.818124	-0.0376964	0.96993	0.993729
ABCB8	30.4413	0.443815	0.924503	0.480058	0.631186	0.824436
ABCB9	43.1357	1.50777	1.37768	1.09442	0.273769	0.52052
ABCC1	51.8637	-0.642558	0.7218	-0.890216	0.37335	0.622093
ABCC10	66.8866	0.0832505	0.830673	0.100221	0.920169	0.976169
ABCC11	0	NA	NA	NA	NA	NA
ABCC12	0	NA	NA	NA	NA	NA
ABCC13	0.0151216	0	4.44664	0	1	NA
ABCC2	1.56966	3.68955	3.2252	1.14398	0.252634	0.498014
ABCC3	200.09	3.06652	0.885842	3.46171	0.000536762	0.00509602
ABCC4	125.434	-0.86822	0.736865	-1.17826	0.238692	0.481704
ABCC5	284.954	1.33432	0.661035	2.01853	0.0435363	0.154583
ABCC5-AS1	0	NA	NA	NA	NA	NA
ABCC6	2.52438	2.8203	3.55754	0.792767	0.427914	0.670802
ABCC6P1	0	NA	NA	NA	NA	NA
ABCC6P2	0.132606	0.771337	4.44664	0.173465	0.862286	NA
ABCC8	1.25564	4.9856	4.39229	1.13508	0.256342	0.502075
ABCC9	67.581	-8.38597	1.29434	-6.47894	9.23696e-11	5.78168e-09
ABCD1	14.857	0.662114	1.77425	0.373179	0.709015	0.86997
ABCD2	5.48492	0	3.08164	0	1	1
ABCD3	99.7892	-0.0765498	0.716291	-0.10687	0.914892	0.973613
ABCD4	131.942	-0.465818	0.547897	-0.850194	0.395217	0.641848
ABCE1	91.1198	0.931826	0.749065	1.24399	0.213505	0.450989
ABCF1	921.462	0.382518	0.423423	0.903395	0.366316	0.615032
ABCF2	149.64	-0.155058	0.533677	-0.290547	0.771398	0.905526
ABCF3	61.8634	0.172019	0.7037	0.244449	0.806883	0.923757
ABCG1	125.545	1.08445	0.865533	1.25293	0.210231	0.447099
ABCG2	35.2392	0.42523	1.39301	0.305259	0.760169	0.899727
ABCG4	0.366412	-1.50396	4.42946	-0.339535	0.734207	NA
ABCG5	0.0980723	0.251194	4.44574	0.0565022	0.954942	NA
ABCG8	0	NA	NA	NA	NA	NA
ABHD1	0.234971	-0.212306	4.44664	-0.0477452	0.961919	NA
ABHD10	54.1063	1.02089	1.03656	0.984886	0.32468	0.574385
ABHD11	171.09	2.93941	0.799803	3.67516	0.0002377	0.00261949
ABHD11-AS1	7.00157	2.97942	1.96837	1.51365	0.130115	0.329895
ABHD12	158.829	1.41725	0.52405	2.70442	0.00684237	0.0390894
ABHD12B	0.0274954	0	4.44664	0	1	NA
ABHD13	52.8042	0.488074	0.86491	0.564306	0.572546	0.784532
ABHD14A	29.9076	0.164891	1.0961	0.150434	0.880422	0.959887
ABHD14A-ACY1	0	NA	NA	NA	NA	NA
ABHD14B	144.443	1.4798	0.649802	2.27732	0.0227673	0.0963852
ABHD15	65.9169	-0.995843	0.998167	-0.997672	0.318438	0.56865
ABHD16A	352.655	0.206178	0.449848	0.458329	0.646716	0.834747
ABHD16B	0	NA	NA	NA	NA	NA
ABHD17A	49.0765	-0.227023	0.972897	-0.233347	0.815492	0.927606
ABHD17B	100.149	0.922268	0.727936	1.26696	0.205168	0.440907
ABHD17C	286.18	2.3638	0.867318	2.72541	0.00642221	0.0372672
ABHD2	750.884	1.59662	0.416466	3.83374	0.000126207	0.00155052
ABHD3	21.5764	2.52016	0.909656	2.77046	0.00559777	0.0335274
ABHD4	31.0995	0.569626	0.963914	0.590951	0.554553	0.771773
ABHD5	172.063	-2.00023	0.662243	-3.02039	0.00252447	0.0179917
ABHD6	30.4791	-0.335709	1.00094	-0.335394	0.737328	0.887124
ABHD8	28.4755	-0.308	1.09137	-0.282214	0.777779	0.909518
ABI1	206.774	0.173271	0.462548	0.374601	0.707957	0.869512
ABI2	146.683	-1.3042	0.532205	-2.45056	0.0142635	0.0684058
ABI3	138.979	-1.99291	0.872516	-2.2841	0.0223658	0.0952364
ABI3BP	108.067	-9.08752	1.2606	-7.20889	5.64102e-13	5.25478e-11
ABL1	531.858	-3.31041	0.456847	-7.24621	4.28581e-13	4.08856e-11
ABL2	313.291	-0.910967	0.540588	-1.68514	0.0919614	0.261548
ABLIM1	655.919	0.407458	0.631192	0.645538	0.518579	0.744248
ABLIM2	44.9001	2.6255	0.988203	2.65684	0.00788762	0.0434615
ABLIM3	82.4153	-0.839819	1.00528	-0.835405	0.40349	0.64896
ABO	23.9699	3.17795	1.87597	1.69404	0.0902586	0.25783
ABR	277.543	-0.815001	0.606413	-1.34397	0.178958	0.405868
ABRA	0	NA	NA	NA	NA	NA
ABRACL	215.585	1.94094	0.647647	2.99691	0.00272735	0.0192042
ABT1	102.097	0.162358	0.529426	0.306669	0.759096	0.899374
ABTB1	71.1111	1.19152	0.73085	1.63032	0.103034	0.28337
ABTB2	49.4931	-0.277766	0.953565	-0.291292	0.770828	0.905485
ACAA1	286.674	0.790574	0.486299	1.6257	0.104014	0.285223
ACAA2	167.336	0.073654	0.601961	0.122357	0.902616	0.968286
ACACA	91.6444	-0.227111	0.689392	-0.329437	0.741826	0.890053
ACACB	90.3199	-1.36805	0.7795	-1.75503	0.0792538	0.236314
ACAD10	40.6058	1.88021	0.841636	2.23399	0.0254838	0.104794
ACAD11	0	NA	NA	NA	NA	NA
ACAD8	47.3407	-1.69666	0.856772	-1.9803	0.0476704	0.164863
ACAD9	218.991	-0.160122	0.570611	-0.280615	0.779006	0.909893
ACADL	0	0	0	0	1	NA
ACADM	133.564	1.33208	0.596793	2.23206	0.0256112	0.105236
ACADS	102.104	1.18587	0.607112	1.9533	0.050784	0.171841
ACADSB	58.4512	-0.884803	0.88407	-1.00083	0.316909	0.566942
ACADVL	633.056	0.531097	0.294455	1.80366	0.0712848	0.218561
ACAN	26.5256	-8.31509	1.57762	-5.27064	1.35948e-07	4.0774e-06
ACAP1	117.237	1.26519	1.03668	1.22042	0.222305	0.461573
ACAP2	268.915	-0.132522	0.496946	-0.266674	0.78972	0.914717
ACAP3	53.1478	-0.745239	0.801309	-0.930027	0.352357	0.601675
ACAT1	114.425	-1.14623	0.621404	-1.84458	0.0650985	0.20491
ACAT2	124.581	1.02496	0.853754	1.20053	0.229933	0.470078
ACBD3	707.106	0.331191	0.359418	0.921464	0.356808	0.606082
ACBD4	43.0059	-0.702305	1.0821	-0.649021	0.516325	0.742645
ACBD5	100.597	1.17907	0.712775	1.65419	0.0980883	0.273907
ACBD6	71.0067	-0.00973865	0.85548	-0.0113838	0.990917	1
ACBD7	8.24986	1.91395	1.98063	0.966336	0.333876	0.584004
ACCS	30.8075	-1.25135	1.11265	-1.12466	0.260732	0.506495
ACCSL	0	NA	NA	NA	NA	NA
ACD	60.3349	-0.54292	0.740582	-0.733099	0.463498	0.700311
ACE	229.467	-1.24001	0.743897	-1.66691	0.095533	0.26891
ACE2	3.10515	6.36208	2.84628	2.23523	0.0254025	0.104677
ACER1	0	NA	NA	NA	NA	NA
ACER2	12.0728	6.57402	1.81106	3.62994	0.000283489	0.00304982
ACER3	107.701	-0.156873	0.625	-0.250997	0.801817	0.921237
ACHE	17.5404	3.39731	1.63962	2.072	0.0382651	0.140726
ACIN1	582.328	0.103477	0.409842	0.252482	0.800669	0.920508
ACKR1	855.055	0.0828766	1.23959	0.0668579	0.946695	0.985722
ACKR2	7.0324	-1.09805	2.35972	-0.465333	0.641693	0.831536
ACKR3	437.83	-6.98036	0.947707	-7.36553	1.76442e-13	1.87526e-11
ACKR4	0.896771	0.856506	3.959	0.216344	0.82872	NA
ACLY	322.089	0.17456	0.376369	0.463801	0.64279	0.831908
ACMSD	0.0326157	0.0499988	4.44664	0.0112442	0.991029	NA
ACO1	98.3823	-0.818171	0.734427	-1.11403	0.265268	0.51092
ACO2	513.05	0.115699	0.407264	0.284087	0.776343	0.908384
ACOT1	0.949866	-1.21324	4.37594	-0.277253	0.781586	NA
ACOT11	33.0835	3.24046	1.36378	2.37609	0.0174971	0.0796764
ACOT12	0	NA	NA	NA	NA	NA
ACOT13	58.4731	-0.813946	0.705005	-1.15453	0.248285	0.493026
ACOT2	23.8448	-0.195295	0.965847	-0.202201	0.839759	0.939155
ACOT4	15.2824	1.69434	1.73165	0.978457	0.327848	0.57712
ACOT6	0	NA	NA	NA	NA	NA
ACOT7	99.306	0.947508	0.898781	1.05421	0.291785	0.540739
ACOT8	72.4015	2.09211	0.923828	2.26462	0.0235363	0.09897
ACOT9	94.1871	-0.406591	0.623047	-0.652584	0.514024	0.741086
ACOX1	249.108	0.851617	0.412287	2.06559	0.0388669	0.142344
ACOX2	26.8813	-2.40378	1.28426	-1.87173	0.0612444	0.196449
ACOX3	75.1433	0.838326	0.770664	1.0878	0.276684	0.523561
ACOXL	2.25108	3.8443	2.99747	1.28252	0.199661	0.433247
ACP1	132.989	0.803152	0.481809	1.66695	0.095524	0.26891
ACP2	181.063	0.0939207	0.629769	0.149135	0.881447	0.960294
ACP5	159.13	-3.84281	0.707689	-5.43009	5.63271e-08	1.88185e-06
ACP6	52.8744	1.65521	1.13031	1.46439	0.143089	0.352403
ACPP	18.0889	5.95067	1.484	4.00989	6.07461e-05	0.000832879
ACPT	0	NA	NA	NA	NA	NA
ACR	0	NA	NA	NA	NA	NA
ACRBP	5.40708	2.93249	2.23003	1.315	0.18851	0.419159
ACRC	25.841	0.141289	1.50921	0.0936179	0.925413	0.978505
ACRV1	0	NA	NA	NA	NA	NA
ACSBG1	0.0212727	0.410668	4.44664	0.0923546	0.926416	NA
ACSBG2	0.0186301	0.410668	4.44664	0.0923546	0.926416	NA
ACSF2	34.4597	0.148297	1.13609	0.130533	0.896145	0.966614
ACSF3	32.7006	-0.659066	1.12961	-0.583446	0.559593	0.775582
ACSL1	148.003	-0.730986	0.78308	-0.933476	0.350574	0.600054
ACSL3	225.57	0.208768	0.552381	0.377943	0.705473	0.868663
ACSL4	429.492	-3.03825	0.390133	-7.78772	6.8229e-15	8.85634e-13
ACSL5	195.93	1.88344	0.62212	3.02746	0.0024662	0.0176665
ACSL6	4.17892	2.64513	2.52844	1.04615	0.295493	0.544843
ACSM1	0.0648193	-0.212306	4.44664	-0.0477454	0.961919	NA
ACSM2A	0	NA	NA	NA	NA	NA
ACSM2B	0.0186301	0.410668	4.44664	0.0923546	0.926416	NA
ACSM3	10.444	2.05002	1.87022	1.09614	0.273017	0.519816
ACSM4	0.0363137	0	4.44664	0	1	NA
ACSM5	0.0280459	0	4.44664	0	1	NA
ACSM6	0	0	0	0	1	NA
ACSS1	212.925	2.23812	0.683223	3.27582	0.00105355	0.00885097
ACSS2	81.6802	1.4396	0.821955	1.75143	0.0798715	0.237255
ACSS3	1.13445	-2.94966	4.41617	-0.667923	0.504183	0.733104
ACTA1	0.166492	-1.84203	4.43604	-0.415243	0.677964	NA
ACTA2	1803.73	-3.87086	0.761279	-5.08468	3.6825e-07	9.90087e-06
ACTA2-AS1	0.239125	0	4.44664	0	1	NA
ACTB	3852.57	0.028412	0.282107	0.100713	0.919778	0.97592
ACTBL2	0.14819	0.509032	4.44664	0.114476	0.908861	NA
ACTC1	2.63858	-3.11838	2.55933	-1.21843	0.223059	0.462046
ACTG1	9900.89	-0.367114	0.476704	-0.770108	0.441236	0.681499
ACTG1P17	4.58933	-0.149801	2.94305	-0.0508999	0.959405	0.990168
ACTG1P20	38.354	0.574165	0.80599	0.712373	0.476234	0.711487
ACTG1P4	1.11685	0.0990673	3.51255	0.0282039	0.9775	0.997531
ACTG2	138.714	-2.31611	1.09605	-2.11314	0.0345891	0.131167
ACTL10	11.5541	-0.129571	1.84963	-0.0700523	0.944152	0.984953
ACTL6A	63.1001	0.293116	0.948292	0.309099	0.757246	0.898595
ACTL6B	0	0	0	0	1	NA
ACTL7A	0.0549439	0.410668	4.44664	0.0923546	0.926416	NA
ACTL7B	0.0937349	-0.212306	4.44664	-0.0477452	0.961919	NA
ACTL8	6.83415	1.84375	2.00838	0.918027	0.358605	0.60743
ACTL9	0	NA	NA	NA	NA	NA
ACTN1	1591.81	-1.51288	0.481655	-3.14099	0.00168376	0.0129626
ACTN1-AS1	0.0250811	-0.212308	4.44664	-0.0477457	0.961919	NA
ACTN2	0.072789	0	4.44664	0	1	NA
ACTN3	0.123345	0	4.44664	0	1	NA
ACTN4	3209.67	0.622862	0.301994	2.0625	0.0391605	0.143052
ACTR10	142.02	-0.0383194	0.511996	-0.0748431	0.94034	0.98408
ACTR1A	244.056	0.155881	0.570204	0.273377	0.784563	0.912548
ACTR1B	419.305	-0.795473	0.412883	-1.92663	0.0540257	0.179216
ACTR2	968.091	0.784986	0.351253	2.23481	0.0254295	0.104761
ACTR3	534.613	0.0612704	0.404109	0.151618	0.879488	0.959513
ACTR3B	8.82285	1.12286	1.52998	0.73391	0.463004	0.699831
ACTR3BP2	0	NA	NA	NA	NA	NA
ACTR3BP5	0	NA	NA	NA	NA	NA
ACTR3C	7.55075	0.454084	2.22101	0.20445	0.838002	0.938411
ACTR5	48.4246	0.972345	0.86894	1.119	0.263139	0.509298
ACTR6	45.4914	-0.479618	0.80972	-0.592325	0.553633	0.770958
ACTR8	71.0261	0.521137	0.760994	0.684811	0.493463	0.725107
ACTRT1	0	NA	NA	NA	NA	NA
ACTRT2	0	NA	NA	NA	NA	NA
ACTRT3	1.8243	0.666094	2.2432	0.296939	0.766513	0.903297
ACVR1	81.8808	-2.37024	0.624503	-3.79541	0.000147401	0.00176302
ACVR1B	191.711	0.271358	0.450702	0.602079	0.547121	0.764782
ACVR1C	14.6744	3.92246	2.03523	1.92728	0.0539451	0.179168
ACVR2A	31.3771	0.487888	1.1997	0.406676	0.684246	0.857053
ACVR2B	57.403	0.390898	1.02747	0.380446	0.703615	0.867634
ACVR2B-AS1	0.0123738	0.0499988	4.44664	0.0112442	0.991029	NA
ACVRL1	398.266	-3.11714	0.633226	-4.92264	8.53859e-07	2.09964e-05
ACY1	0.0158614	0.410668	4.44664	0.0923546	0.926416	NA
ACY3	10.4915	5.76532	1.90363	3.02859	0.00245701	0.0176479
ACYP1	66.0174	-0.947351	0.91022	-1.04079	0.297972	0.547522
ACYP2	21.198	-2.31875	1.03606	-2.23804	0.0252184	0.104081
ADA	57.8684	0.0936226	0.913523	0.102485	0.918372	0.975081
ADAD1	0.0093337	-0.212308	4.44664	-0.0477457	0.961919	NA
ADAD2	7.27641	7.63253	2.76483	2.76058	0.00576989	0.0342854
ADAL	65.9123	-0.327665	0.86043	-0.380815	0.70334	0.867521
ADAM10	197.415	-0.544138	0.391985	-1.38816	0.165088	0.386083
ADAM11	0.725355	2.06273	4.42772	0.465867	0.641311	NA
ADAM12	116.312	-6.39681	1.01202	-6.32082	2.60179e-10	1.42076e-08
ADAM15	392.224	1.41638	0.544348	2.60197	0.00926905	0.0494557
ADAM17	148.525	0.376026	0.717423	0.524134	0.600185	0.80224
ADAM18	0	NA	NA	NA	NA	NA
ADAM19	281.331	-5.34404	0.816402	-6.54585	5.91597e-11	3.77764e-09
ADAM1A	6.29674	-0.33106	2.21195	-0.149668	0.881026	0.960174
ADAM2	0	NA	NA	NA	NA	NA
ADAM20	0.207522	0.410671	4.44664	0.0923553	0.926416	NA
ADAM20P1	0.162472	0.0500011	4.44664	0.0112447	0.991028	NA
ADAM21	0	NA	NA	NA	NA	NA
ADAM21P1	0	NA	NA	NA	NA	NA
ADAM22	4.74303	1.6572	2.04152	0.811748	0.416936	0.661252
ADAM23	39.0991	-2.20293	1.31441	-1.67598	0.0937415	0.265372
ADAM28	196.563	0.895319	1.03688	0.863472	0.387878	0.635508
ADAM29	0	NA	NA	NA	NA	NA
ADAM30	0	0	0	0	1	NA
ADAM32	0.215813	0.26113	4.44377	0.0587631	0.953141	NA
ADAM33	243.754	-8.90862	1.04552	-8.52072	1.58564e-17	2.95415e-15
ADAM3A	0	NA	NA	NA	NA	NA
ADAM5	0	NA	NA	NA	NA	NA
ADAM6	0	NA	NA	NA	NA	NA
ADAM7	0	NA	NA	NA	NA	NA
ADAM8	299.111	2.83219	0.724613	3.90855	9.28518e-05	0.00120327
ADAM9	223.082	0.713214	0.543257	1.31285	0.189233	0.419973
ADAMDEC1	15.7858	-5.68466	2.00373	-2.83704	0.00455334	0.0286593
ADAMTS1	945.524	-5.34767	0.708861	-7.54403	4.55674e-14	5.38511e-12
ADAMTS10	50.1484	-7.15586	1.15956	-6.17117	6.77866e-10	3.35302e-08
ADAMTS12	17.2897	-8.63105	1.69007	-5.10693	3.27438e-07	8.90946e-06
ADAMTS13	13.2033	1.08527	1.82339	0.59519	0.551716	0.769335
ADAMTS14	33.5415	-4.32489	1.30901	-3.30393	0.000953403	0.00816555
ADAMTS15	73.9109	-3.66785	1.3945	-2.63022	0.00853294	0.0462925
ADAMTS16	0.687342	-2.87198	3.5264	-0.814422	0.415403	NA
ADAMTS17	16.0326	1.04576	1.7545	0.596044	0.551146	0.768914
ADAMTS18	2.03901	0	3.74885	0	1	1
ADAMTS19	0.0235499	0.410668	4.44664	0.0923546	0.926416	NA
ADAMTS19-AS1	0	NA	NA	NA	NA	NA
ADAMTS2	433.242	-7.92905	0.760701	-10.4233	1.94021e-25	1.05949e-22
ADAMTS20	0	0	0	0	1	NA
ADAMTS3	10.131	-4.19614	1.96736	-2.13288	0.0329349	0.126899
ADAMTS4	994.501	-5.9927	0.647712	-9.2521	2.20117e-20	6.45514e-18
ADAMTS5	142.937	-5.11828	0.879494	-5.81957	5.89984e-09	2.47262e-07
ADAMTS6	58.7495	-1.86485	1.15653	-1.61246	0.106862	0.290308
ADAMTS7	86.1788	-4.63444	1.1601	-3.99488	6.47276e-05	0.000883643
ADAMTS7P1	0	NA	NA	NA	NA	NA
ADAMTS8	80.6144	-8.67476	1.35442	-6.40479	1.50578e-10	8.89756e-09
ADAMTS9	224.233	-2.51069	0.776045	-3.23524	0.00121542	0.00992643
ADAMTS9-AS1	0.0186301	0.410668	4.44664	0.0923546	0.926416	NA
ADAMTS9-AS2	5.94592	-6.69138	3.00252	-2.22859	0.0258415	0.106045
ADAMTSL1	93.7756	-8.4551	1.63348	-5.17612	2.26544e-07	6.45012e-06
ADAMTSL2	14.53	-1.47547	1.6472	-0.895744	0.37039	0.619258
ADAMTSL3	73.6332	-4.88835	1.17363	-4.16515	3.11142e-05	0.000467925
ADAMTSL4	82.4114	-3.80101	1.21296	-3.13366	0.00172642	0.0132459
ADAMTSL4-AS1	21.9119	-2.81293	0.975158	-2.88459	0.00391922	0.0257103
ADAMTSL5	43.5269	-1.14066	0.970264	-1.17562	0.239746	0.483276
ADAP1	126.875	4.38506	1.1156	3.93067	8.471e-05	0.00111233
ADAP2	157.779	-5.33137	0.895512	-5.95342	2.6259e-09	1.17801e-07
ADAR	535.464	0.0137295	0.385236	0.0356393	0.97157	0.994428
ADARB1	101.895	-0.365961	0.697094	-0.524981	0.599597	0.802
ADARB2	0.280396	-1.17384	4.44248	-0.264232	0.791601	NA
ADARB2-AS1	0	NA	NA	NA	NA	NA
ADAT1	38.0745	-0.0819643	1.06138	-0.0772243	0.938445	0.983017
ADAT2	112.718	-0.0587458	0.759487	-0.0773493	0.938346	0.983017
ADAT3	27.2842	0.292516	1.02235	0.286122	0.774785	0.907281
ADCK1	14.1865	1.99306	1.26499	1.57556	0.115128	0.304318
ADCK2	76.2201	0.671407	0.834612	0.804454	0.421135	0.664837
ADCK3	159.462	0.791956	0.833644	0.949994	0.342115	0.591069
ADCK4	28.3561	2.46883	1.04287	2.36734	0.0179166	0.0810648
ADCK5	29.3811	3.923	1.49484	2.62435	0.00868142	0.0468896
ADCY1	40.2048	-4.60953	1.24688	-3.69685	0.000218292	0.00243957
ADCY10	0.274718	0	4.44664	0	1	NA
ADCY10P1	8.53367	0.0115652	1.67831	0.00689101	0.994502	1
ADCY2	16.8917	-3.00351	2.16203	-1.38921	0.16477	0.385648
ADCY3	311.132	-4.12259	0.549107	-7.50781	6.01261e-14	6.89969e-12
ADCY4	81.4017	-1.41176	1.13106	-1.24818	0.211967	0.449117
ADCY5	31.7557	-0.319144	1.33462	-0.239127	0.811007	0.925429
ADCY6	109.33	-0.429542	0.706732	-0.607787	0.543329	0.762172
ADCY7	135.825	-1.9378	0.810143	-2.39193	0.0167602	0.0773128
ADCY8	0	NA	NA	NA	NA	NA
ADCY9	70.1735	-1.97407	0.789736	-2.49966	0.0124311	0.0617307
ADCYAP1	27.8595	0.876306	1.63775	0.535068	0.592603	0.798018
ADCYAP1R1	6.9646	-23.4551	3.1183	-7.52173	5.40547e-14	6.24826e-12
ADD1	724.485	-1.73153	0.331376	-5.22527	1.739e-07	5.08097e-06
ADD2	12.2909	0.771349	2.28717	0.33725	0.735928	0.886499
ADD3	618.173	-0.438229	0.381115	-1.14986	0.250202	0.495541
ADD3-AS1	0.300941	-1.55191	4.44024	-0.349511	0.726706	NA
ADGB	0	NA	NA	NA	NA	NA
ADGRA1	0	NA	NA	NA	NA	NA
ADGRA1-AS1	0	NA	NA	NA	NA	NA
ADGRA2	746.704	-6.07052	0.702032	-8.64707	5.28364e-18	1.10094e-15
ADGRA3	11.6454	-1.14902	1.41767	-0.810498	0.417654	0.662037
ADGRB1	3.08132	-1.74802	2.6551	-0.658362	0.510306	0.738562
ADGRB2	0.479514	-2.51478	4.42048	-0.568894	0.569428	NA
ADGRB3	5.0969	-6.87545	3.03031	-2.26889	0.0232749	0.0981577
ADGRD1	62.6351	-9.69793	2.29386	-4.22778	2.36004e-05	0.000371876
ADGRE1	8.1757	-0.54932	2.03354	-0.270131	0.78706	0.913553
ADGRE2	118.518	-5.80709	0.916727	-6.33459	2.37975e-10	1.3223e-08
ADGRE3	3.12431	0	3.77425	0	1	1
ADGRE4P	0.279288	-1.55191	4.44024	-0.349511	0.726706	NA
ADGRE5	1309.11	0.113455	0.452038	0.250985	0.801826	0.921237
ADGRF1	69.1041	4.18864	1.1041	3.79373	0.000148402	0.00177098
ADGRF2	0.0212727	0.410668	4.44664	0.0923546	0.926416	NA
ADGRF3	1.79199	3.33417	3.83219	0.870043	0.384277	0.631862
ADGRF4	6.73346	5.77009	1.84343	3.13008	0.0017476	0.0133696
ADGRF5	161.986	-2.56111	0.925261	-2.76798	0.00564041	0.0337375
ADGRG1	333.047	2.66848	0.683376	3.90485	9.42828e-05	0.00121852
ADGRG2	0.538292	4.07304	4.39801	0.926111	0.354388	NA
ADGRG3	10.249	0	1.97756	0	1	1
ADGRG4	0.0640192	0.0499981	4.44664	0.011244	0.991029	NA
ADGRG5	20.6815	1.45974	1.33326	1.09486	0.273577	0.520341
ADGRG6	63.1766	3.87266	1.04201	3.71652	0.000201982	0.00229619
ADGRG7	0.238885	0.420826	4.4234	0.0951363	0.924207	NA
ADGRL1	102.955	-0.00453139	0.487397	-0.00929713	0.992582	1
ADGRL2	121.678	-2.08094	1.10793	-1.87823	0.0603491	0.194239
ADGRL3	53.9219	-6.17282	1.23484	-4.99889	5.76602e-07	1.50182e-05
ADGRL3-AS1	0	NA	NA	NA	NA	NA
ADGRL4	157.127	0.478124	1.0729	0.445637	0.655859	0.83945
ADGRV1	2.10128	5.35257	3.84163	1.39331	0.163527	0.383823
ADH1A	0.131237	0.771341	4.44664	0.173466	0.862285	NA
ADH1B	528.425	-9.16007	1.19683	-7.65359	1.95447e-14	2.38085e-12
ADH1C	135.668	5.43784	2.39934	2.26639	0.0234274	0.098669
ADH4	3.51249	-0.434823	2.30911	-0.188307	0.850636	0.945052
ADH5	165.152	-1.22582	0.612578	-2.00109	0.0453832	0.159089
ADH6	0.797933	1.3066	4.40495	0.29662	0.766757	NA
ADH7	9.66789	23.8319	3.70258	6.43656	1.22212e-10	7.41515e-09
ADHFE1	15.8686	0.694931	1.84632	0.376387	0.70663	0.868983
ADI1	293.872	-0.103502	0.401786	-0.257606	0.796711	0.918175
ADIG	0	NA	NA	NA	NA	NA
ADIPOQ	0	NA	NA	NA	NA	NA
ADIPOQ-AS1	0.033922	0	4.44664	0	1	NA
ADIPOR1	59.5464	0.393212	0.802824	0.489787	0.624285	0.819681
ADIPOR2	333.705	0.57627	0.452596	1.27326	0.202928	0.437815
ADIRF	402.027	0.404739	0.603785	0.670336	0.502644	0.732076
ADK	49.4763	0.79838	0.765611	1.0428	0.29704	0.546604
ADM	933.013	-2.1623	0.597415	-3.61943	0.000295255	0.00314224
ADM2	16.625	2.23272	1.23277	1.81114	0.0701186	0.215947
ADM5	25.7636	-0.854036	1.54606	-0.552395	0.580677	0.790339
ADNP	211.187	0.0272237	0.455839	0.0597221	0.952377	0.98778
ADNP-AS1	11.5732	3.27925	2.00063	1.63911	0.101191	0.279824
ADNP2	143.716	-0.211545	0.513017	-0.412355	0.680079	0.854972
ADO	53.5466	-0.763077	0.955955	-0.798235	0.424734	0.668176
ADORA1	14.1902	-3.69937	1.59814	-2.31479	0.0206242	0.0897267
ADORA2A	0.0693442	-0.212306	4.44664	-0.0477454	0.961919	NA
ADORA2A-AS1	0.0854086	-1.06188	4.44309	-0.238995	0.811109	NA
ADORA2B	21.4959	-1.18203	1.65853	-0.712698	0.476033	0.71135
ADORA3	22.3315	-0.120333	1.90136	-0.063288	0.949537	0.986801
ADPGK	92.9293	-1.40657	0.744637	-1.88893	0.0589008	0.190747
ADPGK-AS1	0.558201	0.410678	4.44664	0.092357	0.926414	NA
ADPRH	55.413	-1.8587	0.980252	-1.89615	0.0579407	0.188254
ADPRHL1	5.79937	3.03226	1.91031	1.58731	0.112443	0.300035
ADPRHL2	97.7588	0.149331	0.700703	0.213116	0.831237	0.935508
ADPRM	20.912	0.16205	1.35798	0.119332	0.905013	0.969242
ADRA1A	0.0652313	0	4.44664	0	1	NA
ADRA1B	1.24086	-3.76242	4.05272	-0.92837	0.353216	0.602426
ADRA1D	2.50123	1.11975	3.54413	0.315946	0.752044	0.895256
ADRA2A	35.136	0.336864	1.24862	0.26979	0.787322	0.91357
ADRA2B	2.54221	4.16162	3.41786	1.21761	0.223373	0.462396
ADRA2C	28.1182	-2.84394	1.18088	-2.40833	0.0160257	0.0745763
ADRB1	19.4156	-2.47674	1.40553	-1.76213	0.0780473	0.233508
ADRB2	60.0175	3.45173	0.977708	3.53043	0.000414883	0.00412906
ADRB3	0.385871	-2.14428	4.43071	-0.48396	0.628415	NA
ADRBK1	471.679	0.968854	0.423577	2.28732	0.0221774	0.0947144
ADRBK2	62.3187	-0.783248	1.07168	-0.730863	0.464863	0.701266
ADRM1	319.093	0.61403	0.414455	1.48154	0.138464	0.344333
ADSL	117.248	-0.073688	0.761056	-0.0968234	0.922867	0.977256
ADSS	357.642	0.102151	0.493675	0.20692	0.836072	0.937694
ADSSL1	12.2307	0.809368	1.4842	0.545322	0.585532	0.793708
ADTRP	46.1206	4.79389	1.27755	3.75242	0.000175133	0.00203927
AEBP1	599.005	-7.29207	0.69414	-10.5052	8.176e-26	4.97981e-23
AEBP2	107.294	0.434306	0.805809	0.538968	0.589909	0.795995
AEN	142.289	-0.240501	0.45981	-0.523043	0.600944	0.802949
AES	943.74	0.165518	0.350887	0.471712	0.637132	0.828312
AFAP1	114.579	-0.792865	0.742186	-1.06828	0.285393	0.533272
AFAP1-AS1	27.6986	4.44547	1.35092	3.29071	0.000999355	0.00847658
AFAP1L1	78.8006	-6.41352	1.27195	-5.04228	4.60019e-07	1.21136e-05
AFAP1L2	75.7581	-0.213345	0.938937	-0.227219	0.820253	0.929863
AFF1	186.177	-1.41499	0.6684	-2.11698	0.0342611	0.130235
AFF2	7.84193	1.72294	2.08817	0.825097	0.409317	0.654334
AFF3	44.0532	-5.17413	1.31366	-3.93871	8.19218e-05	0.0010829
AFF4	376.309	-0.177609	0.327716	-0.541959	0.587847	0.794938
AFG3L1P	65.6666	-0.747054	0.798055	-0.936094	0.349225	0.598714
AFG3L2	228.756	0.863691	0.358505	2.40915	0.0159898	0.0744969
AFM	0	NA	NA	NA	NA	NA
AFMID	95.3302	0.507202	0.739035	0.686303	0.492522	0.723943
AFP	0.319816	0.771345	4.44664	0.173467	0.862284	NA
AFTPH	256.718	1.23161	0.506373	2.43222	0.0150066	0.0711083
AGA	63.544	1.06934	0.752204	1.42161	0.155138	0.370554
AGAP1	131.824	-1.13808	0.561714	-2.02608	0.0427567	0.152327
AGAP1-IT1	2.94178	4.27012	4.01716	1.06297	0.287795	0.536395
AGAP11	18.3278	-1.51656	1.64918	-0.919589	0.357787	0.60689
AGAP2	57.4696	0.528154	0.784753	0.673019	0.500935	0.73034
AGAP2-AS1	14.4377	-0.592985	1.66558	-0.356024	0.721823	0.877865
AGAP3	251.321	-0.263806	0.444695	-0.593229	0.553028	0.770386
AGAP4	3.24892	4.53774	2.97471	1.52544	0.12715	0.325132
AGAP5	1.19617	2.29384	3.7997	0.603689	0.54605	0.764094
AGAP6	16.5515	0.751082	1.23516	0.608087	0.54313	0.762146
AGAP7P	0.432771	3.25901	4.39953	0.740763	0.458837	NA
AGAP9	0	NA	NA	NA	NA	NA
AGBL1	0	NA	NA	NA	NA	NA
AGBL1-AS1	0	NA	NA	NA	NA	NA
AGBL2	3.20982	4.35341	2.94027	1.48062	0.138709	0.344726
AGBL3	0.718215	3.54784	4.3933	0.807558	0.419345	NA
AGBL4	0.0123738	0.0499988	4.44664	0.0112442	0.991029	NA
AGBL4-IT1	0	NA	NA	NA	NA	NA
AGBL5	22.8609	0.296025	1.20098	0.246486	0.805306	0.923055
AGBL5-AS1	0	NA	NA	NA	NA	NA
AGER	33.58	2.14597	1.12391	1.90938	0.0562136	0.184535
AGFG1	392.607	0.516381	0.330946	1.56032	0.118685	0.310097
AGFG2	54.7302	3.00986	0.785324	3.83263	0.000126778	0.00155272
AGGF1	157.2	-0.693696	0.582161	-1.19159	0.233423	0.475354
AGK	25.885	0.391998	1.33608	0.293393	0.769222	0.904671
AGL	87.4386	-0.85697	0.715739	-1.19732	0.231181	0.471898
AGMAT	88.8951	3.88465	1.21818	3.1889	0.00142817	0.0113708
AGMO	0.491961	2.577	4.41183	0.584112	0.559145	NA
AGO1	106.458	-0.0754291	0.667867	-0.11294	0.910078	0.971342
AGO2	167.41	0.508397	0.676206	0.751838	0.452148	0.691809
AGO3	49.9306	0.0242094	0.930149	0.0260274	0.979235	0.998594
AGO4	108.591	-0.862281	0.627885	-1.37331	0.169656	0.392968
AGPAT1	158.758	-0.346383	0.441865	-0.783912	0.433092	0.675177
AGPAT2	442.762	2.50503	0.71358	3.51051	0.00044724	0.00437279
AGPAT3	398.529	0.626887	0.394804	1.58784	0.112322	0.299931
AGPAT4	130.077	-2.20927	0.596591	-3.70316	0.00021293	0.00238638
AGPAT4-IT1	17.9142	-3.48217	1.71534	-2.03002	0.0423544	0.151337
AGPAT5	100.724	1.47529	0.759221	1.94317	0.051996	0.174554
AGPAT6	279.402	-0.296653	0.39232	-0.756152	0.449558	0.689456
AGPAT9	55.6039	0.994906	1.04518	0.951898	0.341149	0.590191
AGPS	95.5837	0.065662	0.67538	0.0972223	0.92255	0.977244
AGR2	961.769	4.16789	1.09706	3.79915	0.000145194	0.00173794
AGR3	64.7388	5.2972	1.39169	3.80629	0.000141065	0.00169879
AGRN	233.013	0.584379	0.569431	1.02625	0.304773	0.554242
AGRP	0.146488	-0.212303	4.44664	-0.0477446	0.96192	NA
AGT	901.872	-7.1639	0.986808	-7.25967	3.88033e-13	3.72418e-11
AGTPBP1	69.9411	0.599548	0.907061	0.660978	0.508626	0.737264
AGTR1	0	0	0	0	1	NA
AGTR2	0	NA	NA	NA	NA	NA
AGTRAP	123.99	-0.492839	0.714026	-0.690225	0.490053	0.722509
AGXT	0.292538	-0.212306	4.44664	-0.0477452	0.961919	NA
AGXT2	0	NA	NA	NA	NA	NA
AHCTF1	142.365	-1.40276	0.677112	-2.07168	0.0382951	0.140804
AHCTF1P1	0.260186	0	4.44664	0	1	NA
AHCY	89.788	1.3521	0.72971	1.85293	0.0638923	0.202526
AHCYL1	1329.85	-1.18466	0.304426	-3.89146	9.96441e-05	0.00127564
AHCYL2	27.724	2.10118	1.40456	1.49597	0.134661	0.338061
AHDC1	173.535	0.0511044	0.405509	0.126026	0.899712	0.967399
AHI1	518.827	-0.851065	0.391728	-2.17259	0.0298109	0.117756
AHNAK	5009.84	-1.15283	0.44018	-2.619	0.00881878	0.0474614
AHNAK2	539.523	1.12144	0.846754	1.32439	0.185372	0.415093
AHR	523.034	-0.978584	0.465445	-2.10247	0.035512	0.133544
AHRR	75.5601	-2.47608	0.963122	-2.57089	0.0101437	0.052858
AHSA1	292.316	0.248271	0.328401	0.756001	0.449649	0.68947
AHSA2	181.98	0.0354426	0.473001	0.0749314	0.940269	0.984079
AHSG	0.091394	0.410668	4.44664	0.0923546	0.926416	NA
AHSP	0	0	0	0	1	NA
AICDA	0.689606	1.97369	3.50251	0.563509	0.573088	NA
AIDA	27.7737	-1.24871	1.30024	-0.960371	0.336869	0.586548
AIF1	316.709	-1.88763	0.968615	-1.9488	0.0513195	0.172951
AIF1L	53.284	-2.26245	1.18922	-1.90247	0.0571096	0.186433
AIFM1	150.67	0.914972	0.678013	1.34949	0.177179	0.403795
AIFM2	69.69	-0.215214	0.742132	-0.289995	0.77182	0.905723
AIFM3	6.69297	4.05689	2.03512	1.99344	0.0462137	0.161234
AIG1	91.2696	-0.207128	0.843179	-0.245651	0.805953	0.923321
AIM1	324.778	3.08079	0.656178	4.69506	2.66526e-06	5.67299e-05
AIM1L	53.066	3.40877	1.03954	3.27912	0.0010413	0.00876662
AIM2	32.4694	2.14639	1.56068	1.37529	0.169042	0.392058
AIMP1	221.853	1.15574	0.418678	2.76046	0.00577196	0.0342854
AIMP2	84.7728	0.491027	0.768776	0.638713	0.52301	0.746968
AIP	196.599	-0.331262	0.535408	-0.618709	0.536108	0.756195
AIPL1	0.28136	2.87078	4.41131	0.650778	0.51519	NA
AIRE	0.354701	0	4.44664	0	1	NA
AIRN	0	NA	NA	NA	NA	NA
AJAP1	18.8323	-7.36236	1.55892	-4.72274	2.32692e-06	5.06866e-05
AJUBA	47.367	0.582913	0.978651	0.595629	0.551423	0.769098
AK1	142.756	0.301769	0.497406	0.606686	0.54406	0.762521
AK2	239.459	0.981856	0.377745	2.59926	0.00934258	0.049781
AK3	224.29	-0.521143	0.41784	-1.24723	0.212313	0.449534
AK4	65.9237	2.4599	0.966388	2.54546	0.0109133	0.0557674
AK5	0.697891	-2.52745	3.80008	-0.665106	0.505983	NA
AK6	23.7878	0.505239	0.86599	0.583423	0.559609	0.775582
AK7	6.21223	5.16126	2.13787	2.41421	0.0157695	0.0737088
AK8	1.19303	-3.77035	4.41283	-0.854407	0.39288	0.639564
AK9	43.8166	0.696135	1.02092	0.681872	0.49532	0.726218
AKAP1	320.844	1.59212	0.41401	3.8456	0.000120257	0.00149022
AKAP10	57.6626	-0.46362	0.76398	-0.606849	0.543951	0.762504
AKAP11	277.341	-0.178307	0.451743	-0.394709	0.693057	0.861541
AKAP12	1273.83	-0.422685	0.795544	-0.531316	0.5952	0.798814
AKAP13	1677.93	-0.0830867	0.298172	-0.278654	0.780511	0.910572
AKAP14	0.0179474	0.410668	4.44664	0.0923546	0.926416	NA
AKAP17A	0	NA	NA	NA	NA	NA
AKAP2	0.0480144	0.0499981	4.44664	0.011244	0.991029	NA
AKAP3	1.66427	1.64562	2.57734	0.638497	0.52315	0.747101
AKAP4	0.0123738	0.0499988	4.44664	0.0112442	0.991029	NA
AKAP5	22.3118	3.89202	1.26761	3.07036	0.00213803	0.0157625
AKAP6	0.69093	-3.05115	4.23614	-0.720266	0.471361	NA
AKAP7	32.8588	0.159209	1.00318	0.158705	0.873902	0.956737
AKAP8	207.23	0.589111	0.48382	1.21763	0.223366	0.462396
AKAP8L	110.356	1.27633	0.602622	2.11797	0.034178	0.130134
AKAP9	1898.51	1.51944	0.409457	3.71086	0.000206556	0.00233645
AKIP1	119.245	0.47089	0.659449	0.714066	0.475187	0.710678
AKIRIN1	338.117	0.571494	0.386485	1.47869	0.139222	0.345729
AKIRIN2	76.0546	-0.237828	0.837829	-0.283862	0.776516	0.90846
AKNA	558.553	-0.83091	0.547985	-1.5163	0.129444	0.328863
AKNAD1	12.4911	-2.7336	2.16649	-1.26176	0.207035	0.443474
AKR1A1	287.665	1.12586	0.537591	2.09426	0.0362365	0.13531
AKR1B1	227.522	-3.44005	0.529957	-6.49118	8.51657e-11	5.37325e-09
AKR1B10	208.272	5.28534	1.30905	4.03754	5.40152e-05	0.000747713
AKR1B15	0	NA	NA	NA	NA	NA
AKR1C1	115.056	-1.07774	0.991037	-1.08748	0.276823	0.523592
AKR1C2	141.807	0.580654	1.0664	0.544499	0.586098	0.79383
AKR1C3	155.737	1.22299	1.03018	1.18716	0.235164	0.477444
AKR1C4	0.218105	-0.212302	4.44664	-0.0477443	0.96192	NA
AKR1C6P	0	NA	NA	NA	NA	NA
AKR1C8P	0.097847	0	4.44664	0	1	NA
AKR1D1	0.104999	1.6841	4.43691	0.379566	0.704268	NA
AKR1E2	0.561002	3.33555	4.40484	0.757246	0.448902	NA
AKR7A2	296.939	0.0106966	0.501395	0.0213337	0.982979	1
AKR7A2P1	0.188922	1.32315	4.43085	0.298622	0.765229	NA
AKR7A3	41.8693	4.20391	1.32554	3.17147	0.00151669	0.0119197
AKR7L	31.5067	4.19693	1.58511	2.64772	0.00810357	0.0444181
AKT1	284.066	-1.09593	0.722897	-1.51603	0.129512	0.328889
AKT1S1	95.0698	0.182661	0.473578	0.385705	0.699715	0.865491
AKT2	623.892	-0.587092	0.390995	-1.50153	0.133217	0.335376
AKT3	205.526	-2.97168	0.608727	-4.88179	1.05126e-06	2.53776e-05
AKTIP	18.7447	-2.96024	1.46339	-2.02286	0.0430875	0.153215
ALAD	63.1989	-0.0247007	0.680408	-0.0363028	0.971041	0.994143
ALAS1	186.841	0.0592039	0.597192	0.0991371	0.921029	0.976593
ALAS2	6.66637	0.87861	2.44722	0.359024	0.719577	0.876444
ALB	0.0685386	1.11493	4.4464	0.250749	0.802008	NA
ALCAM	257.088	0.737596	0.570196	1.29358	0.195809	0.428641
ALDH16A1	168.524	-0.0413972	0.528081	-0.0783917	0.937516	0.982961
ALDH18A1	92.4812	0.105873	0.750234	0.14112	0.887775	0.963724
ALDH1A1	265.589	1.34483	0.858671	1.56617	0.117308	0.307871
ALDH1A2	15.6665	-6.09047	2.11286	-2.88258	0.00394434	0.0258537
ALDH1A3	107.856	-2.50312	0.87556	-2.85888	0.0042514	0.0272808
ALDH1B1	31.9528	-0.710149	1.20625	-0.588726	0.556045	0.772618
ALDH1L1	1.16281	4.3908	4.39598	0.998821	0.317881	0.567912
ALDH1L1-AS1	0	NA	NA	NA	NA	NA
ALDH1L1-AS2	0	NA	NA	NA	NA	NA
ALDH1L2	27.889	-2.87535	1.47265	-1.9525	0.050879	0.172089
ALDH2	443.113	0.224776	0.565611	0.397403	0.69107	0.860546
ALDH3A1	190.289	6.18735	1.07402	5.76094	8.36459e-09	3.37053e-07
ALDH3A2	215.174	1.52136	0.647063	2.35117	0.0187144	0.0836705
ALDH3B1	189.334	2.02837	0.852037	2.38062	0.0172837	0.0789914
ALDH3B2	1.50598	4.2703	3.53111	1.20934	0.226534	0.466147
ALDH4A1	78.1434	2.75644	0.951916	2.89567	0.00378344	0.0249957
ALDH5A1	39.365	1.6573	1.10927	1.49405	0.135162	0.338574
ALDH6A1	89.4222	0.257447	0.601659	0.427896	0.668727	0.847989
ALDH7A1	114.519	0.2255	0.780751	0.288825	0.772715	0.90582
ALDH8A1	5.88129	-0.162905	1.69148	-0.0963094	0.923275	0.977365
ALDH9A1	315.491	0.543307	0.470475	1.1548	0.24817	0.493026
ALDOA	1260.33	1.09746	0.408247	2.68823	0.00718323	0.0404961
ALDOB	9.0574	2.3145	2.35573	0.982496	0.325856	0.57532
ALDOC	97.7521	0.823526	0.640719	1.28532	0.198682	0.4319
ALG1	55.7497	1.14264	0.828299	1.3795	0.167739	0.39052
ALG10	4.87018	-0.706138	1.88911	-0.373795	0.708557	0.869957
ALG10B	21.2336	-0.817182	1.32527	-0.616615	0.537488	0.757501
ALG11	116.475	0.631345	0.699251	0.902887	0.366586	0.615337
ALG12	105.558	-0.138494	0.628046	-0.220515	0.82547	0.932792
ALG13	78.8791	0.413523	0.622519	0.664273	0.506516	0.735012
ALG14	19.0589	-0.163151	1.18386	-0.137813	0.890388	0.964565
ALG1L	1.54017	3.68475	3.64413	1.01115	0.311946	0.562064
ALG1L2	0	0	0	0	1	NA
ALG1L9P	0.101766	0	4.44664	0	1	NA
ALG2	105.956	-0.040055	0.588424	-0.0680717	0.945729	0.985722
ALG3	216.443	0.890891	0.675744	1.31839	0.187374	0.417395
ALG5	162.85	0.77253	0.521032	1.48269	0.138156	0.343867
ALG6	38.4812	-0.294592	0.944592	-0.311872	0.755138	0.897506
ALG8	70.7296	0.298957	0.870985	0.34324	0.731418	0.883814
ALG9	67.3215	-0.370011	0.944135	-0.391905	0.695129	0.862363
ALK	0	0	0	0	1	NA
ALKBH1	9.80396	0.448115	1.82362	0.245729	0.805892	0.923321
ALKBH2	71.5385	0.500124	0.818071	0.611346	0.540971	0.760548
ALKBH3	40.2267	-0.161035	1.22545	-0.131409	0.895452	0.966492
ALKBH3-AS1	0	NA	NA	NA	NA	NA
ALKBH4	31.0005	-1.07177	0.980745	-1.09281	0.274477	0.521428
ALKBH5	238.287	-1.15503	0.390362	-2.95888	0.00308757	0.0212494
ALKBH6	72.8523	0.183942	0.735298	0.250159	0.802464	0.921591
ALKBH7	140.794	1.27361	0.55623	2.28972	0.0220376	0.09434
ALKBH8	32.2183	0.708643	1.11275	0.636838	0.52423	0.748037
ALLC	0.0752434	-0.831193	4.4442	-0.187029	0.851638	NA
ALMS1	98.9721	-0.667351	0.78985	-0.844909	0.398162	0.645013
ALMS1-IT1	9.48327	-0.992078	1.83042	-0.541995	0.587822	0.794938
ALMS1P	0.0824153	0	4.44664	0	1	NA
ALOX12	0	0	0	0	1	NA
ALOX12-AS1	0.92772	2.62128	3.95578	0.662646	0.507557	NA
ALOX12B	0.281644	0.0499981	4.44664	0.011244	0.991029	NA
ALOX12P2	0.179965	0	4.44664	0	1	NA
ALOX15	0.0912573	0.0499995	4.44664	0.0112443	0.991029	NA
ALOX15B	7.39172	0.771348	2.23194	0.345596	0.729647	0.882766
ALOX15P1	0	NA	NA	NA	NA	NA
ALOX5	94.5682	4.71864	0.989774	4.76739	1.86625e-06	4.15083e-05
ALOX5AP	290.841	-0.364526	0.928897	-0.392429	0.694741	0.862274
ALOXE3	0.351446	3.41785	4.40389	0.776098	0.437691	NA
ALPI	0.764231	2.93052	4.39106	0.667384	0.504527	NA
ALPK1	98.1201	0.433935	0.699526	0.620327	0.535042	0.755433
ALPK2	35.4508	-6.43596	1.33841	-4.80866	1.51946e-06	3.48223e-05
ALPK3	42.3192	0.109457	1.17543	0.0931208	0.925808	0.978505
ALPL	40.8747	-1.36251	1.47258	-0.92525	0.354836	0.604148
ALPP	0.315439	0.148369	4.44664	0.0333667	0.973382	NA
ALPPL2	20.1004	4.93125	2.04202	2.41489	0.01574	0.0736344
ALS2	52.5797	-1.15253	0.774507	-1.48809	0.136728	0.341333
ALS2CL	57.8976	1.79463	0.882572	2.03341	0.042011	0.150582
ALS2CR11	0.033789	-0.438771	4.44589	-0.0986913	0.921383	NA
ALS2CR12	4.00001	4.25568	2.07851	2.04746	0.0406126	0.146802
ALX1	0	NA	NA	NA	NA	NA
ALX3	0	NA	NA	NA	NA	NA
ALX4	0	NA	NA	NA	NA	NA
ALYREF	74.0395	1.94738	0.759086	2.56543	0.0103048	0.0534689
AMACR	0.357689	2.83906	4.41183	0.643511	0.519893	NA
AMBN	0	NA	NA	NA	NA	NA
AMBP	1.21533	2.17777	4.36242	0.499212	0.61763	0.814998
AMBRA1	96.922	-0.885705	0.668495	-1.32492	0.185197	0.414815
AMD1	885.766	-0.512317	0.426544	-1.20109	0.229717	0.469853
AMDHD1	0.314932	1.14233	4.44621	0.256923	0.797238	NA
AMDHD2	41.701	1.53322	1.18458	1.29431	0.195559	0.428418
AMELX	0	NA	NA	NA	NA	NA
AMELY	0	NA	NA	NA	NA	NA
AMER1	18.2484	-1.83793	1.79632	-1.02317	0.30623	0.555684
AMER2	0.0151216	0	4.44664	0	1	NA
AMER3	0.0274718	0.0499988	4.44664	0.0112442	0.991029	NA
AMFR	111.548	0.31988	0.668066	0.478815	0.63207	0.825159
AMH	2.73648	3.56629	2.26653	1.57346	0.115612	0.305037
AMHR2	0.665912	0.410679	4.44664	0.0923572	0.926414	NA
AMICA1	249.477	-3.69854	0.98277	-3.76339	0.000167628	0.0019678
AMIGO1	6.2399	-2.13521	2.48359	-0.859729	0.389939	0.637485
AMIGO2	65.9556	-0.569936	1.09798	-0.519075	0.603709	0.804854
AMIGO3	17.8252	-2.55939	1.90899	-1.34071	0.180016	0.407532
AMMECR1	69.2084	0.166635	0.841749	0.197962	0.843075	0.940957
AMMECR1L	144.965	-1.37379	0.53111	-2.58663	0.00969182	0.0510748
AMN	39.1566	3.79684	1.34024	2.83297	0.00461184	0.0289469
AMN1	25.0466	-1.56623	1.13203	-1.38356	0.166495	0.388338
AMOT	41.0774	-0.459338	1.54849	-0.296636	0.766744	0.903356
AMOTL1	202.577	-1.875	0.760881	-2.46424	0.0137302	0.0663915
AMOTL2	198.246	-1.15478	0.749087	-1.54158	0.123177	0.318106
AMPD1	6.29563	0.509043	2.90088	0.175479	0.860703	0.9497
AMPD2	249.94	0.0983633	0.484639	0.202962	0.839165	0.938821
AMPD3	81.1552	-1.71093	0.835449	-2.04791	0.0405685	0.146777
AMPH	14.9891	-6.81425	1.47195	-4.62942	3.66698e-06	7.42587e-05
AMT	74.0405	-0.0882829	0.687333	-0.128443	0.897799	0.966916
AMTN	9.71208	31.3433	4.40664	7.11275	1.13751e-12	9.86067e-11
AMY1A	0	NA	NA	NA	NA	NA
AMY1B	0	NA	NA	NA	NA	NA
AMY1C	0	NA	NA	NA	NA	NA
AMY2A	0	NA	NA	NA	NA	NA
AMY2B	25.7015	0.404722	1.3121	0.308453	0.757738	0.898707
AMZ1	1.22088	1.40517	4.43731	0.316671	0.751493	0.894921
AMZ2	111.218	-0.44238	0.690133	-0.641006	0.521519	0.745916
AMZ2P1	30.8422	-2.9684	1.19724	-2.47936	0.0131617	0.0645011
ANAPC1	37.8282	0.0726733	1.23734	0.0587335	0.953164	0.987912
ANAPC10	19.288	-0.175363	1.20779	-0.145194	0.884558	0.961946
ANAPC11	395.401	-0.209512	0.359973	-0.582023	0.560551	0.77602
ANAPC13	103.602	0.300689	0.747055	0.402499	0.687317	0.858658
ANAPC15	64.9172	1.60642	0.803025	2.00047	0.0454499	0.159166
ANAPC16	453.657	0.474795	0.394903	1.20231	0.229245	0.469228
ANAPC1P1	0.0866165	0	4.44664	0	1	NA
ANAPC2	33.572	0.29883	1.09181	0.273702	0.784314	0.912325
ANAPC4	80.2421	-0.27781	0.468692	-0.592735	0.553359	0.770779
ANAPC5	315.187	0.0896731	0.509171	0.176116	0.860203	0.949484
ANAPC7	115.65	1.11526	0.480382	2.32161	0.0202538	0.0884308
ANG	102.863	0.0953545	0.881248	0.108204	0.913834	0.973199
ANGEL1	30.2822	-2.30521	1.06411	-2.16633	0.0302863	0.119279
ANGEL2	103.971	-1.46304	0.605872	-2.41477	0.0157453	0.0736344
ANGPT1	48.8964	-7.62976	1.17055	-6.51808	7.12152e-11	4.52917e-09
ANGPT2	261.083	-3.99723	0.965402	-4.14048	3.46575e-05	0.000512931
ANGPT4	0	NA	NA	NA	NA	NA
ANGPTL1	27.2465	-7.90299	1.86034	-4.24813	2.15559e-05	0.00034691
ANGPTL2	850.053	-6.10617	0.694654	-8.79023	1.49249e-18	3.52762e-16
ANGPTL3	0	NA	NA	NA	NA	NA
ANGPTL4	128.833	-1.43492	0.649042	-2.21083	0.0270477	0.109659
ANGPTL5	0.0453209	-0.831193	4.4442	-0.187029	0.851638	NA
ANGPTL6	25.2614	-9.31802	1.82235	-5.11319	3.16762e-07	8.64869e-06
ANGPTL7	5.4963	-25.1711	3.82572	-6.57944	4.72227e-11	3.05232e-09
ANHX	0	NA	NA	NA	NA	NA
ANK1	63.9295	-1.16026	1.15542	-1.00419	0.315288	0.565128
ANK2	111.877	-5.63917	1.18497	-4.75892	1.94636e-06	4.30482e-05
ANK3	111.297	1.80288	0.781068	2.30823	0.0209865	0.0908783
ANKAR	10.3884	1.60642	1.69172	0.949577	0.342327	0.591364
ANKDD1A	29.1404	-3.13729	1.05769	-2.96618	0.00301524	0.0208604
ANKDD1B	0.0263967	0	4.44664	0	1	NA
ANKEF1	12.5618	3.60157	1.61206	2.23414	0.0254735	0.104794
ANKFN1	0.135688	0	4.44664	0	1	NA
ANKFY1	298.265	-1.61102	0.476305	-3.38233	0.000718747	0.00652794
ANKH	98.8597	-1.12304	0.832613	-1.34881	0.177398	0.404038
ANKHD1	71.154	-0.961474	0.821897	-1.16982	0.242072	0.485986
ANKHD1-EIF4EBP3	0	NA	NA	NA	NA	NA
ANKIB1	263.636	0.882184	0.42567	2.07246	0.0382224	0.140602
ANKK1	0.0373568	0.410668	4.44664	0.0923548	0.926416	NA
ANKLE1	0.814289	1.64694	4.40711	0.3737	0.708627	NA
ANKLE2	243.435	0.0834815	0.391989	0.212969	0.831351	0.935508
ANKMY1	16.5428	3.18047	1.44135	2.2066	0.0273419	0.110653
ANKMY2	66.1543	1.46402	0.896045	1.63387	0.102286	0.281851
ANKRA2	212.567	0.0665192	0.45345	0.146696	0.883372	0.961555
ANKRD1	4.90914	5.02323	2.36471	2.12425	0.0336495	0.128869
ANKRD10	376.884	0.234739	0.401986	0.583948	0.559256	0.775446
ANKRD11	1350.9	-0.0269996	0.266265	-0.101401	0.919232	0.975537
ANKRD12	1362.25	-0.487008	0.348509	-1.3974	0.162292	0.382222
ANKRD13A	137.54	0.485421	0.565192	0.858859	0.390418	0.637783
ANKRD13B	12.8563	0.739837	1.37079	0.539717	0.589392	0.795655
ANKRD13C	59.3055	-1.44483	0.936325	-1.54308	0.122811	0.317627
ANKRD13D	132.779	0.136581	0.671051	0.203533	0.838718	0.938613
ANKRD16	64.3404	-1.95766	0.951541	-2.05736	0.0396514	0.144283
ANKRD17	532.572	-0.0730092	0.300888	-0.242646	0.80828	0.924249
ANKRD18A	34.7386	6.35704	1.6705	3.80548	0.00014153	0.00170309
ANKRD18B	1.75789	0.0499995	4.44664	0.0112443	0.991029	1
ANKRD18DP	1.06721	2.668	4.38204	0.608848	0.542625	0.761966
ANKRD19P	0.310389	0.148362	4.44664	0.0333651	0.973383	NA
ANKRD2	0	NA	NA	NA	NA	NA
ANKRD20A1	0	NA	NA	NA	NA	NA
ANKRD20A11P	1.15505	2.66909	3.70245	0.720899	0.470972	0.707083
ANKRD20A12P	1.35839	2.83933	4.40693	0.644288	0.519389	0.744549
ANKRD20A19P	0.0358948	0.771337	4.44664	0.173465	0.862286	NA
ANKRD20A2	0	NA	NA	NA	NA	NA
ANKRD20A3	0	NA	NA	NA	NA	NA
ANKRD20A4	0.859245	0.0500042	4.44664	0.0112454	0.991028	NA
ANKRD20A5P	17.7264	3.80231	1.50336	2.52921	0.011432	0.0578949
ANKRD20A8P	0.234377	-0.212301	4.44664	-0.0477442	0.96192	NA
ANKRD20A9P	0.469316	-0.470522	4.4442	-0.105873	0.915683	NA
ANKRD22	43.6673	4.20657	1.17498	3.58012	0.00034343	0.00355927
ANKRD23	26.7556	1.28836	1.1984	1.07507	0.282343	0.529573
ANKRD24	1.32458	3.30826	3.61177	0.915967	0.359684	0.608218
ANKRD26	183.794	-0.318562	0.503831	-0.632279	0.527205	0.749962
ANKRD26P1	0.207643	-1.31694	4.44175	-0.296491	0.766855	NA
ANKRD26P3	0.590422	-0.212297	4.44664	-0.0477432	0.961921	NA
ANKRD27	67.434	-0.303448	0.852889	-0.355789	0.721999	0.877865
ANKRD28	200.759	-0.0453377	0.634802	-0.0714202	0.943063	0.984953
ANKRD29	52.0375	3.18226	1.2659	2.51383	0.0119428	0.0598499
ANKRD30A	0.0123738	0.0499988	4.44664	0.0112442	0.991029	NA
ANKRD30B	0	NA	NA	NA	NA	NA
ANKRD30BL	242.016	4.05892	1.00339	4.0452	5.22789e-05	0.000728134
ANKRD30BP2	0.360701	2.83906	4.41183	0.64351	0.519893	NA
ANKRD30BP3	0.0358948	0.771337	4.44664	0.173465	0.862286	NA
ANKRD31	10.2967	4.31529	2.41678	1.78555	0.0741721	0.225103
ANKRD32	101.828	0.240004	0.836289	0.286987	0.774123	0.906731
ANKRD33	0.644023	3.56951	4.40229	0.810831	0.417463	NA
ANKRD33B	58.3124	-1.92097	1.2069	-1.59166	0.111462	0.298917
ANKRD34A	8.51549	-3.31557	1.82818	-1.81359	0.0697403	0.215074
ANKRD34B	0.0698611	0	4.44664	0	1	NA
ANKRD34C	0.151832	0	4.44664	0	1	NA
ANKRD34C-AS1	0	NA	NA	NA	NA	NA
ANKRD35	66.3837	-8.2009	1.34003	-6.11995	9.36059e-10	4.53316e-08
ANKRD36	150.755	-0.187527	0.733747	-0.255575	0.798279	0.918784
ANKRD36B	95.3283	1.04429	0.792507	1.3177	0.187605	0.417673
ANKRD36BP1	0.0981153	1.61062	4.43858	0.36287	0.716702	NA
ANKRD36BP2	52.537	0.995811	1.26628	0.786405	0.43163	0.673929
ANKRD36C	651.285	2.66478	0.645096	4.13082	3.61469e-05	0.000531005
ANKRD37	143.868	0.657579	0.748957	0.877992	0.379948	0.628107
ANKRD39	87.4322	-0.259819	0.782662	-0.331969	0.739913	0.888716
ANKRD40	105.784	-0.646092	0.598577	-1.07938	0.280418	0.5274
ANKRD42	71.1748	-0.140859	0.728531	-0.193346	0.846688	0.943107
ANKRD44	142.303	-2.92974	0.93926	-3.11919	0.00181346	0.013767
ANKRD44-IT1	14.4511	0.14837	2.30075	0.064488	0.948582	0.986131
ANKRD45	0.744627	2.81464	4.40818	0.638503	0.523146	NA
ANKRD46	20.3981	-0.34707	1.49125	-0.232738	0.815965	0.927877
ANKRD49	203.045	1.04761	0.599242	1.74823	0.0804249	0.238315
ANKRD50	53.8791	0.371418	0.901329	0.412078	0.680282	0.854972
ANKRD52	123.121	-0.622798	0.645237	-0.965224	0.334433	0.584513
ANKRD53	0.0703036	-1.17529	4.44247	-0.264558	0.79135	NA
ANKRD54	61.2052	-0.999608	0.713521	-1.40095	0.161229	0.380851
ANKRD55	0.0186674	-0.438771	4.44589	-0.0986913	0.921383	NA
ANKRD6	17.4154	-2.18201	1.70464	-1.28004	0.200529	0.434417
ANKRD60	0.061424	0.410668	4.44664	0.0923548	0.926416	NA
ANKRD61	0.0583943	0	4.44664	0	1	NA
ANKRD62	1.36815	1.19856	3.44752	0.34766	0.728096	0.881909
ANKRD62P1-PARP4P3	0	NA	NA	NA	NA	NA
ANKRD63	0	NA	NA	NA	NA	NA
ANKRD65	42.2767	0.189006	1.56096	0.121083	0.903625	0.96904
ANKRD66	0	NA	NA	NA	NA	NA
ANKRD7	0.0123738	0	4.44664	0	1	NA
ANKRD9	110.139	1.67296	0.710644	2.35415	0.0185651	0.083224
ANKS1A	117.132	0.215294	0.647134	0.332689	0.739369	0.888494
ANKS1B	4.38131	-3.18574	2.40572	-1.32424	0.185423	0.415093
ANKS3	56.1739	-1.22421	0.903729	-1.35462	0.17554	0.40109
ANKS4B	9.31238	3.93273	2.71786	1.44699	0.147899	0.359828
ANKS6	46.214	0.746804	0.937545	0.796552	0.425711	0.668822
ANKUB1	0	NA	NA	NA	NA	NA
ANKZF1	167.178	1.01592	0.551809	1.84107	0.0656118	0.205911
ANLN	50.6598	1.2959	1.12456	1.15237	0.24917	0.494161
ANO1	89.2915	0.0215269	0.869322	0.0247629	0.980244	0.999231
ANO1-AS2	0	NA	NA	NA	NA	NA
ANO10	163.371	0.653358	0.676876	0.965255	0.334417	0.584513
ANO2	12.1101	1.61624	1.96903	0.82083	0.411743	0.656664
ANO3	0.0317227	0.771337	4.44664	0.173465	0.862286	NA
ANO4	0.0130769	0.0499988	4.44664	0.0112442	0.991029	NA
ANO5	6.32824	4.08983	2.36032	1.73275	0.0831409	0.243619
ANO6	185.281	-0.38899	0.579692	-0.671028	0.502202	0.731625
ANO7	24.139	2.91389	1.47825	1.97117	0.048704	0.167196
ANO8	215.85	0.301934	0.590565	0.511263	0.609167	0.808909
ANO9	87.5273	5.00158	0.941532	5.31217	1.08328e-07	3.37031e-06
ANOS1	9.90551	-5.02419	2.51119	-2.00072	0.0454225	0.159139
ANP32A	224.356	0.593275	0.502341	1.18102	0.237595	0.480223
ANP32A-IT1	6.77034	-0.49529	2.09961	-0.235897	0.813513	0.926437
ANP32AP1	0.0123738	0	4.44664	0	1	NA
ANP32B	1243.93	0.793497	0.384706	2.06261	0.03915	0.14305
ANP32C	0.174475	2.53515	4.41745	0.573895	0.566039	NA
ANP32D	0	NA	NA	NA	NA	NA
ANP32E	290.325	0.188245	0.434875	0.432871	0.665109	0.846337
ANPEP	214.302	-0.207044	0.893084	-0.23183	0.81667	0.928054
ANTXR1	245.301	-7.25788	0.782344	-9.27709	1.74171e-20	5.2041e-18
ANTXR2	228.908	-1.78726	0.556881	-3.20941	0.00133009	0.0107247
ANTXRL	0.0244553	-0.212308	4.44664	-0.0477457	0.961919	NA
ANTXRLP1	3.88443	-0.147098	2.34316	-0.0627775	0.949944	0.986899
ANXA1	1332.04	-0.0313362	0.499107	-0.0627844	0.949938	0.986899
ANXA10	260.13	4.06108	1.34104	3.02829	0.00245939	0.017655
ANXA11	1151.47	0.906754	0.390538	2.32181	0.0202433	0.0884094
ANXA13	13.0728	2.94378	2.16446	1.36006	0.173813	0.398958
ANXA2	3067.46	0.824084	0.382585	2.15399	0.0312409	0.122035
ANXA2P1	2.27747	3.10497	1.80452	1.72067	0.0853111	0.247842
ANXA2P2	0.56195	1.38693	2.42704	0.571449	0.567695	NA
ANXA2P3	37.8912	2.31096	1.04393	2.21372	0.0268481	0.109116
ANXA2R	57.4903	1.52637	0.917771	1.66313	0.0962874	0.270212
ANXA3	71.0699	5.99155	1.15181	5.20184	1.9733e-07	5.70241e-06
ANXA4	243.416	2.11741	0.597193	3.5456	0.000391722	0.00394018
ANXA5	428.445	-0.882416	0.511144	-1.72635	0.0842838	0.246031
ANXA6	578.835	-1.60966	0.682556	-2.35829	0.0183595	0.0825698
ANXA7	182.117	0.61501	0.550313	1.11756	0.263753	0.509801
ANXA8	0	NA	NA	NA	NA	NA
ANXA8L1	0.033922	0	4.44664	0	1	NA
ANXA9	7.33181	2.72544	1.63799	1.66389	0.0961346	0.269975
AOAH	85.1448	3.01621	1.14107	2.64331	0.00821007	0.0448633
AOAH-IT1	0	NA	NA	NA	NA	NA
AOC1	66.4168	4.29663	1.44194	2.97975	0.00288483	0.0201341
AOC2	1.37951	3.32467	4.01415	0.828238	0.407536	0.65277
AOC3	152.867	-8.69732	1.00388	-8.66372	4.56595e-18	9.77113e-16
AOC4P	0.148062	0.0499988	4.44664	0.0112442	0.991029	NA
AOX1	51.7952	-1.86773	1.50301	-1.24266	0.213992	0.451563
AOX2P	0.00987579	-0.212308	4.44664	-0.0477457	0.961919	NA
AP1AR	74.5105	1.21642	0.803001	1.51484	0.129814	0.329389
AP1B1	518.389	0.456568	0.345678	1.32079	0.186571	0.416691
AP1B1P1	0	NA	NA	NA	NA	NA
AP1G1	244.155	-0.170172	0.512706	-0.331909	0.739958	0.888716
AP1G2	111.793	3.8948	0.783299	4.9723	6.61647e-07	1.68454e-05
AP1M1	181.333	-0.927151	0.595309	-1.55743	0.119369	0.311523
AP1M2	55.1586	4.0889	1.17628	3.47612	0.000508719	0.00486772
AP1S1	145.949	1.03463	0.517242	2.00028	0.0454702	0.159166
AP1S2	305.588	-1.63331	0.610244	-2.67648	0.00743995	0.0415734
AP1S3	98.5285	3.05954	0.797448	3.83666	0.000124718	0.0015358
AP2A1	33.2455	0.312094	0.979607	0.318591	0.750037	0.894506
AP2A2	215.654	0.137495	0.464095	0.296265	0.767028	0.903365
AP2B1	612.102	0.564246	0.380438	1.48315	0.138034	0.343727
AP2M1	469.603	-0.666352	0.370706	-1.79752	0.0722528	0.220717
AP2S1	295.893	-0.157017	0.589191	-0.266496	0.789857	0.914742
AP3B1	272.443	-0.0964179	0.4277	-0.225433	0.821642	0.930658
AP3B2	0.0425606	0.410668	4.44664	0.0923546	0.926416	NA
AP3D1	1019.46	0.837699	0.332381	2.5203	0.0117256	0.059042
AP3M1	88.9715	-0.247896	0.86038	-0.288125	0.773251	0.90625
AP3M2	171.623	-1.11146	0.620512	-1.79119	0.0732622	0.22324
AP3S1	101.829	0.040095	0.786125	0.0510034	0.959323	0.990148
AP3S2	0.519135	-2.6551	4.41894	-0.600845	0.547943	NA
AP4B1	120.703	1.39108	0.695966	1.99877	0.0456329	0.159559
AP4B1-AS1	0	NA	NA	NA	NA	NA
AP4E1	43.3296	-0.262861	0.967324	-0.271741	0.785822	0.91321
AP4M1	54.8025	0.0987061	0.782449	0.12615	0.899613	0.967399
AP4S1	34.8919	0.213674	0.934889	0.228555	0.819215	0.929504
AP5B1	109.108	-0.282252	0.5655	-0.49912	0.617695	0.814998
AP5M1	42.2944	-0.813632	0.856306	-0.950166	0.342028	0.591016
AP5S1	69.921	0.758584	0.932981	0.813076	0.416174	0.660673
AP5Z1	248.949	0.121	0.326028	0.371133	0.710539	0.870594
APAF1	138.609	0.789033	0.648858	1.21603	0.223972	0.462918
APBA1	17.4222	-5.29672	1.65911	-3.19252	0.00141039	0.0112689
APBA2	49.8688	-7.26125	1.26654	-5.73312	9.86026e-09	3.90368e-07
APBA3	72.9824	0.681535	0.760461	0.896213	0.370139	0.619088
APBB1	96.485	-2.97125	0.719708	-4.12841	3.65284e-05	0.000535615
APBB1IP	264.531	-1.33943	0.87887	-1.52404	0.127498	0.325708
APBB2	97.4646	-1.07391	0.911544	-1.17812	0.238749	0.481748
APBB3	77.108	0.105752	0.883429	0.119707	0.904715	0.969242
APC	160.099	-0.149081	0.466556	-0.319535	0.749321	0.894351
APC2	5.04829	6.4709	3.52712	1.83461	0.0665631	0.208031
APCDD1	238.493	-2.71172	0.98399	-2.75584	0.00585419	0.0346698
APCDD1L	82.1343	0.684928	1.75636	0.389971	0.696558	0.863378
APCDD1L-AS1	5.19536	-6.36991	2.10131	-3.03141	0.00243418	0.0175456
APCS	0	NA	NA	NA	NA	NA
APEH	192.357	2.18126	0.606583	3.59598	0.000323172	0.00338252
APELA	0.516247	-3.58522	4.41405	-0.81223	0.41666	NA
APEX1	148.994	0.514166	0.466172	1.10295	0.270047	0.516856
APEX2	80.3441	0.661712	0.869709	0.760843	0.446751	0.687002
APH1A	889.037	0.113164	0.453721	0.249413	0.803041	0.921747
APH1B	62.4625	-1.46404	0.884955	-1.65437	0.0980525	0.273855
API5	69.4098	0.10735	0.68761	0.156121	0.875938	0.957715
APIP	9.20145	1.86001	1.44615	1.28618	0.19838	0.431768
APITD1	18.1195	0.570415	1.25881	0.45314	0.650448	0.836622
APITD1-CORT	0.0259104	0	4.44664	0	1	NA
APLF	26.8857	1.18461	1.27192	0.93136	0.351667	0.60095
APLN	138.925	-1.82134	1.38567	-1.31441	0.188708	0.419363
APLNR	170.331	-0.809553	0.984612	-0.822204	0.410961	0.656043
APLP1	12.8062	2.86665	2.09935	1.3655	0.172097	0.396642
APLP2	2047.81	0.0922269	0.339773	0.271437	0.786055	0.913239
APMAP	685.953	0.0200871	0.393314	0.0510713	0.959269	0.990148
APOA1	2.42504	2.80104	2.36194	1.18591	0.23566	0.477714
APOA1-AS	0	NA	NA	NA	NA	NA
APOA1BP	180.511	1.85664	0.538552	3.44747	0.000565867	0.00534351
APOA2	0	NA	NA	NA	NA	NA
APOA4	0.572182	4.20688	4.3971	0.95674	0.338698	NA
APOA5	0	NA	NA	NA	NA	NA
APOB	5.09345	7.0772	2.64175	2.67898	0.00738461	0.0414396
APOBEC1	9.20945	6.83533	2.3037	2.9671	0.00300621	0.0208251
APOBEC2	0	0	0	0	1	NA
APOBEC3A	72.5126	-3.49585	1.32705	-2.63429	0.00843125	0.0458822
APOBEC3A_B	0	NA	NA	NA	NA	NA
APOBEC3B	0.44394	1.43941	4.44194	0.32405	0.7459	NA
APOBEC3B-AS1	0	NA	NA	NA	NA	NA
APOBEC3C	232.789	-0.455823	0.631135	-0.722227	0.470155	0.706325
APOBEC3D	88.7174	-1.44528	1.1549	-1.25143	0.210777	0.447737
APOBEC3F	47.4158	-1.31607	0.996741	-1.32038	0.186709	0.416734
APOBEC3G	109.048	0.468737	0.970204	0.483132	0.629002	0.822941
APOBEC3H	15.339	-1.94046	1.51212	-1.28327	0.199396	0.43294
APOBEC4	0.396684	3.30693	4.40518	0.750692	0.452838	NA
APOBR	132.958	4.07941	0.978623	4.16852	3.06582e-05	0.000462384
APOC1	77.7437	0.720063	1.14797	0.627247	0.530498	0.752306
APOC1P1	0.25202	1.88627	4.43195	0.425607	0.670394	NA
APOC2	0	NA	NA	NA	NA	NA
APOC3	0	0	0	0	1	NA
APOC4	0	NA	NA	NA	NA	NA
APOC4-APOC2	0	NA	NA	NA	NA	NA
APOD	270.849	-5.20346	0.886281	-5.87112	4.32871e-09	1.87807e-07
APOE	244.113	-3.95018	0.717262	-5.50731	3.64365e-08	1.2714e-06
APOF	0	NA	NA	NA	NA	NA
APOH	0.142752	2.25116	4.42372	0.508883	0.610834	NA
APOL1	1065.16	0.817294	0.462308	1.76786	0.077085	0.231372
APOL2	158.495	-0.331129	0.749956	-0.441532	0.658828	0.841591
APOL3	190.189	-1.27437	0.69157	-1.84272	0.0653695	0.205477
APOL4	25.3426	-3.76359	1.32631	-2.83765	0.00454475	0.028628
APOL5	0	NA	NA	NA	NA	NA
APOL6	570.43	-0.157037	0.376319	-0.417298	0.67646	0.852965
APOLD1	236.815	-2.25288	0.587439	-3.83508	0.000125525	0.00154453
APOM	6.12173	2.01825	2.0738	0.973211	0.330449	0.580411
APOO	17.8835	1.34423	1.23611	1.08747	0.276831	0.523592
APOOL	145.145	-0.658955	0.632855	-1.04124	0.297763	0.547322
APOOP5	0.0363137	0	4.44664	0	1	NA
APOPT1	98.1658	-0.170269	0.714708	-0.238235	0.811699	0.925741
APP	1993.76	-1.47562	0.492582	-2.99569	0.00273825	0.0192639
APPBP2	100.897	-0.613899	0.619758	-0.990546	0.321907	0.572328
APPL1	352.898	-0.158648	0.413203	-0.383948	0.701017	0.866131
APPL2	134.468	0.646499	0.747824	0.864507	0.387309	0.635062
APRT	318.786	1.34822	0.522669	2.57948	0.00989481	0.0519371
APTR	7.06049	-0.74443	1.53558	-0.484789	0.627826	0.82249
APTX	79.5458	0.744856	0.650657	1.14478	0.252302	0.497691
AQP1	950.533	0.248547	0.858619	0.289473	0.77222	0.905723
AQP10	0.0549435	0.0499995	4.44664	0.0112443	0.991029	NA
AQP11	0.684556	3.02742	4.40539	0.687209	0.491951	NA
AQP12A	0	NA	NA	NA	NA	NA
AQP12B	0	NA	NA	NA	NA	NA
AQP2	2.08718	3.44735	2.0337	1.69511	0.0900543	0.257419
AQP3	260.699	3.80752	0.995417	3.82506	0.000130743	0.00159387
AQP4	0	NA	NA	NA	NA	NA
AQP4-AS1	0	NA	NA	NA	NA	NA
AQP5	31.3269	3.62139	1.9492	1.85789	0.0631852	0.201085
AQP6	0.132076	2.1504	4.42579	0.48588	0.627053	NA
AQP7	0.926713	0.208215	4.44554	0.046837	0.962643	NA
AQP7P1	0	NA	NA	NA	NA	NA
AQP7P3	0	NA	NA	NA	NA	NA
AQP8	1.13794	0	4.44664	0	1	1
AQP9	132.17	0.832728	0.960564	0.866916	0.385988	0.63388
AQR	100.945	-0.328468	0.670518	-0.489872	0.624224	0.819681
AR	80.3108	-3.68279	1.1205	-3.28673	0.00101359	0.00856521
ARAF	107.141	0.323361	0.693564	0.466231	0.64105	0.831082
ARAP1	164.232	-1.32546	0.672564	-1.97075	0.0487524	0.167326
ARAP2	136.735	0.501478	0.832677	0.602247	0.547009	0.764693
ARAP3	73.8001	0.662351	0.980752	0.67535	0.499454	0.729174
ARC	31.638	-1.21261	1.43563	-0.844654	0.398304	0.645013
ARCN1	274.224	-0.432185	0.490812	-0.880552	0.37856	0.627079
AREG	0.676261	-2.66624	4.41883	-0.603381	0.546255	NA
AREL1	105.643	0.0727883	0.733604	0.0992202	0.920963	0.976589
ARF1	2450.34	-0.00286042	0.292457	-0.00978066	0.992196	1
ARF3	864.259	0.0744086	0.37535	0.198238	0.842859	0.940957
ARF4	443.883	-0.665055	0.405274	-1.641	0.100797	0.279242
ARF5	456.671	0.822851	0.406557	2.02395	0.0429756	0.15294
ARF6	349.019	0.876201	0.418465	2.09385	0.0362736	0.135383
ARFGAP1	205.928	0.958337	0.602451	1.59073	0.11167	0.299122
ARFGAP2	107.9	0.0156209	0.760061	0.0205521	0.983603	1
ARFGAP3	253.019	-1.02414	0.440492	-2.32498	0.0200729	0.0879808
ARFGEF1	322.521	0.827156	0.452021	1.8299	0.0672642	0.209393
ARFGEF2	176.217	0.642767	0.551826	1.1648	0.244099	0.487756
ARFGEF3	195.425	3.33754	1.093	3.05356	0.00226146	0.0165263
ARFIP1	70.9232	0.200176	0.876778	0.228309	0.819406	0.929588
ARFIP2	70.8833	0.114622	0.700768	0.163566	0.870073	0.95476
ARFRP1	104.422	0.351266	0.550225	0.638403	0.523211	0.747121
ARG1	0	NA	NA	NA	NA	NA
ARG2	8.63414	0.507656	1.33455	0.380396	0.703651	0.867634
ARGFX	0.170808	-0.212304	4.44664	-0.0477448	0.96192	NA
ARGFXP2	0	NA	NA	NA	NA	NA
ARGLU1	1978.74	0.639572	0.328279	1.94826	0.0513843	0.173059
ARHGAP1	500.725	-1.06868	0.286088	-3.7355	0.00018734	0.0021498
ARHGAP10	174.801	-1.50834	0.637752	-2.36509	0.0180254	0.0814876
ARHGAP11A	32.713	0.144958	1.17685	0.123174	0.901969	0.967986
ARHGAP11B	0.490266	1.32428	4.43906	0.298325	0.765455	NA
ARHGAP12	210.668	0.525336	0.623792	0.842166	0.399695	0.646327
ARHGAP15	75.612	-6.38343	1.03263	-6.18172	6.34056e-10	3.15991e-08
ARHGAP17	122.928	-1.08924	0.720471	-1.51185	0.130573	0.330629
ARHGAP18	267.566	1.03852	0.568235	1.82762	0.0676066	0.209821
ARHGAP19	28.841	2.18298	0.95611	2.28319	0.0224191	0.0953356
ARHGAP19-SLIT1	0	NA	NA	NA	NA	NA
ARHGAP20	12.852	-7.32476	1.88861	-3.87839	0.000105149	0.00133746
ARHGAP21	279.647	0.49084	0.576572	0.851307	0.394599	0.641253
ARHGAP22	23.314	1.16754	1.27552	0.915346	0.36001	0.608444
ARHGAP23	172.293	-0.685149	0.906835	-0.755539	0.449926	0.689487
ARHGAP24	55.9394	0.183192	1.04349	0.175556	0.860643	0.9497
ARHGAP25	187.549	-2.10083	0.840137	-2.50058	0.012399	0.0616099
ARHGAP26	250.354	0.624462	0.548301	1.1389	0.254743	0.500324
ARHGAP26-AS1	0	NA	NA	NA	NA	NA
ARHGAP26-IT1	0.0824153	0	4.44664	0	1	NA
ARHGAP27	243.538	3.19663	0.589381	5.42371	5.83736e-08	1.94611e-06
ARHGAP28	17.5425	-6.71021	1.45993	-4.59625	4.30155e-06	8.54696e-05
ARHGAP29	289.029	-1.19029	0.670343	-1.77564	0.0757929	0.228533
ARHGAP30	505.748	1.99893	0.698274	2.86268	0.00420081	0.0270863
ARHGAP31	156.056	-0.375619	0.758543	-0.495185	0.620469	0.816711
ARHGAP31-AS1	0.0239493	-0.212308	4.44664	-0.0477457	0.961919	NA
ARHGAP32	140.508	2.09117	0.618658	3.38017	0.000724408	0.00657405
ARHGAP33	24.1224	-0.377966	1.27617	-0.296173	0.767098	0.903381
ARHGAP35	271.564	-0.296426	0.444945	-0.666208	0.505278	0.733821
ARHGAP36	0	NA	NA	NA	NA	NA
ARHGAP39	8.57516	1.57903	1.54181	1.02414	0.305771	0.555144
ARHGAP4	224.502	1.08659	0.964637	1.12643	0.259986	0.505912
ARHGAP40	7.44242	6.83213	2.38411	2.86569	0.00416104	0.0269095
ARHGAP42	77.0353	-0.239823	0.925041	-0.259257	0.795437	0.917713
ARHGAP44	32.8543	-1.2331	1.24967	-0.986739	0.32377	0.57358
ARHGAP5	295.569	0.732505	0.476692	1.53664	0.124381	0.319972
ARHGAP5-AS1	2.65571	0.907182	2.38607	0.3802	0.703797	0.867653
ARHGAP6	65.8061	-1.87702	1.03216	-1.81853	0.0689831	0.213352
ARHGAP8	0	0	0	0	1	NA
ARHGAP9	168.649	0.271476	0.905639	0.299762	0.764359	0.902168
ARHGDIA	639.342	-0.0667279	0.422732	-0.157849	0.874575	0.957005
ARHGDIB	951.407	-1.2542	0.581426	-2.15711	0.0309967	0.121351
ARHGDIG	0.0736317	0.771337	4.44664	0.173465	0.862286	NA
ARHGEF1	138.594	-1.40775	0.6339	-2.22078	0.0263661	0.107639
ARHGEF10	125.922	-1.50455	0.697889	-2.15586	0.0310947	0.121674
ARHGEF10L	129.069	0.206381	0.866814	0.238091	0.81181	0.925741
ARHGEF11	112.271	0.961525	0.788245	1.21983	0.222529	0.461742
ARHGEF12	326.595	-0.241493	0.521597	-0.462987	0.643373	0.832255
ARHGEF15	75.2552	3.51405	1.42551	2.46512	0.0136967	0.0662496
ARHGEF16	61.6103	3.52315	1.23177	2.86024	0.00423319	0.0272065
ARHGEF17	269.443	-3.50747	0.86366	-4.06116	4.88288e-05	0.000686725
ARHGEF18	166.263	0.452288	0.642976	0.703429	0.481788	0.716529
ARHGEF19	38.7636	1.68574	0.813845	2.07132	0.0383286	0.140862
ARHGEF2	302.089	-1.22082	0.456603	-2.67371	0.00750172	0.04183
ARHGEF25	23.2944	-5.88509	1.33402	-4.41156	1.02631e-05	0.000185744
ARHGEF26	29.9731	-4.68702	1.54784	-3.0281	0.002461	0.0176586
ARHGEF26-AS1	0	0	0	0	1	NA
ARHGEF28	46.8693	2.18405	1.06085	2.05876	0.0395168	0.143992
ARHGEF3	208.542	0.564598	0.703996	0.80199	0.422559	0.666232
ARHGEF3-AS1	0	NA	NA	NA	NA	NA
ARHGEF33	0.612003	-0.881991	4.43978	-0.198656	0.842532	NA
ARHGEF34P	0	NA	NA	NA	NA	NA
ARHGEF35	0.215532	2.47374	4.41873	0.559829	0.575596	NA
ARHGEF37	18.125	2.1024	1.77113	1.18704	0.235212	0.477446
ARHGEF38	19.7982	5.92535	1.81304	3.26818	0.00108241	0.00905018
ARHGEF38-IT1	0.163667	0.77134	4.44664	0.173466	0.862285	NA
ARHGEF39	6.98484	1.33277	1.9672	0.677495	0.498092	0.728003
ARHGEF4	23.6696	2.1196	1.2832	1.65181	0.098574	0.274827
ARHGEF40	136.341	-3.28383	0.796083	-4.12499	3.70751e-05	0.000541624
ARHGEF5	40.5046	2.97164	1.06345	2.79434	0.00520066	0.0316824
ARHGEF6	171.423	-2.29124	0.842377	-2.71997	0.00652884	0.0377476
ARHGEF7	356.208	-0.767171	0.471742	-1.62625	0.103896	0.284999
ARHGEF7-AS1	0	NA	NA	NA	NA	NA
ARHGEF7-AS2	0.134273	0	4.44664	0	1	NA
ARHGEF9	149.147	-0.0233148	0.72374	-0.0322143	0.974301	0.996001
ARHGEF9-IT1	0.785349	0	4.44664	0	1	NA
ARID1A	604.461	-0.260613	0.372735	-0.699192	0.484432	0.718235
ARID1B	252.216	-0.180126	0.379898	-0.474143	0.635398	0.827481
ARID2	141.301	0.00763439	0.525652	0.0145236	0.988412	1
ARID3A	80.2141	0.2279	0.840665	0.271094	0.786318	0.913382
ARID3B	58.3171	4.84419	0.944969	5.12629	2.95501e-07	8.15254e-06
ARID3C	0	NA	NA	NA	NA	NA
ARID4A	461.91	0.121427	0.388178	0.312812	0.754423	0.896858
ARID4B	837.082	-0.34643	0.405629	-0.854055	0.393074	0.639811
ARID5A	290.032	-2.03263	0.652786	-3.11378	0.00184706	0.0139818
ARID5B	984.072	-3.18662	0.433613	-7.349	1.99689e-13	2.06272e-11
ARIH1	278.212	-0.879534	0.528735	-1.66347	0.0962185	0.270067
ARIH2	560.148	-0.974235	0.327081	-2.97858	0.00289589	0.0201852
ARIH2OS	0.0363137	0	4.44664	0	1	NA
ARL1	255.067	-0.242235	0.356358	-0.679751	0.496662	0.727353
ARL10	2.98616	-5.15176	3.37977	-1.52429	0.127435	0.325641
ARL11	20.4489	6.67127	1.56188	4.2713	1.94337e-05	0.000319409
ARL13A	0	NA	NA	NA	NA	NA
ARL13B	126.63	-0.917213	0.638135	-1.43733	0.150623	0.364198
ARL14	82.97	4.2333	1.64579	2.5722	0.0101053	0.0527448
ARL14EP	77.2701	0.0620664	0.774884	0.0800977	0.93616	0.982745
ARL14EPL	0.0386461	0.0499995	4.44664	0.0112443	0.991029	NA
ARL15	7.00075	3.13889	1.81271	1.73161	0.0833435	0.243961
ARL16	27.5281	-0.518209	1.12631	-0.460096	0.645447	0.833983
ARL17A	1.93231	3.6231	2.67042	1.35675	0.17486	0.400158
ARL17B	0	NA	NA	NA	NA	NA
ARL2	318.252	-0.427081	0.483569	-0.883184	0.377137	0.625601
ARL2-SNX15	0	NA	NA	NA	NA	NA
ARL2BP	147.164	-0.926121	0.589108	-1.57207	0.115933	0.305681
ARL3	104.336	-0.591275	0.676584	-0.873913	0.382166	0.63002
ARL4A	144.14	1.06857	0.797387	1.34008	0.180218	0.407532
ARL4C	2813.75	-0.386914	0.52509	-0.736852	0.461212	0.698123
ARL4D	74.2259	-2.07625	1.07091	-1.93878	0.0525287	0.175804
ARL5A	165.291	-0.576809	0.597606	-0.965199	0.334445	0.584513
ARL5B	44.3554	0.475169	1.0476	0.45358	0.650131	0.836472
ARL5C	0	NA	NA	NA	NA	NA
ARL6	5.11591	0.534685	1.8334	0.291636	0.770565	0.905485
ARL6IP1	478.168	1.39187	0.379778	3.66495	0.000247384	0.00270737
ARL6IP4	482.457	0.0785799	0.391167	0.200886	0.840788	0.93984
ARL6IP5	627.808	0.0733288	0.398884	0.183835	0.854143	0.947186
ARL6IP6	15.6085	1.48278	1.2654	1.17179	0.241282	0.485014
ARL8A	538.809	-1.32991	0.480173	-2.76965	0.00561163	0.0335977
ARL8B	215.256	-0.67309	0.479249	-1.40447	0.160179	0.378993
ARL9	0.331713	-0.212307	4.44664	-0.0477455	0.961919	NA
ARMC1	178.635	0.984518	0.663578	1.48365	0.137901	0.343474
ARMC10	67.086	-0.925057	0.957567	-0.96605	0.334019	0.584027
ARMC12	0.844789	2.08369	4.42725	0.470652	0.637889	NA
ARMC2	2.95432	3.16222	2.39061	1.32277	0.185913	0.415719
ARMC2-AS1	0	NA	NA	NA	NA	NA
ARMC3	0.0132783	0.0499981	4.44664	0.011244	0.991029	NA
ARMC4	0.0640192	0	4.44664	0	1	NA
ARMC5	70.7372	-0.813248	0.933315	-0.871354	0.383561	0.631072
ARMC6	37.9682	-0.342231	1.11394	-0.307225	0.758672	0.899166
ARMC7	44.6146	0.870555	1.10966	0.784521	0.432735	0.674951
ARMC8	97.0806	-0.864291	0.74685	-1.15725	0.247171	0.49161
ARMC9	68.2905	-2.1272	0.761716	-2.79264	0.005228	0.0318058
ARMCX1	47.8774	-2.02222	1.17274	-1.72435	0.0846444	0.246538
ARMCX2	48.6523	-2.89887	0.909854	-3.18608	0.00144215	0.0114648
ARMCX3	322.263	-0.118146	0.53298	-0.221672	0.82457	0.932226
ARMCX4	46.4804	-2.06461	1.11708	-1.84822	0.0645701	0.203692
ARMCX5	33.4013	-0.735014	1.07555	-0.683387	0.494362	0.725686
ARMCX5-GPRASP2	0.610362	1.65074	4.43772	0.371979	0.709908	NA
ARMCX6	9.87341	-0.00796852	1.91301	-0.00416543	0.996676	1
ARMS2	0.015107	-0.212308	4.44664	-0.0477457	0.961919	NA
ARMT1	14.2765	-0.867317	1.36552	-0.635156	0.525327	0.748724
ARNT	196.472	-2.42191	0.568149	-4.26281	2.01868e-05	0.000328887
ARNT2	19.745	-0.883624	1.58456	-0.557646	0.577086	0.78823
ARNTL	57.7191	-0.984831	0.74058	-1.32981	0.18358	0.412773
ARNTL2	67.7158	1.00922	0.827074	1.22023	0.222379	0.461666
ARNTL2-AS1	0	NA	NA	NA	NA	NA
ARPC1A	101.453	0.825632	0.784883	1.05192	0.292838	0.541765
ARPC1B	2401.17	0.170487	0.42119	0.404775	0.685643	0.8578
ARPC2	2344.66	0.513823	0.309334	1.66106	0.0967008	0.270988
ARPC3	701.077	0.719693	0.446095	1.61332	0.106675	0.290169
ARPC4	671.775	0.458587	0.428944	1.06911	0.285022	0.532767
ARPC4-TTLL3	0	NA	NA	NA	NA	NA
ARPC5	337.77	0.834408	0.429548	1.94252	0.0520737	0.174749
ARPC5L	236.029	1.09648	0.400894	2.73509	0.00623624	0.0365138
ARPIN	126.898	-0.654218	0.605537	-1.08039	0.279967	0.526801
ARPP19	225.631	0.0395001	0.45538	0.0867409	0.930877	0.980666
ARPP21	0	NA	NA	NA	NA	NA
ARR3	0	NA	NA	NA	NA	NA
ARRB1	204.493	-0.441359	0.468996	-0.941073	0.346667	0.595878
ARRB2	426.557	0.893312	0.568565	1.57117	0.116143	0.305967
ARRDC1	130.378	2.78245	0.557573	4.99028	6.02911e-07	1.55754e-05
ARRDC1-AS1	11.6718	2.68613	1.57653	1.70382	0.0884145	0.254015
ARRDC2	150.917	0.267687	0.688793	0.388631	0.697549	0.863809
ARRDC3	413.046	-1.69113	0.446857	-3.78449	0.000154022	0.00183062
ARRDC3-AS1	0.64565	1.33006	4.44389	0.299301	0.76471	NA
ARRDC4	21.8747	0.70571	1.31699	0.535851	0.592061	0.797812
ARRDC5	12.556	-2.79781	1.74473	-1.60358	0.108806	0.293885
ARSA	143.109	0.128716	0.49875	0.258076	0.796348	0.918163
ARSB	20.3826	-2.71926	1.13813	-2.38924	0.0168833	0.077672
ARSD	196.275	1.40149	0.633159	2.21348	0.0268645	0.109138
ARSE	3.197	3.7751	2.58333	1.46133	0.143924	0.353992
ARSF	0	NA	NA	NA	NA	NA
ARSG	8.11301	-0.635924	1.85104	-0.343549	0.731186	0.883814
ARSH	0	NA	NA	NA	NA	NA
ARSI	25.2602	-3.93129	1.53301	-2.56443	0.0103345	0.0535353
ARSJ	46.1504	-1.66849	0.99107	-1.68353	0.0922727	0.262198
ARSK	42.1534	-2.44611	0.932308	-2.62372	0.00869765	0.0469608
ART1	0	NA	NA	NA	NA	NA
ART3	0.0151216	0	4.44664	0	1	NA
ART4	0	NA	NA	NA	NA	NA
ART5	0.194319	-1.17384	4.44248	-0.264232	0.791601	NA
ARTN	6.05335	4.01171	2.05542	1.95178	0.0509648	0.172232
ARV1	41.0709	-0.41974	1.03048	-0.407323	0.683771	0.856979
ARVCF	45.7381	0.505991	1.10448	0.458126	0.646862	0.834747
ARX	1.94427	5.08691	3.63633	1.39891	0.161839	0.381409
AS3MT	0	NA	NA	NA	NA	NA
ASAH1	171.383	-0.134507	0.562204	-0.23925	0.810912	0.925387
ASAH2	0.0745205	1.47283	4.44137	0.331617	0.740179	NA
ASAH2B	0	0	0	0	1	NA
ASAP1	706.425	-1.14406	0.488909	-2.34003	0.0192822	0.085318
ASAP1-IT1	36.2574	-2.64143	1.2765	-2.06927	0.0385208	0.141404
ASAP1-IT2	20.4332	-2.86628	1.47816	-1.93909	0.0524903	0.175737
ASAP2	222.198	0.0816975	0.541521	0.150867	0.880081	0.959837
ASAP3	39.3516	-1.77821	1.01533	-1.75136	0.0798842	0.237255
ASB1	164.241	-0.811624	0.577332	-1.40582	0.159778	0.378358
ASB10	0	NA	NA	NA	NA	NA
ASB11	0.535401	0.0500089	4.44664	0.0112464	0.991027	NA
ASB12	0	0	0	0	1	NA
ASB13	32.3506	-1.57348	1.1633	-1.3526	0.176184	0.402181
ASB14	0	NA	NA	NA	NA	NA
ASB15	0.0907364	0.410669	4.44664	0.0923549	0.926416	NA
ASB16	0	NA	NA	NA	NA	NA
ASB16-AS1	60.9043	-0.106015	0.843741	-0.125649	0.90001	0.967399
ASB17	0.0456474	-0.212308	4.44664	-0.0477457	0.961919	NA
ASB18	0	NA	NA	NA	NA	NA
ASB2	24.7945	-0.463383	1.33012	-0.348376	0.727558	0.881908
ASB3	29.1732	-0.990191	1.13192	-0.874793	0.381687	0.629431
ASB4	0.0542104	-0.513124	4.44554	-0.115424	0.908109	NA
ASB5	0.0440888	0	4.44664	0	1	NA
ASB6	61.7559	-0.0529294	0.847498	-0.0624537	0.950202	0.986945
ASB7	54.0159	-0.355604	0.928809	-0.38286	0.701823	0.866527
ASB8	93.1795	0.141356	0.779365	0.181373	0.856075	0.948227
ASB9	4.10297	0.840476	2.44897	0.343195	0.731452	0.883814
ASB9P1	0	NA	NA	NA	NA	NA
ASCC1	71.9843	0.697197	0.764636	0.911803	0.361872	0.610159
ASCC2	141.397	0.48136	0.504446	0.954236	0.339964	0.589152
ASCC3	189.71	-0.0575387	0.439823	-0.130822	0.895916	0.966614
ASCL1	0.381377	-0.212299	4.44664	-0.0477437	0.961921	NA
ASCL2	45.4487	5.56004	1.42014	3.91514	9.03505e-05	0.00117374
ASCL3	0.0951682	1.73923	4.43562	0.392106	0.69498	NA
ASCL4	0	NA	NA	NA	NA	NA
ASCL5	0	NA	NA	NA	NA	NA
ASF1A	61.1372	0.939972	1.0669	0.881031	0.378301	0.626715
ASF1B	36.4963	3.39558	0.834015	4.07136	4.67386e-05	0.000663219
ASGR1	14.0921	-2.38825	1.68054	-1.42112	0.155282	0.370811
ASGR2	12.1826	0.771348	1.62727	0.474013	0.635491	0.827486
ASH1L	740.785	-0.240482	0.291669	-0.824504	0.409653	0.654685
ASH1L-AS1	7.40087	1.52635	1.57938	0.966424	0.333832	0.584004
ASH2L	72.634	0.243668	0.699503	0.348344	0.727582	0.881908
ASIC1	16.7019	0.695215	1.93666	0.358977	0.719612	0.876444
ASIC2	0.190569	-1.4229	4.43719	-0.320677	0.748455	NA
ASIC3	8.02682	-1.91977	1.95371	-0.982627	0.325791	0.57532
ASIC4	0.0558715	0	4.44664	0	1	NA
ASIC5	0	NA	NA	NA	NA	NA
ASIP	0.116457	0.0500027	4.44664	0.0112451	0.991028	NA
ASL	103.459	1.56059	0.873233	1.78714	0.0739141	0.224536
ASMT	0	NA	NA	NA	NA	NA
ASMTL	0	NA	NA	NA	NA	NA
ASMTL-AS1	0	NA	NA	NA	NA	NA
ASNA1	118.917	1.19207	0.625501	1.90578	0.0566783	0.185638
ASNS	91.74	1.15905	0.850338	1.36304	0.172869	0.39753
ASNSD1	96.4418	0.645822	0.710404	0.909092	0.363302	0.611722
ASPA	5.32252	-5.59449	2.85043	-1.96268	0.0496832	0.169748
ASPDH	0	NA	NA	NA	NA	NA
ASPG	5.47311	7.28802	3.19318	2.28237	0.0224677	0.0954871
ASPH	563.386	0.564487	0.476705	1.18414	0.236356	0.478696
ASPHD1	17.4575	2.78196	1.23753	2.248	0.0245764	0.102123
ASPHD2	51.8538	3.8367	0.970897	3.95171	7.75943e-05	0.00103259
ASPM	165.571	2.4378	0.838461	2.90747	0.00364365	0.0243053
ASPN	195.341	-6.65014	1.01073	-6.57953	4.7193e-11	3.05232e-09
ASPRV1	8.87285	0.0218082	2.40854	0.00905455	0.992776	1
ASPSCR1	59.6938	0.229118	1.0225	0.224076	0.822698	0.931129
ASRGL1	68.8658	4.31924	0.87219	4.95218	7.3387e-07	1.84762e-05
ASS1	274.755	3.52373	0.8059	4.37242	1.22876e-05	0.000218391
ASTE1	23.277	0.600632	1.08507	0.553545	0.57989	0.790152
ASTL	0.42128	0.0500078	4.44664	0.0112462	0.991027	NA
ASTN1	0.328219	-2.47212	4.42097	-0.55918	0.576039	NA
ASTN2	9.28337	-0.364529	1.58168	-0.23047	0.817727	0.928747
ASTN2-AS1	0	NA	NA	NA	NA	NA
ASUN	67.2109	1.90552	0.774106	2.46158	0.0138328	0.0667999
ASXL1	325.066	0.240086	0.376172	0.638236	0.52332	0.747188
ASXL2	163.651	0.44436	0.600398	0.74011	0.459233	0.697393
ASXL3	3.18453	-6.15327	2.93675	-2.09526	0.0361475	0.135103
ASZ1	0.0186301	0.410668	4.44664	0.0923546	0.926416	NA
ATAD1	113.014	0.0188916	0.667059	0.0283207	0.977406	0.997531
ATAD2	208.583	0.762553	0.732267	1.04136	0.297709	0.547308
ATAD2B	246.967	-0.157363	0.59587	-0.264089	0.791711	0.916112
ATAD3A	36.0597	1.18279	1.11177	1.06389	0.287381	0.535975
ATAD3B	50.4429	1.21176	1.26084	0.961072	0.336516	0.586414
ATAD3C	54.7552	3.39711	1.32849	2.55711	0.0105546	0.0543021
ATAD5	53.4856	4.12254	0.889392	4.63523	3.56534e-06	7.25717e-05
ATAT1	59.4001	-0.378898	0.921889	-0.411002	0.681071	0.855241
ATCAY	0.142375	-0.513124	4.44554	-0.115424	0.908109	NA
ATE1	105.764	0.381366	0.779649	0.489151	0.624735	0.82
ATE1-AS1	0.57657	0	4.44664	0	1	NA
ATF1	49.9939	0.155413	0.949284	0.163716	0.869955	0.95476
ATF2	81.2147	-0.886985	0.68325	-1.29818	0.194224	0.426697
ATF3	2363.24	-0.469331	0.478652	-0.980525	0.326827	0.576299
ATF4	975.611	0.604923	0.429825	1.40737	0.159317	0.377676
ATF5	272.81	-0.942724	0.575385	-1.63842	0.101333	0.280055
ATF6	304.579	-0.946123	0.387196	-2.44353	0.0145444	0.069438
ATF6B	81.2052	-0.0401102	0.476783	-0.0841266	0.932956	0.981811
ATF7	69.7206	-0.226628	0.76766	-0.295219	0.767826	0.903701
ATF7IP	267.516	0.21675	0.427197	0.507378	0.611889	0.8106
ATF7IP2	43.5219	1.98559	1.23084	1.61321	0.1067	0.290169
ATG10	47.9641	-1.56754	0.932001	-1.68191	0.0925862	0.262948
ATG101	205.392	-0.00796528	0.491372	-0.0162103	0.987067	1
ATG12	310.991	0.623626	0.557268	1.11908	0.263107	0.509297
ATG13	153.259	-0.368088	0.592574	-0.621167	0.53449	0.754787
ATG14	151.434	-0.5459	0.52614	-1.03756	0.299477	0.549087
ATG16L1	67.1845	0.678701	0.926014	0.732928	0.463603	0.700402
ATG16L2	368.824	-0.0826087	0.507654	-0.162727	0.870734	0.955045
ATG2A	148.218	0.458105	0.599678	0.763917	0.444917	0.685313
ATG2B	120.503	-0.701763	0.605947	-1.15813	0.246813	0.491268
ATG3	187.659	0.41923	0.607673	0.689894	0.490261	0.722547
ATG4A	68.4905	-0.0312234	0.890507	-0.0350625	0.97203	0.994712
[truncated: 25,025 more rows]

## Sheet: DE_CD45_vs_EpCAM
	baseMean	log2FoldChange	lfcSE	stat	pvalue	padj
[truncated: 26,369 more rows]

[truncated: 1 more sheets: DE_CD45_vs_Fibroblasts]
