# Supplementary material for: Cell type‐specific transcriptomics of esophageal adenocarcinoma as a scalable alternative for single cell transcriptomics
Source: Mol Oncol. 2020 Apr 21;14(6):1170–84. doi: 10.1002/1878-0261.12680 (PMC7266280; doi:10.1002/1878-0261.12680)
Supplement: Supplementary file 4 — Table S2. List of the top five Gene Ontology terms for each sorted cell fraction. [file MOL2-14-1170-s004.xlsx]

## Sheet: CD45
Analysis Type:	PANTHER Overrepresentation Test (Released 20190711)
Annotation Version and Release Date:	GO Ontology database Released 2019-07-03
Analyzed List:	upload_1 (Homo sapiens)
Reference List:	Homo sapiens (all genes in database)
Test Type:	FISHER
Correction:	FDR
GO biological process complete	Homo sapiens - REFLIST (20996)	CD45_UP (763)	CD45_UP (expected)	CD45_UP (over/under)	CD45_UP (fold Enrichment)	CD45_UP (raw P-value)	CD45_UP (FDR)
immune system process (GO:0002376)	2778	398	100.95	+	34394	1.92E-137	3.05E-133
immune response (GO:0006955)	1848	321	67.16	+	28581	1.96E-125	1.56E-121
regulation of immune system process (GO:0002682)	1651	300	60.00	+	5.00	2.91E-120	1.54E-116
regulation of immune response (GO:0050776)	1134	234	41.21	+	24959	2.59E-100	1.03E-96
cell activation (GO:0001775)	1065	219	38.70	+	24228	6.40E-93	2.04E-89
leukocyte activation (GO:0045321)	918	205	33.36	+	42156	4.16E-92	1.10E-88
positive regulation of immune system process (GO:0002684)	1141	221	41.46	+	12175	2.14E-89	4.86E-86
defense response (GO:0006952)	1331	226	48.37	+	24563	1.10E-81	2.18E-78
response to stimulus (GO:0050896)	8428	561	306.28	+	30317	3.78E-75	6.67E-72
regulation of response to stimulus (GO:0048583)	4293	387	156.01	+	17564	2.33E-73	3.71E-70
positive regulation of immune response (GO:0050778)	847	164	30.78	+	12175	1.28E-64	1.85E-61
regulation of leukocyte activation (GO:0002694)	595	137	21.62	+	12571	2.39E-61	3.17E-58
regulation of cell activation (GO:0050865)	633	140	23.00	+	43714	7.23E-61	8.85E-58
response to other organism (GO:0051707)	1300	194	47.24	+	43773	8.19E-61	9.30E-58
response to external biotic stimulus (GO:0043207)	1302	194	47.32	+	43742	1.02E-60	1.02E-57
cell surface receptor signaling pathway (GO:0007166)	2406	265	87.43	+	43527	1.00E-60	1.07E-57
response to biotic stimulus (GO:0009607)	1326	195	48.19	+	43589	3.09E-60	2.89E-57
immune effector process (GO:0002252)	1076	176	39.10	+	18354	6.53E-60	5.77E-57
lymphocyte activation (GO:0046649)	382	111	13.88	+	8.00	5.09E-58	4.26E-55
regulation of cytokine production (GO:0001817)	700	142	25.44	+	21306	1.07E-57	8.54E-55
signal transduction (GO:0007165)	5005	389	181.88	+	41671	1.70E-56	1.29E-53
positive regulation of response to stimulus (GO:0048584)	2435	258	88.49	+	33635	8.98E-56	6.49E-53
signaling (GO:0023052)	5332	400	193.77	+	43618	1.16E-54	8.04E-52
cell communication (GO:0007154)	5437	402	197.58	+	43526	1.54E-53	1.02E-50
regulation of lymphocyte activation (GO:0051249)	511	118	18.57	+	12936	1.07E-52	6.80E-50
defense response to other organism (GO:0098542)	940	154	34.16	+	18719	4.99E-52	3.05E-49
response to external stimulus (GO:0009605)	2391	248	86.89	+	31079	1.20E-51	7.09E-49
regulation of response to external stimulus (GO:0032101)	1081	161	39.28	+	43742	1.31E-49	7.43E-47
regulation of T cell activation (GO:0050863)	317	93	19299	+	43654	8.36E-49	4.58E-46
cellular response to stimulus (GO:0051716)	6637	441	241.19	+	30317	4.68E-48	2.48E-45
leukocyte activation involved in immune response (GO:0002366)	619	121	22.49	+	14001	2.10E-47	1.08E-44
cell activation involved in immune response (GO:0002263)	623	121	22.64	+	12540	3.78E-47	1.88E-44
regulation of leukocyte cell-cell adhesion (GO:1903037)	298	88	30590	+	41487	2.30E-46	1.11E-43
regulation of defense response (GO:0031347)	763	131	27.73	+	26390	6.66E-46	3.11E-43
immune response-regulating signaling pathway (GO:0002764)	592	116	21.51	+	14366	1.73E-45	7.86E-43
myeloid leukocyte activation (GO:0002274)	581	115	43790	+	16558	1.81E-45	8.00E-43
positive regulation of cell activation (GO:0050867)	415	98	43692	+	18415	2.31E-44	9.94E-42
response to stress (GO:0006950)	3535	294	128.46	+	47150	3.59E-44	1.50E-41
innate immune response (GO:0045087)	760	128	27.62	+	23102	5.07E-44	2.07E-41
positive regulation of cytokine production (GO:0001819)	454	101	16.50	+	43805	9.77E-44	3.89E-41
positive regulation of leukocyte cell-cell adhesion (GO:1903039)	218	75	33786	+	17411	2.34E-43	9.08E-41
positive regulation of leukocyte activation (GO:0002696)	403	95	14.65	+	18050	6.10E-43	2.31E-40
activation of immune response (GO:0002253)	624	114	22.68	+	43529	4.41E-42	1.63E-39
leukocyte mediated immunity (GO:0002443)	760	125	27.62	+	19450	5.27E-42	1.90E-39
regulation of cell-cell adhesion (GO:0022407)	398	93	14.46	+	15858	9.20E-42	3.25E-39
immune response-activating signal transduction (GO:0002757)	555	106	20.17	+	46143	1.30E-40	4.48E-38
adaptive immune response (GO:0002250)	602	110	21.88	+	43529	1.38E-40	4.68E-38
positive regulation of T cell activation (GO:0050870)	204	70	15158	+	16316	1.94E-40	6.44E-38
positive regulation of cell-cell adhesion (GO:0022409)	256	76	11202	+	42948	3.33E-40	1.08E-37
inflammatory response (GO:0006954)	495	100	17.99	+	20576	3.98E-40	1.27E-37
multi-organism process (GO:0051704)	2810	247	102.12	+	15373	1.55E-39	4.83E-37
leukocyte differentiation (GO:0002521)	341	84	14580	+	28642	3.40E-39	1.04E-36
immune response-regulating cell surface receptor signaling pathway (GO:0002768)	482	97	17.52	+	19845	8.58E-39	2.57E-36
immune system development (GO:0002520)	655	111	23.80	+	24198	2.92E-38	8.44E-36
regulation of biological process (GO:0050789)	11660	598	423.73	+	14977	2.87E-38	8.47E-36
biological regulation (GO:0065007)	12352	619	448.87	+	13881	3.41E-38	9.68E-36
positive regulation of biological process (GO:0048518)	6166	398	224.07	+	28491	7.07E-38	1.97E-35
regulation of immune effector process (GO:0002697)	465	94	16.90	+	20576	9.97E-38	2.74E-35
hemopoiesis (GO:0030097)	568	103	20.64	+	36251	1.02E-37	2.76E-35
hematopoietic or lymphoid organ development (GO:0048534)	617	107	22.42	+	28216	1.18E-37	3.12E-35
T cell activation (GO:0042110)	233	70	17380	+	46600	2.40E-37	6.25E-35
lymphocyte differentiation (GO:0030098)	236	70	21398	+	42583	4.75E-37	1.22E-34
regulation of cell adhesion (GO:0030155)	680	111	24.71	+	17989	6.24E-37	1.58E-34
positive regulation of lymphocyte activation (GO:0051251)	360	83	43690	+	12571	6.51E-37	1.62E-34
regulation of lymphocyte proliferation (GO:0050670)	213	67	27211	+	24320	8.51E-37	2.08E-34
regulation of mononuclear cell proliferation (GO:0032944)	214	67	28672	+	22859	1.08E-36	2.61E-34
cellular response to cytokine stimulus (GO:0071345)	1024	136	37.21	+	23802	1.13E-36	2.67E-34
response to cytokine (GO:0034097)	1114	142	40.48	+	18688	1.41E-36	3.31E-34
regulation of leukocyte proliferation (GO:0070663)	225	68	43313	+	11902	1.97E-36	4.54E-34
myeloid cell activation involved in immune response (GO:0002275)	518	96	18.82	+	43743	8.14E-36	1.85E-33
regulation of response to stress (GO:0080134)	1494	165	54.29	+	43558	9.47E-36	2.12E-33
cytokine-mediated signaling pathway (GO:0019221)	694	110	25.22	+	13241	1.45E-35	3.21E-33
regulation of response to biotic stimulus (GO:0002831)	524	96	43574	+	43560	1.85E-35	4.04E-33
myeloid leukocyte mediated immunity (GO:0002444)	514	94	18.68	+	43529	1.15E-34	2.48E-32
negative regulation of immune system process (GO:0002683)	447	88	16.24	+	15462	1.46E-34	3.05E-32
leukocyte degranulation (GO:0043299)	504	93	18.32	+	43682	1.45E-34	3.07E-32
regulation of multi-organism process (GO:0043900)	771	114	43524	+	43650	2.22E-34	4.59E-32
positive regulation of response to external stimulus (GO:0032103)	597	100	21.70	+	22372	4.64E-34	9.46E-32
immune response-activating cell surface receptor signaling pathway (GO:0002429)	447	87	16.24	+	13271	7.55E-34	1.52E-31
regulation of cellular process (GO:0050794)	10941	564	397.60	+	15342	9.68E-34	1.92E-31
positive regulation of cell adhesion (GO:0045785)	408	82	14.83	+	19480	8.89E-33	1.75E-30
granulocyte activation (GO:0036230)	500	90	18.17	+	34790	9.86E-33	1.91E-30
regulation of leukocyte mediated immunity (GO:0002703)	203	61	14062	+	46600	1.21E-32	2.32E-30
neutrophil activation (GO:0042119)	496	88	43514	+	32234	1.34E-31	2.53E-29
secretion by cell (GO:0032940)	993	125	36.09	+	16862	1.41E-31	2.64E-29
regulation of multicellular organismal process (GO:0051239)	3130	245	113.74	+	42036	2.15E-31	3.98E-29
export from cell (GO:0140352)	1032	127	37.50	+	14305	3.14E-31	5.74E-29
regulation of innate immune response (GO:0045088)	452	83	16.43	+	43590	9.65E-31	1.74E-28
regulated exocytosis (GO:0045055)	696	101	25.29	+	36220	7.79E-30	1.39E-27
exocytosis (GO:0006887)	784	106	28.49	+	26359	5.25E-29	9.27E-27
positive regulation of multicellular organismal process (GO:0051240)	1742	166	63.30	+	22678	6.38E-29	1.11E-26
regulation of leukocyte differentiation (GO:1902105)	275	64	36404	+	14763	8.52E-29	1.47E-26
neutrophil activation involved in immune response (GO:0002283)	487	83	17.70	+	25294	9.32E-29	1.59E-26
secretion (GO:0046903)	1108	127	40.27	+	42064	1.49E-28	2.52E-26
leukocyte migration (GO:0050900)	375	73	13.63	+	13271	1.77E-28	2.96E-26
neutrophil mediated immunity (GO:0002446)	494	83	17.95	+	22737	2.22E-28	3.68E-26
positive regulation of defense response (GO:0031349)	467	80	16.97	+	26024	7.26E-28	1.19E-25
neutrophil degranulation (GO:0043312)	483	81	17.55	+	22372	1.17E-27	1.90E-25
cellular response to organic substance (GO:0071310)	2379	197	86.45	+	46784	3.37E-27	5.41E-25
regulation of lymphocyte mediated immunity (GO:0002706)	151	48	18019	+	27607	8.55E-27	1.36E-24
T cell differentiation (GO:0030217)	135	46	33329	+	14124	8.80E-27	1.39E-24
negative regulation of cytokine production (GO:0001818)	274	61	35309	+	41426	1.34E-26	2.09E-24
positive regulation of immune effector process (GO:0002699)	216	55	31229	+	43472	1.65E-26	2.55E-24
positive regulation of leukocyte proliferation (GO:0070665)	140	46	43713	+	43564	3.15E-26	4.81E-24
positive regulation of lymphocyte proliferation (GO:0050671)	133	45	30407	+	11567	4.04E-26	6.12E-24
positive regulation of mononuclear cell proliferation (GO:0032946)	134	45	31868	+	45536	5.22E-26	7.84E-24
regulation of T cell proliferation (GO:0042129)	161	48	31168	+	44044	8.93E-26	1.33E-23
vesicle-mediated transport (GO:0016192)	1950	170	70.86	+	14642	1.41E-25	2.07E-23
cellular response to chemical stimulus (GO:0070887)	2914	219	105.90	+	43648	2.46E-25	3.60E-23
response to organic substance (GO:0010033)	2992	222	108.73	+	43557	4.94E-25	7.15E-23
regulation of hemopoiesis (GO:1903706)	453	74	16.46	+	18354	1.05E-24	1.50E-22
positive regulation of cellular process (GO:0048522)	5409	330	196.56	+	24838	1.15E-24	1.63E-22
regulation of signal transduction (GO:0009966)	3128	227	113.67	+	2.00	2.05E-24	2.88E-22
positive regulation of T cell proliferation (GO:0042102)	97	38	19419	+	28764	4.43E-24	6.19E-22
regulation of cell killing (GO:0031341)	99	38	21976	+	20729	7.97E-24	1.10E-21
antigen receptor-mediated signaling pathway (GO:0050851)	295	58	26573	+	15097	5.45E-23	7.48E-21
regulation of inflammatory response (GO:0050727)	334	61	41974	+	43529	1.11E-22	1.51E-20
positive regulation of response to biotic stimulus (GO:0002833)	359	63	43598	+	30407	1.38E-22	1.85E-20
regulation of cell population proliferation (GO:0042127)	1611	143	58.54	+	16103	5.33E-22	7.13E-20
regulation of cell communication (GO:0010646)	3502	238	127.26	+	31778	5.97E-22	7.92E-20
regulation of cytokine secretion (GO:0050707)	206	48	18080	+	15128	7.16E-22	9.41E-20
regulation of lymphocyte differentiation (GO:0045619)	168	44	43775	+	44378	7.70E-22	1.00E-19
positive regulation of molecular function (GO:0044093)	1783	152	64.79	+	12816	8.41E-22	1.09E-19
positive regulation of innate immune response (GO:0045089)	338	60	47088	+	32234	8.88E-22	1.14E-19
regulation of leukocyte mediated cytotoxicity (GO:0001910)	79	33	31809	+	18203	8.99E-22	1.14E-19
regulation of signaling (GO:0023051)	3543	239	128.75	+	31413	9.76E-22	1.22E-19
regulation of adaptive immune response (GO:0002819)	160	43	29707	+	14793	9.75E-22	1.23E-19
regulation of interferon-gamma production (GO:0032649)	103	36	27089	+	22890	1.58E-21	1.96E-19
response to bacterium (GO:0009617)	691	86	43794	+	15401	1.96E-21	2.41E-19
negative regulation of leukocyte activation (GO:0002695)	175	44	13302	+	33756	3.01E-21	3.68E-19
positive regulation of signal transduction (GO:0009967)	1669	144	60.65	+	13547	4.87E-21	5.92E-19
regulation of molecular function (GO:0065009)	2995	211	108.84	+	34335	7.80E-21	9.40E-19
negative regulation of response to stimulus (GO:0048585)	1630	141	59.23	+	13912	1.30E-20	1.56E-18
positive regulation of multi-organism process (GO:0043902)	503	71	18.28	+	32203	1.64E-20	1.95E-18
regulation of cytokine biosynthetic process (GO:0042035)	105	35	30011	+	42979	2.03E-20	2.40E-18
regulation of localization (GO:0032879)	2755	198	100.12	+	35796	2.08E-20	2.44E-18
positive regulation of cell communication (GO:0010647)	1819	150	66.10	+	46419	3.03E-20	3.51E-18
intracellular signal transduction (GO:0035556)	1689	143	61.38	+	12086	3.29E-20	3.79E-18
positive regulation of leukocyte mediated immunity (GO:0002705)	133	38	30407	+	31594	4.01E-20	4.59E-18
regulation of tumor necrosis factor superfamily cytokine production (GO:1903555)	151	40	18019	+	47300	4.07E-20	4.62E-18
positive regulation of catalytic activity (GO:0043085)	1425	128	51.78	+	17199	4.89E-20	5.52E-18
positive regulation of signaling (GO:0023056)	1827	150	66.39	+	46054	5.94E-20	6.65E-18
regulation of intracellular signal transduction (GO:1902531)	1831	150	66.54	+	45689	6.52E-20	7.25E-18
regulation of adaptive immune response based on somatic recombination of immune receptors built from immunoglobulin superfamily domains (GO:0002822)	145	39	46508	+	14793	7.67E-20	8.48E-18
positive regulation of leukocyte differentiation (GO:1902107)	146	39	11444	+	12966	9.41E-20	1.03E-17
regulation of leukocyte migration (GO:0002685)	196	44	43806	+	43252	1.30E-19	1.41E-17
negative regulation of cell activation (GO:0050866)	196	44	43806	+	43252	1.30E-19	1.42E-17
regulation of tumor necrosis factor production (GO:0032680)	148	39	14001	+	45839	1.41E-19	1.51E-17
negative regulation of multicellular organismal process (GO:0051241)	1207	114	43.86	+	21947	2.54E-19	2.71E-17
regulation of antigen receptor-mediated signaling pathway (GO:0050854)	63	28	47150	+	45261	3.07E-19	3.26E-17
B cell activation (GO:0042113)	153	39	20576	+	43472	3.76E-19	3.96E-17
regulation of T cell differentiation (GO:0045580)	139	37	43590	+	11871	9.20E-19	9.62E-17
positive regulation of lymphocyte mediated immunity (GO:0002708)	105	33	30011	+	23955	1.10E-18	1.14E-16
positive regulation of interferon-gamma production (GO:0032729)	67	28	15738	+	18568	1.12E-18	1.15E-16
positive regulation of intracellular signal transduction (GO:1902533)	1018	101	36.99	+	26696	1.48E-18	1.52E-16
response to molecule of bacterial origin (GO:0002237)	329	54	35370	+	19085	2.29E-18	2.32E-16
cytokine production (GO:0001816)	153	38	20576	+	30468	2.28E-18	2.33E-16
regulation of developmental process (GO:0050793)	2571	183	93.43	+	35065	2.47E-18	2.49E-16
positive regulation of cell population proliferation (GO:0008284)	912	94	33.14	+	30713	2.75E-18	2.75E-16
positive regulation of hemopoiesis (GO:1903708)	185	41	26451	+	43744	3.46E-18	3.44E-16
regulation of cell death (GO:0010941)	1694	138	61.56	+	45323	3.67E-18	3.61E-16
negative regulation of lymphocyte activation (GO:0051250)	146	37	11444	+	35582	3.65E-18	3.61E-16
regulation of alpha-beta T cell activation (GO:0046634)	94	31	15401	+	43655	3.99E-18	3.89E-16
T cell receptor signaling pathway (GO:0050852)	179	40	18415	+	42156	6.98E-18	6.77E-16
cell migration (GO:0016477)	951	95	34.56	+	27426	1.17E-17	1.13E-15
positive regulation of cell killing (GO:0031343)	68	27	17199	+	34243	1.32E-17	1.26E-15
cellular response to biotic stimulus (GO:0071216)	216	43	31229	+	17654	1.63E-17	1.53E-15
negative regulation of biological process (GO:0048519)	5276	301	191.73	+	20821	1.64E-17	1.54E-15
negative regulation of immune response (GO:0050777)	154	37	22037	+	22433	1.63E-17	1.54E-15
regulation of programmed cell death (GO:0043067)	1572	130	57.13	+	46784	1.62E-17	1.55E-15
leukocyte cell-cell adhesion (GO:0007159)	51	24	31048	+	35034	3.99E-17	3.71E-15
response to chemical (GO:0042221)	4455	265	161.90	+	23377	4.40E-17	4.07E-15
regulation of catalytic activity (GO:0050790)	2319	167	84.27	+	35796	5.93E-17	5.45E-15
regulation of interleukin-6 production (GO:0032675)	142	35	42491	+	28642	6.22E-17	5.68E-15
cellular response to molecule of bacterial origin (GO:0071219)	193	40	43472	+	25689	6.68E-17	6.07E-15
regulation of apoptotic process (GO:0042981)	1552	127	56.40	+	45689	7.77E-17	7.02E-15
cellular defense response (GO:0006968)	53	24	33970	+	17137	7.92E-17	7.12E-15
locomotion (GO:0040011)	1301	113	47.28	+	14277	1.06E-16	9.49E-15
regulation of interleukin-2 production (GO:0032663)	55	24	2.00	+	43477	1.54E-16	1.37E-14
negative regulation of cellular process (GO:0048523)	4701	273	170.84	+	21916	1.82E-16	1.61E-14
regulation of protein secretion (GO:0050708)	468	61	43482	+	21610	2.73E-16	2.40E-14
regulation of peptide secretion (GO:0002791)	497	63	43634	+	17958	2.87E-16	2.51E-14
cellular process (GO:0009987)	14514	628	527.44	+	43466	4.90E-16	4.26E-14
response to lipopolysaccharide (GO:0032496)	315	49	16742	+	46844	5.97E-16	5.16E-14
cell chemotaxis (GO:0060326)	208	40	20637	+	47239	6.18E-16	5.32E-14
positive regulation of adaptive immune response based on somatic recombination of immune receptors built from immunoglobulin superfamily domains (GO:0002824)	99	29	21976	+	43624	6.57E-16	5.62E-14
T cell selection (GO:0045058)	40	21	16438	+	14.45	6.86E-16	5.84E-14
lymphocyte activation involved in immune response (GO:0002285)	109	30	35125	+	21002	8.56E-16	7.24E-14
positive regulation of cytokine biosynthetic process (GO:0042108)	68	25	17199	+	43809	8.99E-16	7.56E-14
positive regulation of lymphocyte differentiation (GO:0045621)	93	28	13940	+	46966	1.16E-15	9.75E-14
positive regulation of protein metabolic process (GO:0051247)	1703	132	61.89	+	41306	1.37E-15	1.14E-13
positive regulation of cytokine secretion (GO:0050715)	140	33	43713	+	18050	1.47E-15	1.22E-13
cell motility (GO:0048870)	1064	97	38.67	+	18660	1.54E-15	1.26E-13
localization of cell (GO:0051674)	1064	97	38.67	+	18660	1.54E-15	1.27E-13
positive regulation of leukocyte mediated cytotoxicity (GO:0001912)	56	23	43557	+	11263	1.87E-15	1.53E-13
positive regulation of adaptive immune response (GO:0002821)	104	29	28550	+	24654	1.95E-15	1.58E-13
leukocyte chemotaxis (GO:0030595)	144	33	45047	+	11475	2.97E-15	2.40E-13
positive regulation of T cell differentiation (GO:0045582)	82	26	35827	+	26877	4.40E-15	3.54E-13
negative regulation of defense response (GO:0031348)	211	39	24654	+	43713	4.50E-15	3.59E-13
regulation of secretion by cell (GO:1903530)	754	77	27.40	+	29618	6.49E-15	5.16E-13
regulation of establishment of protein localization (GO:0070201)	756	77	27.47	+	29252	7.38E-15	5.84E-13
regulation of peptide transport (GO:0090087)	740	76	26.89	+	30348	7.51E-15	5.92E-13
regulation of protein transport (GO:0051223)	709	74	25.77	+	31809	8.19E-15	6.42E-13
negative regulation of response to external stimulus (GO:0032102)	367	51	13.34	+	30011	8.69E-15	6.78E-13
localization (GO:0051179)	5737	310	208.48	+	17899	9.21E-15	7.15E-13
regulation of production of molecular mediator of immune response (GO:0002700)	142	32	42491	+	43983	1.17E-14	9.07E-13
cell adhesion (GO:0007155)	927	87	33.69	+	21217	1.23E-14	9.45E-13
cellular response to lipopolysaccharide (GO:0071222)	186	36	27912	+	12175	1.51E-14	1.16E-12
biological adhesion (GO:0022610)	933	87	33.91	+	20852	1.54E-14	1.17E-12
taxis (GO:0042330)	548	63	19.91	+	42430	1.78E-14	1.35E-12
regulation of protein localization (GO:0032880)	1028	92	37.36	+	16834	2.13E-14	1.61E-12
positive regulation of protein secretion (GO:0050714)	272	43	32387	+	12875	2.30E-14	1.72E-12
regulation of B cell receptor signaling pathway (GO:0050855)	26	17	.94	+	17.99	2.76E-14	2.06E-12
regulation of multicellular organismal development (GO:2000026)	2037	145	74.03	+	35065	2.88E-14	2.14E-12
regulation of transport (GO:0051049)	1865	136	67.77	+	43467	3.33E-14	2.46E-12
positive regulation of phosphate metabolic process (GO:0045937)	1126	97	40.92	+	13547	3.81E-14	2.79E-12
positive regulation of phosphorus metabolic process (GO:0010562)	1126	97	40.92	+	13547	3.81E-14	2.80E-12
chemotaxis (GO:0006935)	546	62	19.84	+	43802	4.81E-14	3.51E-12
regulation of B cell activation (GO:0050864)	207	37	19176	+	33695	5.68E-14	4.12E-12
positive regulation of peptide secretion (GO:0002793)	293	44	24016	+	41365	5.71E-14	4.13E-12
regulation of phagocytosis (GO:0050764)	95	26	16497	+	19541	8.04E-14	5.79E-12
positive regulation of alpha-beta T cell activation (GO:0046635)	62	22	45689	+	28004	8.69E-14	6.20E-12
positive regulation of protein phosphorylation (GO:0001934)	1002	89	36.41	+	16103	8.68E-14	6.22E-12
regulation of cell migration (GO:0030334)	847	80	30.78	+	21947	9.10E-14	6.46E-12
regulation of secretion (GO:0051046)	813	78	29.54	+	23408	9.63E-14	6.81E-12
Unclassified (UNCLASSIFIED)	3181	48	115.60	-	.42	1.09E-13	7.63E-12
biological_process (GO:0008150)	17815	715	647.40	+	43739	1.09E-13	7.66E-12
regulation of B cell proliferation (GO:0030888)	63	22	47150	+	22525	1.13E-13	7.92E-12
regulation of biological quality (GO:0065008)	4041	234	146.85	+	21551	1.51E-13	1.04E-11
regulation of cell motility (GO:2000145)	907	83	32.96	+	19025	1.50E-13	1.04E-11
positive regulation of hydrolase activity (GO:0051345)	765	75	27.80	+	25600	1.54E-13	1.06E-11
positive regulation of secretion by cell (GO:1903532)	405	51	14.72	+	17227	2.76E-13	1.89E-11
positive regulation of phosphorylation (GO:0042327)	1056	91	38.38	+	13547	3.02E-13	2.06E-11
positive regulation of leukocyte migration (GO:0002687)	131	29	27851	+	43714	3.06E-13	2.08E-11
phagocytosis (GO:0006909)	325	45	29891	+	29646	3.83E-13	2.59E-11
regulation of cellular component movement (GO:0051270)	991	87	36.01	+	15373	3.85E-13	2.59E-11
regulation of interleukin-10 production (GO:0032653)	53	20	33970	+	14154	4.62E-13	3.10E-11
positive T cell selection (GO:0043368)	27	16	.98	+	16.31	4.90E-13	3.28E-11
regulation of protein metabolic process (GO:0051246)	2781	176	101.06	+	27030	5.02E-13	3.34E-11
regulation of T cell mediated immunity (GO:0002709)	70	22	19756	+	23955	6.58E-13	4.36E-11
activation of innate immune response (GO:0002218)	252	39	42614	+	46113	6.84E-13	4.51E-11
regulation of myeloid cell differentiation (GO:0045637)	228	37	47331	+	17258	7.62E-13	5.01E-11
myeloid leukocyte migration (GO:0097529)	127	28	22737	+	43652	8.56E-13	5.60E-11
positive regulation of transport (GO:0051050)	995	86	36.16	+	13912	9.79E-13	6.38E-11
positive regulation of cytosolic calcium ion concentration (GO:0007204)	282	41	45931	+	4.00	1.07E-12	6.94E-11
homeostasis of number of cells (GO:0048872)	207	35	19176	+	23833	1.13E-12	7.31E-11
regulation of natural killer cell mediated immunity (GO:0002715)	49	19	28491	+	24746	1.20E-12	7.76E-11
positive regulation of cellular protein metabolic process (GO:0032270)	1596	118	58.00	+	43526	1.26E-12	8.07E-11
regulation of cytosolic calcium ion concentration (GO:0051480)	325	44	29891	+	26724	1.40E-12	8.92E-11
negative regulation of leukocyte proliferation (GO:0070664)	82	23	35827	+	26481	1.43E-12	9.11E-11
negative regulation of T cell activation (GO:0050868)	112	26	43650	+	14397	2.05E-12	1.30E-10
macrophage activation (GO:0042116)	51	19	31048	+	45931	2.14E-12	1.35E-10
regulation of protein phosphorylation (GO:0001932)	1433	109	52.08	+	43710	2.15E-12	1.35E-10
lymphocyte migration (GO:0072676)	67	21	15738	+	22859	2.30E-12	1.44E-10
positive regulation of protein modification process (GO:0031401)	1225	98	44.52	+	43862	2.31E-12	1.44E-10
regulation of leukocyte chemotaxis (GO:0002688)	113	26	43773	+	12206	2.44E-12	1.51E-10
positive regulation of establishment of protein localization (GO:1904951)	462	53	16.79	+	42430	2.51E-12	1.55E-10
positive regulation of MAPK cascade (GO:0043410)	540	58	19.62	+	35096	2.66E-12	1.64E-10
negative regulation of leukocyte mediated immunity (GO:0002704)	52	19	32509	+	43595	2.82E-12	1.73E-10
regulation of CD4-positive, alpha-beta T cell activation (GO:2000514)	60	20	43132	+	42979	3.02E-12	1.85E-10
regulation of phosphorylation (GO:0042325)	1585	116	57.60	+	43467	3.06E-12	1.87E-10
myeloid cell differentiation (GO:0030099)	228	36	47331	+	12510	3.17E-12	1.92E-10
positive regulation of secretion (GO:0051047)	435	51	15.81	+	44986	3.17E-12	1.92E-10
negative regulation of lymphocyte proliferation (GO:0050672)	77	22	29252	+	31594	3.23E-12	1.94E-10
negative regulation of mononuclear cell proliferation (GO:0032945)	77	22	29252	+	31594	3.23E-12	1.95E-10
negative regulation of immune effector process (GO:0002698)	125	27	19815	+	34455	3.32E-12	1.98E-10
negative regulation of cell population proliferation (GO:0008285)	683	67	24.82	+	25600	3.71E-12	2.21E-10
regulation of cell differentiation (GO:0045595)	1814	127	65.92	+	33970	3.90E-12	2.32E-10
regulation of locomotion (GO:0040012)	981	84	35.65	+	13181	4.14E-12	2.45E-10
positive regulation of protein transport (GO:0051222)	424	50	15.41	+	45717	4.30E-12	2.53E-10
positive regulation of tumor necrosis factor superfamily cytokine production (GO:1903557)	88	23	43891	+	43647	4.91E-12	2.88E-10
response to interferon-gamma (GO:0034341)	184	32	25355	+	28946	5.49E-12	3.21E-10
regulation of natural killer cell mediated cytotoxicity (GO:0042269)	47	18	25934	+	19998	5.59E-12	3.26E-10
B cell differentiation (GO:0030183)	108	25	33664	+	13667	5.74E-12	3.33E-10
leukocyte homeostasis (GO:0001776)	72	21	22678	+	43532	7.24E-12	4.19E-10
cellular response to interferon-gamma (GO:0071346)	163	30	33725	+	43621	7.31E-12	4.21E-10
regulation of myeloid leukocyte differentiation (GO:0002761)	120	26	13241	+	35186	7.87E-12	4.52E-10
granulocyte migration (GO:0097530)	100	24	23071	+	22068	7.93E-12	4.54E-10
cellular calcium ion homeostasis (GO:0006874)	432	50	15.70	+	43160	7.97E-12	4.54E-10
alpha-beta T cell activation (GO:0046631)	64	20	12086	+	22129	8.03E-12	4.56E-10
positive regulation of metabolic process (GO:0009893)	3614	209	131.33	+	21551	8.35E-12	4.72E-10
positive regulation of ERK1 and ERK2 cascade (GO:0070374)	212	34	25750	+	15067	8.72E-12	4.92E-10
neutrophil migration (GO:1990266)	91	23	11383	+	35217	8.79E-12	4.94E-10
neutrophil chemotaxis (GO:0030593)	82	22	35827	+	14062	9.23E-12	5.17E-10
response to oxygen-containing compound (GO:1901700)	1574	114	57.20	+	36161	1.12E-11	6.28E-10
negative regulation of leukocyte cell-cell adhesion (GO:1903038)	123	26	17258	+	30072	1.27E-11	7.07E-10
transport (GO:0006810)	4521	247	164.29	+	18264	1.28E-11	7.09E-10
positive regulation of cellular metabolic process (GO:0031325)	3314	195	120.43	+	22647	1.29E-11	7.15E-10
positive regulation of macromolecule metabolic process (GO:0010604)	3343	196	121.49	+	22282	1.53E-11	8.40E-10
innate immune response-activating signal transduction (GO:0002758)	230	35	13363	+	43556	1.60E-11	8.77E-10
alpha-beta T cell differentiation (GO:0046632)	51	18	31048	+	26177	1.70E-11	9.27E-10
positive regulation of cell death (GO:0010942)	702	66	25.51	+	21582	1.91E-11	1.04E-09
movement of cell or subcellular component (GO:0006928)	1537	111	55.85	+	36161	1.97E-11	1.07E-09
positive regulation of phagocytosis (GO:0050766)	68	20	17199	+	43716	2.01E-11	1.09E-09
positive regulation of tumor necrosis factor production (GO:0032760)	86	22	41334	+	43562	2.04E-11	1.10E-09
regulation of interleukin-2 biosynthetic process (GO:0045076)	19	13	.69	+	18.83	2.06E-11	1.10E-09
calcium ion homeostasis (GO:0055074)	446	50	16.21	+	43680	2.27E-11	1.21E-09
regulation of phosphate metabolic process (GO:0019220)	1779	123	64.65	+	32874	2.39E-11	1.28E-09
positive regulation of interleukin-2 production (GO:0032743)	31	15	41275	+	13.32	2.42E-11	1.29E-09
regulation of phosphorus metabolic process (GO:0051174)	1781	123	64.72	+	32874	2.47E-11	1.31E-09
cellular divalent inorganic cation homeostasis (GO:0072503)	464	51	16.86	+	43499	2.73E-11	1.44E-09
establishment of localization (GO:0051234)	4653	251	169.09	+	17533	2.80E-11	1.48E-09
lymphocyte mediated immunity (GO:0002449)	263	37	20699	+	31837	3.24E-11	1.69E-09
positive regulation of inflammatory response (GO:0050729)	140	27	43713	+	11444	3.23E-11	1.70E-09
regulation of lymphocyte migration (GO:2000401)	62	19	45689	+	15919	3.55E-11	1.85E-09
granulocyte chemotaxis (GO:0071621)	89	22	44986	+	29373	3.61E-11	1.88E-09
T cell costimulation (GO:0031295)	54	18	35065	+	42979	3.70E-11	1.92E-09
regulation of ERK1 and ERK2 cascade (GO:0070372)	292	39	22555	+	24898	3.85E-11	1.99E-09
divalent inorganic cation homeostasis (GO:0072507)	486	52	17.66	+	34366	4.26E-11	2.20E-09
regulation of protein modification process (GO:0031399)	1835	125	66.68	+	31778	4.52E-11	2.32E-09
Fc receptor signaling pathway (GO:0038093)	240	35	26512	+	43469	4.59E-11	2.35E-09
lymphocyte costimulation (GO:0031294)	55	18	2.00	+	43474	4.75E-11	2.42E-09
response to lipid (GO:0033993)	859	74	31.22	+	13547	5.93E-11	3.02E-09
regulation of interleukin-4 production (GO:0032673)	28	14	43497	+	13.76	8.03E-11	4.07E-09
positive regulation of kinase activity (GO:0033674)	577	57	20.97	+	26330	8.36E-11	4.22E-09
positive regulation of nitrogen compound metabolic process (GO:0051173)	3173	185	115.31	+	21916	9.81E-11	4.94E-09
adaptive immune response based on somatic recombination of immune receptors built from immunoglobulin superfamily domains (GO:0002460)	275	37	36404	+	25628	1.02E-10	5.11E-09
regulation of hydrolase activity (GO:0051336)	1284	96	46.66	+	43618	1.06E-10	5.31E-09
positive regulation of developmental process (GO:0051094)	1361	100	49.46	+	43498	1.21E-10	6.04E-09
positive regulation of cell migration (GO:0030335)	502	52	18.24	+	31079	1.24E-10	6.18E-09
leukocyte proliferation (GO:0070661)	96	22	17958	+	11475	1.27E-10	6.27E-09
regulation of chemotaxis (GO:0050920)	212	32	25750	+	42095	1.43E-10	7.08E-09
positive regulation of locomotion (GO:0040017)	556	55	20.21	+	26330	1.73E-10	8.54E-09
positive regulation of leukocyte chemotaxis (GO:0002690)	88	21	43891	+	20972	1.76E-10	8.63E-09
positive regulation of cell motility (GO:2000147)	524	53	43574	+	28522	1.81E-10	8.87E-09
negative regulation of cell-cell adhesion (GO:0022408)	177	29	15858	+	18719	1.91E-10	9.31E-09
negative regulation of signal transduction (GO:0009968)	1261	94	45.83	+	43587	2.04E-10	9.92E-09
microglial cell activation (GO:0001774)	31	14	41275	+	16041	2.30E-10	1.11E-08
leukocyte activation involved in inflammatory response (GO:0002269)	31	14	41275	+	16041	2.30E-10	1.11E-08
regulation of interleukin-1 beta production (GO:0032651)	80	20	33270	+	32295	2.36E-10	1.14E-08
regulation of alpha-beta T cell differentiation (GO:0046637)	62	18	45689	+	36342	2.44E-10	1.17E-08
regulation of kinase activity (GO:0043549)	869	73	31.58	+	11355	2.69E-10	1.29E-08
regulation of CD4-positive, alpha-beta T cell differentiation (GO:0043370)	46	16	24473	+	21064	2.71E-10	1.29E-08
lymphocyte homeostasis (GO:0002260)	54	17	35065	+	24320	2.70E-10	1.29E-08
regulation of cellular protein metabolic process (GO:0032268)	2610	158	94.85	+	24473	3.00E-10	1.42E-08
regulation of MAPK cascade (GO:0043408)	749	66	27.22	+	15373	3.00E-10	1.42E-08
glial cell activation (GO:0061900)	39	15	15342	+	21459	3.15E-10	1.49E-08
regulation of interleukin-12 production (GO:0032655)	55	17	2.00	+	18841	3.42E-10	1.61E-08
negative regulation of multi-organism process (GO:0043901)	221	32	43532	+	35855	3.66E-10	1.72E-08
positive regulation of chemotaxis (GO:0050921)	137	25	35886	+	43501	4.80E-10	2.25E-08
positive regulation of cellular component movement (GO:0051272)	540	53	19.62	+	25600	4.87E-10	2.27E-08
regulation of interleukin-1 production (GO:0032652)	94	21	15401	+	42156	4.98E-10	2.32E-08
positive regulation of programmed cell death (GO:0043068)	653	60	23.73	+	19391	5.24E-10	2.43E-08
regulation of peptidyl-tyrosine phosphorylation (GO:0050730)	252	34	42614	+	25993	5.49E-10	2.53E-08
negative regulation of inflammatory response (GO:0050728)	138	25	43470	+	36251	5.48E-10	2.54E-08
negative regulation of programmed cell death (GO:0043069)	907	74	32.96	+	45689	6.38E-10	2.93E-08
positive regulation of interleukin-6 production (GO:0032755)	96	21	17958	+	43502	6.94E-10	3.18E-08
regulation of cytokine production involved in immune response (GO:0002718)	86	20	41334	+	14763	7.04E-10	3.22E-08
neuroinflammatory response (GO:0150076)	42	15	19360	+	30560	7.28E-10	3.32E-08
positive regulation of peptidyl-tyrosine phosphorylation (GO:0050731)	189	29	31929	+	44652	7.46E-10	3.39E-08
negative regulation of cell communication (GO:0010648)	1356	97	49.28	+	35431	8.17E-10	3.70E-08
antigen processing and presentation (GO:0019882)	216	31	31229	+	34759	8.37E-10	3.78E-08
negative regulation of signaling (GO:0023057)	1360	97	49.42	+	35065	8.89E-10	4.01E-08
positive regulation of apoptotic process (GO:0043065)	648	59	23.55	+	18660	9.06E-10	4.07E-08
positive regulation of transferase activity (GO:0051347)	652	59	23.69	+	17930	1.05E-09	4.70E-08
positive regulation of GTPase activity (GO:0043547)	408	44	14.83	+	35462	1.11E-09	4.97E-08
apoptotic process (GO:0006915)	904	73	32.85	+	44593	1.12E-09	4.99E-08
negative regulation of cell death (GO:0060548)	994	78	36.12	+	42401	1.18E-09	5.25E-08
regulation of phosphatidylinositol 3-kinase signaling (GO:0014066)	121	23	14702	+	45047	1.19E-09	5.26E-08
positive regulation of interleukin-4 production (GO:0032753)	23	12	.84	+	14.36	1.26E-09	5.57E-08
response to chemokine (GO:1990868)	90	20	46447	+	43805	1.39E-09	6.12E-08
cellular response to chemokine (GO:1990869)	90	20	46447	+	43805	1.39E-09	6.14E-08
homeostatic process (GO:0042592)	1632	110	59.31	+	31048	1.46E-09	6.38E-08
negative regulation of apoptotic process (GO:0043066)	892	72	32.42	+	44593	1.54E-09	6.72E-08
regulation of GTPase activity (GO:0043087)	480	48	17.44	+	27426	1.88E-09	8.21E-08
lymphocyte proliferation (GO:0046651)	82	19	35827	+	14032	1.98E-09	8.58E-08
positive regulation of interleukin-2 biosynthetic process (GO:0045086)	13	10	.47	+	21.17	2.01E-09	8.69E-08
response to virus (GO:0009615)	281	35	44470	+	15766	2.06E-09	8.92E-08
negative regulation of B cell activation (GO:0050869)	31	13	41275	+	20029	2.08E-09	8.97E-08
cellular response to oxygen-containing compound (GO:1901701)	1055	80	38.34	+	43710	2.34E-09	1.00E-07
cell-cell adhesion (GO:0098609)	500	49	18.17	+	25600	2.35E-09	1.01E-07
regulation of myeloid leukocyte mediated immunity (GO:0002886)	55	16	2.00	+	43473	2.36E-09	1.01E-07
T cell activation involved in immune response (GO:0002286)	64	17	12086	+	11505	2.41E-09	1.03E-07
programmed cell death (GO:0012501)	1035	79	37.61	+	43740	2.54E-09	1.08E-07
regulation of leukocyte degranulation (GO:0043300)	47	15	25934	+	28703	2.61E-09	1.10E-07
T cell differentiation in thymus (GO:0033077)	47	15	25934	+	28703	2.61E-09	1.11E-07
positive regulation of protein kinase activity (GO:0045860)	531	51	19.30	+	23408	2.77E-09	1.17E-07
mononuclear cell proliferation (GO:0032943)	84	19	43588	+	44713	2.79E-09	1.17E-07
cellular metal ion homeostasis (GO:0006875)	552	52	43636	+	21582	2.93E-09	1.23E-07
negative regulation of cell adhesion (GO:0007162)	272	34	32387	+	16132	3.23E-09	1.35E-07
regulation of leukocyte apoptotic process (GO:2000106)	85	19	43711	+	42156	3.30E-09	1.38E-07
positive regulation of T cell mediated immunity (GO:0002711)	48	15	27030	+	22129	3.31E-09	1.38E-07
regulation of cell shape (GO:0008360)	153	25	20576	+	18354	3.58E-09	1.49E-07
negative regulation of response to biotic stimulus (GO:0002832)	96	20	17958	+	26785	3.66E-09	1.52E-07
integrin-mediated signaling pathway (GO:0007229)	97	20	19419	+	24593	4.27E-09	1.77E-07
negative regulation of lymphocyte mediated immunity (GO:0002707)	41	14	17899	+	14855	4.33E-09	1.78E-07
positive regulation of receptor signaling pathway via STAT (GO:1904894)	87	19	42430	+	43471	4.60E-09	1.89E-07
T cell migration (GO:0072678)	27	12	.98	+	45261	5.19E-09	2.13E-07
regulation of transferase activity (GO:0051338)	980	75	35.61	+	43771	5.35E-09	2.19E-07
negative regulation of tumor necrosis factor production (GO:0032720)	59	16	41671	+	16984	5.54E-09	2.26E-07
regulation of vesicle-mediated transport (GO:0060627)	548	51	19.91	+	20486	5.80E-09	2.36E-07
respiratory burst (GO:0045730)	21	11	.76	+	14.41	6.04E-09	2.45E-07
antigen processing and presentation of exogenous antigen (GO:0019884)	183	27	23894	+	43620	6.08E-09	2.46E-07
cellular nitrogen compound metabolic process (GO:0034641)	3425	68	124.47	-	.55	6.39E-09	2.58E-07
negative regulation of antigen receptor-mediated signaling pathway (GO:0050858)	28	12	43497	+	29160	7.18E-09	2.89E-07
negative regulation of interleukin-6 production (GO:0032715)	43	14	20455	+	35278	7.17E-09	2.89E-07
positive regulation of cell differentiation (GO:0045597)	968	74	35.18	+	43740	7.24E-09	2.90E-07
organic cyclic compound metabolic process (GO:1901360)	3243	63	117.85	-	.53	7.29E-09	2.91E-07
myeloid leukocyte differentiation (GO:0002573)	123	22	17258	+	33695	7.28E-09	2.91E-07
defense response to bacterium (GO:0042742)	327	37	32448	+	43772	7.54E-09	3.00E-07
chemokine-mediated signaling pathway (GO:0070098)	80	18	33270	+	43617	7.81E-09	3.10E-07
negative regulation of tumor necrosis factor superfamily cytokine production (GO:1903556)	61	16	44593	+	44743	8.30E-09	3.28E-07
mast cell activation (GO:0045576)	22	11	.80	+	13.76	8.77E-09	3.46E-07
positive regulation of interleukin-10 production (GO:0032733)	36	13	11324	+	34578	8.95E-09	3.53E-07
negative regulation of leukocyte differentiation (GO:1902106)	102	20	25993	+	14732	9.02E-09	3.54E-07
positive regulation of myeloid cell differentiation (GO:0045639)	92	19	12479	+	24959	1.02E-08	3.98E-07
regulation of protein kinase activity (GO:0045859)	788	64	28.64	+	44958	1.03E-08	4.03E-07
pattern recognition receptor signaling pathway (GO:0002221)	126	22	21276	+	29312	1.07E-08	4.18E-07
B cell receptor signaling pathway (GO:0050853)	127	22	22737	+	28216	1.22E-08	4.73E-07
cell death (GO:0008219)	1070	79	38.88	+	43526	1.22E-08	4.75E-07
regulation of tumor necrosis factor biosynthetic process (GO:0042534)	30	12	43709	+	43476	1.33E-08	5.16E-07
negative regulation of adaptive immune response (GO:0002820)	46	14	24473	+	13728	1.47E-08	5.66E-07
positive regulation of receptor signaling pathway via JAK-STAT (GO:0046427)	84	18	43588	+	32994	1.51E-08	5.81E-07
cellular extravasation (GO:0045123)	39	13	15342	+	42979	1.96E-08	7.55E-07
positive regulation of phosphatidylinositol 3-kinase signaling (GO:0014068)	86	18	41334	+	27881	2.07E-08	7.93E-07
positive regulation of myeloid leukocyte differentiation (GO:0002763)	57	15	43648	+	45474	2.34E-08	8.92E-07
metal ion homeostasis (GO:0055065)	619	54	22.49	+	14642	2.35E-08	8.93E-07
positive regulation of chemokine production (GO:0032722)	57	15	43648	+	45474	2.34E-08	8.94E-07
cellular response to lipid (GO:0071396)	523	48	43484	+	19391	2.41E-08	9.13E-07
positive regulation of production of molecular mediator of immune response (GO:0002702)	98	19	20515	+	12540	2.48E-08	9.36E-07
B cell homeostasis (GO:0001782)	25	11	.91	+	43781	2.47E-08	9.37E-07
regulation of T cell receptor signaling pathway (GO:0050856)	40	13	16438	+	34547	2.52E-08	9.50E-07
humoral immune response (GO:0006959)	344	37	18598	+	35096	2.53E-08	9.52E-07
regulation of defense response to virus (GO:0050688)	77	17	29252	+	43683	2.59E-08	9.68E-07
regulation of toll-like receptor signaling pathway (GO:0034121)	67	16	15738	+	20972	2.58E-08	9.68E-07
regulation of receptor signaling pathway via STAT (GO:1904892)	134	22	31868	+	19085	2.86E-08	1.06E-06
antigen processing and presentation of peptide antigen via MHC class II (GO:0002495)	99	19	21976	+	46874	2.86E-08	1.06E-06
regulation of calcium ion transport (GO:0051924)	255	31	46631	+	12844	2.85E-08	1.07E-06
thymic T cell selection (GO:0045061)	19	10	.69	+	14.48	2.90E-08	1.08E-06
positive regulation of natural killer cell mediated immunity (GO:0002717)	33	12	43831	+	43475	3.15E-08	1.16E-06
regulation of T cell mediated cytotoxicity (GO:0001914)	33	12	43831	+	43475	3.15E-08	1.16E-06
regulation of DNA-binding transcription factor activity (GO:0051090)	428	42	15.55	+	25600	3.22E-08	1.18E-06
antigen processing and presentation of peptide antigen (GO:0048002)	188	26	30468	+	29646	3.77E-08	1.38E-06
antigen processing and presentation of peptide or polysaccharide antigen via MHC class II (GO:0002504)	101	19	24532	+	43221	3.78E-08	1.39E-06
platelet activation (GO:0030168)	137	22	35886	+	15432	4.07E-08	1.49E-06
positive regulation of CD4-positive, alpha-beta T cell activation (GO:2000516)	34	12	45292	+	26177	4.12E-08	1.50E-06
regulation of chemokine production (GO:0032642)	80	17	33270	+	31168	4.21E-08	1.53E-06
regulation of response to cytokine stimulus (GO:0060759)	176	25	14763	+	33298	4.31E-08	1.57E-06
cellular ion homeostasis (GO:0006873)	639	54	23.22	+	12086	4.40E-08	1.59E-06
regulation of T-helper 1 type immune response (GO:0002825)	27	11	.98	+	44501	4.65E-08	1.68E-06
heterocycle metabolic process (GO:0046483)	2968	58	107.86	-	.54	4.73E-08	1.71E-06
detection of chemical stimulus involved in sensory perception (GO:0050907)	480	0	17.44	-	< 0.01	5.03E-08	1.81E-06
nucleobase-containing compound metabolic process (GO:0006139)	2788	53	101.32	-	.52	5.14E-08	1.85E-06
endocytosis (GO:0006897)	553	49	43758	+	16103	5.31E-08	1.90E-06
regulation of B cell mediated immunity (GO:0002712)	52	14	32509	+	15158	5.39E-08	1.92E-06
regulation of cytokine-mediated signaling pathway (GO:0001959)	165	24	6.00	+	4.00	5.37E-08	1.92E-06
regulation of immunoglobulin mediated immune response (GO:0002889)	52	14	32509	+	15158	5.39E-08	1.92E-06
cellular cation homeostasis (GO:0030003)	625	53	22.71	+	12086	5.52E-08	1.96E-06
negative regulation of hemopoiesis (GO:1903707)	140	22	43713	+	11780	5.73E-08	2.03E-06
regulation of interleukin-8 production (GO:0032677)	72	16	22678	+	43805	6.13E-08	2.16E-06
interferon-gamma-mediated signaling pathway (GO:0060333)	72	16	22678	+	43805	6.13E-08	2.17E-06
interspecies interaction between organisms (GO:0044419)	826	64	30.02	+	41306	6.39E-08	2.25E-06
regulation of T cell migration (GO:2000404)	44	13	21916	+	41487	6.44E-08	2.26E-06
B cell activation involved in immune response (GO:0002312)	44	13	21916	+	41487	6.44E-08	2.26E-06
response to tumor necrosis factor (GO:0034612)	266	31	24716	+	44256	6.81E-08	2.38E-06
positive regulation of protein kinase B signaling (GO:0051897)	168	24	43775	+	34029	7.27E-08	2.53E-06
regulation of immunoglobulin production (GO:0002637)	63	15	47150	+	20241	7.27E-08	2.53E-06
regulation of receptor signaling pathway via JAK-STAT (GO:0046425)	130	21	26390	+	16528	7.54E-08	2.62E-06
positive regulation of antigen receptor-mediated signaling pathway (GO:0050857)	22	10	.80	+	18963	8.49E-08	2.94E-06
positive regulation of lymphocyte migration (GO:2000403)	37	12	12420	+	33817	8.88E-08	3.07E-06
symbiotic process (GO:0044403)	782	61	28.42	+	42036	8.97E-08	3.10E-06
cellular response to tumor necrosis factor (GO:0071356)	241	29	27973	+	11383	9.71E-08	3.34E-06
positive regulation of alpha-beta T cell differentiation (GO:0046638)	46	13	24473	+	28672	9.99E-08	3.43E-06
cellular aromatic compound metabolic process (GO:0006725)	3008	60	109.31	-	.55	1.01E-07	3.46E-06
small GTPase mediated signal transduction (GO:0007264)	318	34	20760	+	34366	1.06E-07	3.63E-06
positive regulation of natural killer cell mediated cytotoxicity (GO:0045954)	30	11	43709	+	43718	1.11E-07	3.77E-06
regulation of neutrophil chemotaxis (GO:0090022)	30	11	43709	+	43718	1.11E-07	3.78E-06
antigen processing and presentation of exogenous peptide antigen via MHC class II (GO:0019886)	98	18	20515	+	43590	1.18E-07	4.01E-06
regulation of interleukin-6 biosynthetic process (GO:0045408)	23	10	.84	+	35370	1.18E-07	4.01E-06
negative regulation of leukocyte apoptotic process (GO:2000107)	47	13	25934	+	22463	1.23E-07	4.18E-06
negative regulation of cytokine secretion (GO:0050710)	67	15	15738	+	42522	1.46E-07	4.91E-06
regulation of osteoclast differentiation (GO:0045670)	67	15	15738	+	42522	1.46E-07	4.92E-06
response to wounding (GO:0009611)	571	49	20.75	+	13181	1.63E-07	5.49E-06
animal organ development (GO:0048513)	3188	172	115.85	+	17533	1.71E-07	5.74E-06
regulation of defense response to virus by host (GO:0050691)	40	12	16438	+	46235	1.80E-07	6.04E-06
cytokine secretion (GO:0050663)	49	13	28491	+	11140	1.86E-07	6.22E-06
T cell differentiation involved in immune response (GO:0002292)	32	11	42370	+	17046	1.89E-07	6.31E-06
negative T cell selection (GO:0043383)	12	8	.44	+	18.35	1.91E-07	6.35E-06
inorganic ion homeostasis (GO:0098771)	708	56	25.73	+	43132	2.00E-07	6.66E-06
positive regulation of interleukin-1 production (GO:0032732)	59	14	41671	+	19511	2.05E-07	6.79E-06
Fc-gamma receptor signaling pathway (GO:0038094)	139	21	43590	+	42461	2.06E-07	6.81E-06
positive regulation of neutrophil chemotaxis (GO:0090023)	25	10	.91	+	43476	2.20E-07	7.25E-06
negative regulation of adaptive immune response based on somatic recombination of immune receptors built from immunoglobulin superfamily domains (GO:0002823)	41	12	17899	+	43593	2.26E-07	7.43E-06
regulation of small GTPase mediated signal transduction (GO:0051056)	346	35	21155	+	28522	2.34E-07	7.71E-06
cation homeostasis (GO:0055080)	696	55	25.29	+	42767	2.71E-07	8.90E-06
regulation of sequestering of calcium ion (GO:0051282)	129	20	25294	+	46478	2.76E-07	9.01E-06
positive regulation of interleukin-1 beta production (GO:0032731)	51	13	31048	+	43472	2.76E-07	9.03E-06
regulation of type I interferon production (GO:0032479)	129	20	25294	+	46478	2.76E-07	9.03E-06
leukocyte adhesion to vascular endothelial cell (GO:0061756)	19	9	.69	+	43537	2.90E-07	9.42E-06
mast cell mediated immunity (GO:0002448)	19	9	.69	+	43537	2.90E-07	9.44E-06
detection of biotic stimulus (GO:0009595)	26	10	.94	+	21459	2.95E-07	9.54E-06
viral process (GO:0016032)	700	55	25.44	+	42401	3.09E-07	9.98E-06
regulation of vasculature development (GO:1901342)	321	33	24777	+	30348	3.70E-07	1.20E-05
detection of chemical stimulus involved in sensory perception of smell (GO:0050911)	430	0	15.63	-	< 0.01	3.78E-07	1.22E-05
positive regulation of granulocyte chemotaxis (GO:0071624)	27	10	.98	+	43739	3.91E-07	1.25E-05
regulation of B cell differentiation (GO:0045577)	27	10	.98	+	43739	3.91E-07	1.26E-05
positive regulation of vasculature development (GO:1904018)	186	24	27912	+	20149	3.94E-07	1.26E-05
negative regulation of production of molecular mediator of immune response (GO:0002701)	35	11	46388	+	23955	3.99E-07	1.27E-05
positive regulation of T-helper 1 type immune response (GO:0002827)	20	9	.73	+	14215	4.08E-07	1.30E-05
regulation of antigen processing and presentation (GO:0002577)	20	9	.73	+	14215	4.08E-07	1.30E-05
regulation of granulocyte chemotaxis (GO:0071622)	44	12	21916	+	18445	4.29E-07	1.36E-05
regulation of acute inflammatory response (GO:0002673)	45	12	23377	+	12601	5.26E-07	1.67E-05
antigen processing and presentation of exogenous peptide antigen (GO:0002478)	176	23	14763	+	21976	5.61E-07	1.78E-05
positive regulation of alpha-beta T cell proliferation (GO:0046641)	21	9	.76	+	29160	5.64E-07	1.78E-05
dendritic cell migration (GO:0036336)	21	9	.76	+	29160	5.64E-07	1.78E-05
regulation of lipid kinase activity (GO:0043550)	65	14	13181	+	34090	5.68E-07	1.78E-05
regulation of neutrophil migration (GO:1902622)	37	11	12420	+	43313	6.33E-07	1.99E-05
positive regulation of CD4-positive, alpha-beta T cell differentiation (GO:0043372)	29	10	43586	+	18142	6.70E-07	2.09E-05
regulation of interleukin-17 production (GO:0032660)	29	10	43586	+	18142	6.70E-07	2.10E-05
positive regulation of interleukin-6 biosynthetic process (GO:0045410)	15	8	.55	+	14.68	6.77E-07	2.11E-05
regulation of phosphatidylinositol 3-kinase activity (GO:0043551)	56	13	43557	+	14397	6.90E-07	2.15E-05
regulation of anatomical structure morphogenesis (GO:0022603)	1067	73	38.78	+	32143	7.75E-07	2.41E-05
lymphocyte chemotaxis (GO:0048247)	47	12	25934	+	43531	7.81E-07	2.42E-05
positive regulation of tyrosine phosphorylation of STAT protein (GO:0042531)	67	14	15738	+	27515	7.80E-07	2.42E-05
negative regulation of intracellular signal transduction (GO:1902532)	503	43	18.28	+	12816	7.98E-07	2.46E-05
regulation of regulatory T cell differentiation (GO:0045589)	30	10	43709	+	42979	8.65E-07	2.67E-05
protein localization to extracellular region (GO:0071692)	167	22	43652	+	23071	8.72E-07	2.68E-05
positive regulation of angiogenesis (GO:0045766)	167	22	43652	+	23071	8.72E-07	2.68E-05
leukocyte aggregation (GO:0070486)	10	7	.36	+	19.26	9.07E-07	2.78E-05
cellular chemical homeostasis (GO:0055082)	738	56	26.82	+	43710	9.40E-07	2.88E-05
negative regulation of toll-like receptor signaling pathway (GO:0034122)	39	11	15342	+	27942	9.82E-07	3.00E-05
negative regulation of interleukin-2 production (GO:0032703)	23	9	.84	+	28399	1.04E-06	3.17E-05
regulation of neuroinflammatory response (GO:0150077)	31	10	41275	+	32356	1.11E-06	3.36E-05
regulation of angiogenesis (GO:0045765)	290	30	19998	+	31079	1.11E-06	3.36E-05
positive regulation of neutrophil migration (GO:1902624)	31	10	41275	+	32356	1.11E-06	3.37E-05
nucleic acid metabolic process (GO:0090304)	2277	43	82.75	-	.52	1.14E-06	3.45E-05
blood coagulation (GO:0007596)	291	30	21459	+	30713	1.19E-06	3.58E-05
RNA processing (GO:0006396)	866	8	31.47	-	.25	1.22E-06	3.68E-05
coagulation (GO:0050817)	293	30	24016	+	29983	1.35E-06	4.05E-05
negative regulation of innate immune response (GO:0045824)	60	13	43132	+	35186	1.35E-06	4.06E-05
negative regulation of cell killing (GO:0031342)	24	9	.87	+	11963	1.38E-06	4.14E-05
mature B cell differentiation (GO:0002335)	24	9	.87	+	11963	1.38E-06	4.15E-05
negative regulation of B cell proliferation (GO:0030889)	17	8	.62	+	35034	1.40E-06	4.17E-05
regulation of alpha-beta T cell proliferation (GO:0046640)	32	10	42370	+	22129	1.41E-06	4.17E-05
mast cell degranulation (GO:0043303)	17	8	.62	+	35034	1.40E-06	4.18E-05
peptidyl-tyrosine autophosphorylation (GO:0038083)	32	10	42370	+	22129	1.41E-06	4.18E-05
mast cell activation involved in immune response (GO:0002279)	17	8	.62	+	35034	1.40E-06	4.19E-05
positive thymic T cell selection (GO:0045059)	11	7	.40	+	17.51	1.44E-06	4.25E-05
wound healing (GO:0042060)	479	41	17.41	+	13181	1.44E-06	4.25E-05
negative thymic T cell selection (GO:0045060)	11	7	.40	+	17.51	1.44E-06	4.26E-05
protein secretion (GO:0009306)	159	21	28611	+	23071	1.48E-06	4.36E-05
regulation of metal ion transport (GO:0010959)	392	36	14.25	+	19391	1.51E-06	4.44E-05
peptidyl-tyrosine phosphorylation (GO:0018108)	146	20	11444	+	28185	1.58E-06	4.64E-05
negative regulation of secretion by cell (GO:1903531)	203	24	14062	+	45717	1.62E-06	4.74E-05
establishment of protein localization to extracellular region (GO:0035592)	160	21	29707	+	22341	1.62E-06	4.74E-05
hemostasis (GO:0007599)	296	30	28034	+	28887	1.63E-06	4.76E-05
regulation of NIK/NF-kappaB signaling (GO:1901222)	108	17	33664	+	12145	1.78E-06	5.18E-05
cell differentiation (GO:0030154)	3703	188	134.57	+	14611	1.80E-06	5.22E-05
regulation of inflammatory response to antigenic stimulus (GO:0002861)	25	9	.91	+	33482	1.82E-06	5.25E-05
macrophage differentiation (GO:0030225)	25	9	.91	+	33482	1.82E-06	5.26E-05
positive regulation of B cell proliferation (GO:0030890)	42	11	19360	+	44378	1.82E-06	5.26E-05
regulation of mast cell activation (GO:0033003)	42	11	19360	+	44378	1.82E-06	5.27E-05
regulation of neuron death (GO:1901214)	314	31	15281	+	26330	1.82E-06	5.27E-05
apoptotic signaling pathway (GO:0097190)	282	29	45931	+	30348	1.86E-06	5.35E-05
regulation of macrophage activation (GO:0043030)	52	12	32509	+	12936	1.95E-06	5.59E-05
leukocyte tethering or rolling (GO:0050901)	18	8	.65	+	45261	1.96E-06	5.61E-05
dendritic cell chemotaxis (GO:0002407)	18	8	.65	+	45261	1.96E-06	5.62E-05
regulation of protein kinase B signaling (GO:0051896)	221	25	43532	+	43772	2.04E-06	5.82E-05
peptidyl-tyrosine modification (GO:0018212)	149	20	15097	+	25263	2.10E-06	5.97E-05
sensory perception of smell (GO:0007608)	460	1	16.72	-	.06	2.18E-06	6.17E-05
negative regulation of T cell proliferation (GO:0042130)	63	13	47150	+	24959	2.18E-06	6.18E-05
regulation of humoral immune response (GO:0002920)	136	19	34425	+	30742	2.21E-06	6.26E-05
cellular homeostasis (GO:0019725)	897	63	32.60	+	33970	2.23E-06	6.28E-05
lipopolysaccharide-mediated signaling pathway (GO:0031663)	34	10	45292	+	43716	2.23E-06	6.29E-05
regulation of natural killer cell activation (GO:0032814)	34	10	45292	+	43716	2.23E-06	6.30E-05
positive regulation of T cell mediated cytotoxicity (GO:0001916)	26	9	.94	+	19603	2.38E-06	6.69E-05
negative regulation of DNA-binding transcription factor activity (GO:0043433)	165	21	6.00	+	18323	2.52E-06	7.08E-05
gene expression (GO:0010467)	2011	37	73.08	-	.51	2.63E-06	7.37E-05
negative regulation of peptide secretion (GO:0002792)	138	19	43470	+	28915	2.68E-06	7.49E-05
import into cell (GO:0098657)	675	51	24.53	+	43679	2.68E-06	7.49E-05
regulation of lymphocyte apoptotic process (GO:0070228)	54	12	35065	+	43805	2.74E-06	7.64E-05
CD4-positive, alpha-beta T cell differentiation (GO:0043367)	35	10	46388	+	31594	2.78E-06	7.71E-05
positive regulation of interleukin-12 production (GO:0032735)	35	10	46388	+	31594	2.78E-06	7.73E-05
immunoglobulin production involved in immunoglobulin mediated immune response (GO:0002381)	27	9	.98	+	42979	3.07E-06	8.52E-05
ion homeostasis (GO:0050801)	777	56	28.24	+	35796	3.13E-06	8.65E-05
positive regulation of tumor necrosis factor biosynthetic process (GO:0042535)	20	8	.73	+	43476	3.67E-06	1.01E-04
regulation of T-helper 17 type immune response (GO:2000316)	20	8	.73	+	43476	3.67E-06	1.01E-04
negative regulation of leukocyte mediated cytotoxicity (GO:0001911)	20	8	.73	+	43476	3.67E-06	1.01E-04
entry into host cell (GO:0030260)	102	16	25993	+	11780	3.71E-06	1.02E-04
entry into host (GO:0044409)	102	16	25993	+	11780	3.71E-06	1.02E-04
cellular biosynthetic process (GO:0044249)	2764	59	100.44	-	.59	3.76E-06	1.03E-04
regulation of tyrosine phosphorylation of STAT protein (GO:0042509)	78	14	30348	+	34425	3.77E-06	1.03E-04
negative regulation of secretion (GO:0051048)	230	25	13363	+	36192	3.90E-06	1.06E-04
system development (GO:0048731)	4413	215	160.37	+	12420	4.14E-06	1.13E-04
T cell proliferation (GO:0042098)	37	10	12420	+	16254	4.23E-06	1.15E-04
natural killer cell activation (GO:0030101)	57	12	43648	+	28976	4.46E-06	1.21E-04
negative regulation of protein secretion (GO:0050709)	131	18	27851	+	28550	5.01E-06	1.36E-04
regulation of macrophage migration (GO:1905521)	38	10	13881	+	45474	5.18E-06	1.40E-04
positive regulation of neuron death (GO:1901216)	93	15	13940	+	16163	5.50E-06	1.48E-04
negative regulation of transport (GO:0051051)	487	40	17.70	+	46054	5.58E-06	1.50E-04
peptide secretion (GO:0002790)	175	21	13302	+	11018	5.81E-06	1.56E-04
viral entry into host cell (GO:0046718)	94	15	15401	+	14336	6.17E-06	1.65E-04
defense response to Gram-positive bacterium (GO:0050830)	94	15	15401	+	14336	6.17E-06	1.66E-04
regulation of type 2 immune response (GO:0002828)	30	9	43709	+	46235	6.30E-06	1.69E-04
detection of external biotic stimulus (GO:0098581)	22	8	.80	+	43475	6.50E-06	1.74E-04
CD4-positive or CD8-positive, alpha-beta T cell lineage commitment (GO:0043369)	15	7	.55	+	31017	6.82E-06	1.82E-04
interleukin-1 beta production (GO:0032611)	15	7	.55	+	31017	6.82E-06	1.82E-04
protein autophosphorylation (GO:0046777)	192	22	35947	+	42064	6.87E-06	1.83E-04
regulation of mast cell degranulation (GO:0043304)	31	9	41275	+	36342	7.87E-06	2.09E-04
positive regulation of T cell migration (GO:2000406)	31	9	41275	+	36342	7.87E-06	2.09E-04
cell population proliferation (GO:0008283)	554	43	20.13	+	41671	8.21E-06	2.17E-04
regulation of MAP kinase activity (GO:0043405)	336	31	44531	+	19756	8.32E-06	2.20E-04
extrinsic apoptotic signaling pathway (GO:0097191)	97	15	19419	+	46113	8.65E-06	2.28E-04
toll-like receptor signaling pathway (GO:0002224)	97	15	19419	+	46113	8.65E-06	2.28E-04
Fc receptor mediated stimulatory signaling pathway (GO:0002431)	137	18	35886	+	22706	8.76E-06	2.30E-04
cellular developmental process (GO:0048869)	3798	188	138.02	+	13150	8.95E-06	2.35E-04
negative regulation of NF-kappaB transcription factor activity (GO:0032088)	85	14	43711	+	19450	9.08E-06	2.38E-04
positive regulation of interleukin-8 production (GO:0032757)	51	11	31048	+	34455	9.12E-06	2.38E-04
CD4-positive, alpha-beta T cell activation (GO:0035710)	41	10	17899	+	26085	9.20E-06	2.40E-04
interleukin-1 production (GO:0032612)	16	7	.58	+	43567	9.51E-06	2.48E-04
negative regulation of interleukin-12 production (GO:0032695)	16	7	.58	+	43567	9.51E-06	2.48E-04
regulation of T cell cytokine production (GO:0002724)	32	9	42370	+	27211	9.78E-06	2.54E-04
regulation of mast cell activation involved in immune response (GO:0033006)	32	9	42370	+	27211	9.78E-06	2.54E-04
negative regulation of protein transport (GO:0051224)	182	21	22433	+	43160	1.00E-05	2.60E-04
programmed cell death involved in cell development (GO:0010623)	10	6	.36	+	16.51	1.08E-05	2.79E-04
regulation of interleukin-8 secretion (GO:2000482)	24	8	.87	+	42979	1.10E-05	2.83E-04
biosynthetic process (GO:0009058)	2938	66	106.77	-	.62	1.11E-05	2.85E-04
sensory perception of chemical stimulus (GO:0007606)	532	3	19.33	-	.16	1.25E-05	3.21E-04
cellular macromolecule biosynthetic process (GO:0034645)	1716	31	62.36	-	.50	1.25E-05	3.22E-04
positive regulation of humoral immune response (GO:0002922)	17	7	.62	+	12359	1.30E-05	3.34E-04
detection of other organism (GO:0098543)	17	7	.62	+	12359	1.30E-05	3.34E-04
negative regulation of establishment of protein localization (GO:1904950)	186	21	27912	+	43772	1.35E-05	3.46E-04
negative regulation of cytokine production involved in immune response (GO:0002719)	25	8	.91	+	29799	1.40E-05	3.59E-04
anatomical structure development (GO:0048856)	5399	251	196.20	+	46753	1.44E-05	3.67E-04
positive regulation of phosphatidylinositol 3-kinase activity (GO:0043552)	34	9	45292	+	46935	1.48E-05	3.76E-04
regulation of T-helper cell differentiation (GO:0045622)	34	9	45292	+	46935	1.48E-05	3.76E-04
interaction with host (GO:0051701)	158	19	27150	+	11383	1.56E-05	3.95E-04
regulation of I-kappaB kinase/NF-kappaB signaling (GO:0043122)	235	24	19937	+	29618	1.57E-05	3.97E-04
CD8-positive, alpha-beta T cell activation (GO:0036037)	11	6	.40	+	43480	1.62E-05	4.08E-04
synapse pruning (GO:0098883)	11	6	.40	+	43480	1.62E-05	4.09E-04
interleukin-2-mediated signaling pathway (GO:0038110)	11	6	.40	+	43480	1.62E-05	4.10E-04
regulation of nitrogen compound metabolic process (GO:0051171)	5868	269	213.24	+	46023	1.64E-05	4.14E-04
positive regulation of protein serine/threonine kinase activity (GO:0071902)	335	30	43070	+	16834	1.75E-05	4.39E-04
negative regulation of interleukin-10 production (GO:0032693)	18	7	.65	+	25842	1.75E-05	4.39E-04
mature B cell differentiation involved in immune response (GO:0002313)	18	7	.65	+	25842	1.75E-05	4.40E-04
heterotypic cell-cell adhesion (GO:0034113)	35	9	46388	+	43684	1.80E-05	4.50E-04
negative regulation of type I interferon production (GO:0032480)	45	10	23377	+	43805	1.86E-05	4.63E-04
positive regulation of cytokine production involved in immune response (GO:0002720)	56	11	43557	+	15097	1.97E-05	4.89E-04
release of sequestered calcium ion into cytosol (GO:0051209)	56	11	43557	+	15097	1.97E-05	4.90E-04
B cell mediated immunity (GO:0019724)	207	22	19176	+	33635	2.01E-05	4.99E-04
translation (GO:0006412)	390	1	14.17	-	.07	2.07E-05	5.13E-04
tumor necrosis factor-mediated signaling pathway (GO:0033209)	119	16	11780	+	25628	2.12E-05	5.24E-04
regulation of interleukin-1 beta secretion (GO:0050706)	46	10	24473	+	35916	2.19E-05	5.42E-04
calcium-mediated signaling (GO:0019722)	148	18	14001	+	12844	2.25E-05	5.57E-04
negative regulation of T cell mediated immunity (GO:0002710)	19	7	.69	+	41913	2.33E-05	5.72E-04
astrocyte activation (GO:0048143)	19	7	.69	+	41913	2.33E-05	5.73E-04
organic substance biosynthetic process (GO:1901576)	2862	65	104.01	-	.62	2.36E-05	5.73E-04
negative regulation of T cell apoptotic process (GO:0070233)	19	7	.69	+	41913	2.33E-05	5.74E-04
positive regulation of inflammatory response to antigenic stimulus (GO:0002863)	12	6	.44	+	13.76	2.36E-05	5.74E-04
regulation of humoral immune response mediated by circulating immunoglobulin (GO:0002923)	12	6	.44	+	13.76	2.36E-05	5.75E-04
T cell chemotaxis (GO:0010818)	12	6	.44	+	13.76	2.36E-05	5.76E-04
cellular response to interleukin-2 (GO:0071352)	12	6	.44	+	13.76	2.36E-05	5.77E-04
immunological synapse formation (GO:0001771)	12	6	.44	+	13.76	2.36E-05	5.78E-04
lymphoid progenitor cell differentiation (GO:0002320)	12	6	.44	+	13.76	2.36E-05	5.79E-04
protein phosphorylation (GO:0006468)	957	62	34.78	+	28491	2.41E-05	5.86E-04
Fc-gamma receptor signaling pathway involved in phagocytosis (GO:0038096)	135	17	33329	+	17227	2.53E-05	6.13E-04
immune response-regulating cell surface receptor signaling pathway involved in phagocytosis (GO:0002433)	135	17	33329	+	17227	2.53E-05	6.14E-04
regulation of gliogenesis (GO:0014013)	121	16	14702	+	23437	2.54E-05	6.15E-04
defense response to virus (GO:0051607)	195	21	43715	+	35096	2.58E-05	6.22E-04
negative regulation of sequestering of calcium ion (GO:0051283)	58	11	43771	+	44682	2.62E-05	6.31E-04
positive regulation of B cell mediated immunity (GO:0002714)	37	9	12420	+	25355	2.63E-05	6.32E-04
positive regulation of immunoglobulin mediated immune response (GO:0002891)	37	9	12420	+	25355	2.63E-05	6.33E-04
regulation of protein serine/threonine kinase activity (GO:0071900)	507	39	18.42	+	43801	2.78E-05	6.66E-04
alpha-beta T cell activation involved in immune response (GO:0002287)	28	8	43497	+	31594	2.79E-05	6.67E-04
regulation of cellular metabolic process (GO:0031323)	6245	282	226.94	+	45292	2.79E-05	6.68E-04
alpha-beta T cell differentiation involved in immune response (GO:0002293)	28	8	43497	+	31594	2.79E-05	6.68E-04
organonitrogen compound biosynthetic process (GO:1901566)	1412	24	51.31	-	.47	2.84E-05	6.77E-04
ncRNA processing (GO:0034470)	383	1	13.92	-	.07	3.10E-05	7.37E-04
positive regulation of NF-kappaB transcription factor activity (GO:0051092)	152	18	19115	+	46082	3.11E-05	7.39E-04
negative regulation of alpha-beta T cell activation (GO:0046636)	38	9	13881	+	19146	3.15E-05	7.47E-04
positive regulation of lipid kinase activity (GO:0090218)	38	9	13881	+	19146	3.15E-05	7.48E-04
myeloid cell homeostasis (GO:0002262)	110	15	4.00	+	27454	3.28E-05	7.76E-04
interleukin-15-mediated signaling pathway (GO:0035723)	13	6	.47	+	25903	3.34E-05	7.84E-04
response to interleukin-2 (GO:0070669)	13	6	.47	+	25903	3.34E-05	7.86E-04
cellular response to interleukin-15 (GO:0071350)	13	6	.47	+	25903	3.34E-05	7.87E-04
regulation of calcidiol 1-monooxygenase activity (GO:0060558)	7	5	.25	+	19.66	3.38E-05	7.87E-04
negative regulation of developmental process (GO:0051093)	949	61	34.49	+	28126	3.38E-05	7.88E-04
alpha-beta T cell lineage commitment (GO:0002363)	13	6	.47	+	25903	3.34E-05	7.88E-04
negative regulation of B cell receptor signaling pathway (GO:0050859)	7	5	.25	+	19.66	3.38E-05	7.88E-04
regulation of primary metabolic process (GO:0080090)	6051	274	219.89	+	45658	3.37E-05	7.89E-04
complement receptor mediated signaling pathway (GO:0002430)	13	6	.47	+	25903	3.34E-05	7.89E-04
respiratory burst involved in defense response (GO:0002679)	7	5	.25	+	19.66	3.38E-05	7.90E-04
tolerance induction (GO:0002507)	13	6	.47	+	25903	3.34E-05	7.90E-04
microtubule-based process (GO:0007017)	653	6	23.73	-	.25	3.40E-05	7.92E-04
regulation of calcium-mediated signaling (GO:0050848)	97	14	19419	+	35490	3.41E-05	7.92E-04
negative regulation of lymphocyte apoptotic process (GO:0070229)	29	8	43586	+	21732	3.45E-05	7.97E-04
cellular response to interleukin-4 (GO:0071353)	29	8	43586	+	21732	3.45E-05	7.99E-04
positive regulation of defense response to virus by host (GO:0002230)	29	8	43586	+	21732	3.45E-05	8.00E-04
oxidation-reduction process (GO:0055114)	957	13	34.78	-	.37	3.52E-05	8.11E-04
negative regulation of myeloid leukocyte differentiation (GO:0002762)	49	10	28491	+	22767	3.51E-05	8.11E-04
regulation of JNK cascade (GO:0046328)	184	20	25355	+	36192	3.54E-05	8.14E-04
developmental process (GO:0032502)	5749	262	208.92	+	45658	3.65E-05	8.38E-04
negative regulation of T cell receptor signaling pathway (GO:0050860)	21	7	.76	+	42979	3.94E-05	9.02E-04
positive regulation of lymphocyte chemotaxis (GO:0140131)	21	7	.76	+	42979	3.94E-05	9.03E-04
T cell lineage commitment (GO:0002360)	21	7	.76	+	42979	3.94E-05	9.05E-04
second-messenger-mediated signaling (GO:0019932)	335	29	43070	+	13912	3.99E-05	9.10E-04
positive regulation of gliogenesis (GO:0014015)	73	12	23774	+	19085	3.99E-05	9.12E-04
regulation of endothelial cell apoptotic process (GO:2000351)	50	10	29952	+	18384	4.09E-05	9.31E-04
positive regulation of reactive oxygen species metabolic process (GO:2000379)	99	14	21976	+	32568	4.17E-05	9.49E-04
cellular nitrogen compound biosynthetic process (GO:0044271)	1643	31	59.71	-	.52	4.21E-05	9.56E-04
positive regulation of acute inflammatory response (GO:0002675)	30	8	43709	+	12601	4.24E-05	9.61E-04
calcium ion transport into cytosol (GO:0060402)	74	12	25235	+	16893	4.49E-05	1.02E-03
detection of stimulus involved in sensory perception (GO:0050906)	538	4	19.55	-	.20	4.59E-05	1.04E-03
response to interleukin-15 (GO:0070672)	14	6	.51	+	29160	4.64E-05	1.05E-03
immunoglobulin mediated immune response (GO:0016064)	204	21	15158	+	30348	4.72E-05	1.06E-03
RNA metabolic process (GO:0016070)	1677	32	60.94	-	.53	4.87E-05	1.10E-03
positive regulation of natural killer cell activation (GO:0032816)	22	7	.80	+	27973	5.04E-05	1.13E-03
dendritic cell differentiation (GO:0097028)	31	8	41275	+	43745	5.17E-05	1.16E-03
regulation of defense response to virus by virus (GO:0050690)	31	8	41275	+	43745	5.17E-05	1.16E-03
response to interleukin-4 (GO:0070670)	31	8	41275	+	43745	5.17E-05	1.16E-03
regulation of interferon-alpha production (GO:0032647)	31	8	41275	+	43745	5.17E-05	1.16E-03
regulation of phospholipid metabolic process (GO:1903725)	88	13	43891	+	43650	5.20E-05	1.16E-03
B cell proliferation (GO:0042100)	41	9	17899	+	43561	5.27E-05	1.18E-03
CD8-positive, alpha-beta T cell differentiation (GO:0043374)	8	5	.29	+	17.20	5.33E-05	1.18E-03
positive regulation of CD8-positive, alpha-beta T cell activation (GO:2001187)	8	5	.29	+	17.20	5.33E-05	1.19E-03
cytosolic calcium ion transport (GO:0060401)	89	13	44986	+	43500	5.78E-05	1.28E-03
regulation of interleukin-1 secretion (GO:0050704)	53	10	33970	+	43586	6.30E-05	1.39E-03
detection of bacterium (GO:0016045)	15	6	.55	+	43476	6.30E-05	1.39E-03
regulation of glial cell migration (GO:1903975)	15	6	.55	+	43476	6.30E-05	1.40E-03
positive regulation of interleukin-8 secretion (GO:2000484)	15	6	.55	+	43476	6.30E-05	1.40E-03
defense response to protozoan (GO:0042832)	23	7	.84	+	13728	6.38E-05	1.41E-03
production of molecular mediator of immune response (GO:0002440)	178	19	17319	+	34366	6.87E-05	1.51E-03
regulation of cysteine-type endopeptidase activity (GO:2000116)	243	23	30529	+	21947	6.90E-05	1.52E-03
ncRNA metabolic process (GO:0034660)	469	3	43572	-	.18	7.08E-05	1.56E-03
multicellular organism development (GO:0007275)	5012	231	182.14	+	46388	7.18E-05	1.57E-03
peptide biosynthetic process (GO:0043043)	415	2	43692	-	.13	7.22E-05	1.58E-03
positive regulation of nitric oxide metabolic process (GO:1904407)	43	9	20455	+	27881	7.27E-05	1.59E-03
T cell mediated immunity (GO:0002456)	43	9	20455	+	27881	7.27E-05	1.59E-03
regulation of Ras protein signal transduction (GO:0046578)	244	23	31990	+	21582	7.31E-05	1.60E-03
MyD88-dependent toll-like receptor signaling pathway (GO:0002755)	33	8	43831	+	24624	7.54E-05	1.64E-03
regulation of epithelial cell apoptotic process (GO:1904035)	79	12	31809	+	43191	7.90E-05	1.72E-03
regulation of cellular component organization (GO:0051128)	2455	127	89.22	+	15342	7.92E-05	1.72E-03
response to protozoan (GO:0001562)	24	7	.87	+	43532	7.99E-05	1.73E-03
regulation of vitamin D biosynthetic process (GO:0060556)	9	5	.33	+	15.29	8.05E-05	1.73E-03
negative regulation of molecular function (GO:0044092)	1150	69	41.79	+	23743	8.00E-05	1.73E-03
regulation of activation of Janus kinase activity (GO:0010533)	9	5	.33	+	15.29	8.05E-05	1.74E-03
positive regulation of interferon-gamma secretion (GO:1902715)	9	5	.33	+	15.29	8.05E-05	1.74E-03
regulation of chronic inflammatory response (GO:0002676)	9	5	.33	+	15.29	8.05E-05	1.74E-03
Ras protein signal transduction (GO:0007265)	246	23	34547	+	20852	8.19E-05	1.76E-03
regulation of regulated secretory pathway (GO:1903305)	165	18	6.00	+	3.00	8.21E-05	1.76E-03
positive regulation of B cell activation (GO:0050871)	165	18	6.00	+	3.00	8.21E-05	1.77E-03
positive regulation of Ras protein signal transduction (GO:0046579)	67	11	15738	+	19085	8.39E-05	1.80E-03
regulation of stress-activated protein kinase signaling cascade (GO:0070302)	230	22	13363	+	23043	8.56E-05	1.83E-03
negative regulation of myeloid cell differentiation (GO:0045638)	80	12	33270	+	41365	8.80E-05	1.88E-03
positive regulation of stress-activated protein kinase signaling cascade (GO:0070304)	166	18	43530	+	35827	8.81E-05	1.88E-03
regulation of macromolecule metabolic process (GO:0060255)	6180	276	224.58	+	44927	8.87E-05	1.89E-03
regulation of reactive oxygen species metabolic process (GO:2000377)	182	19	22433	+	31809	9.00E-05	1.91E-03
viral life cycle (GO:0019058)	198	20	44013	+	28522	9.00E-05	1.92E-03
T cell homeostasis (GO:0043029)	34	8	45292	+	17319	9.03E-05	1.92E-03
lymphocyte aggregation (GO:0071593)	4	4	.15	+	27.52	9.38E-05	1.99E-03
calcium ion transmembrane import into cytosol (GO:0097553)	68	11	17199	+	16528	9.44E-05	2.00E-03
hematopoietic progenitor cell differentiation (GO:0002244)	94	13	15401	+	29646	9.53E-05	2.02E-03
negative regulation of leukocyte migration (GO:0002686)	45	9	23377	+	18384	9.88E-05	2.09E-03
positive regulation of leukocyte degranulation (GO:0043302)	25	7	.91	+	25750	9.92E-05	2.09E-03
negative regulation of interleukin-1 beta production (GO:0032691)	25	7	.91	+	25750	9.92E-05	2.09E-03
positive regulation of MAP kinase activity (GO:0043406)	258	24	14124	+	20486	1.02E-04	2.15E-03
positive regulation of JNK cascade (GO:0046330)	138	16	43470	+	43525	1.06E-04	2.22E-03
regulation of T cell apoptotic process (GO:0070232)	35	8	46388	+	47270	1.08E-04	2.25E-03
negative regulation of interferon-gamma production (GO:0032689)	35	8	46388	+	47270	1.08E-04	2.26E-03
positive regulation of I-kappaB kinase/NF-kappaB signaling (GO:0043123)	185	19	26451	+	30348	1.10E-04	2.29E-03
negative regulation of natural killer cell mediated immunity (GO:0002716)	17	6	.62	+	26177	1.10E-04	2.30E-03
regulation of T-helper 17 cell differentiation (GO:2000319)	17	6	.62	+	26177	1.10E-04	2.30E-03
regulation of CD8-positive, alpha-beta T cell activation (GO:2001185)	17	6	.62	+	26177	1.10E-04	2.30E-03
regulation of tolerance induction (GO:0002643)	17	6	.62	+	26177	1.10E-04	2.31E-03
regulation of cell adhesion mediated by integrin (GO:0033628)	46	9	24473	+	14001	1.14E-04	2.38E-03
regulation of NK T cell activation (GO:0051133)	10	5	.36	+	13.76	1.17E-04	2.43E-03
positive regulation of T-helper 17 type immune response (GO:2000318)	10	5	.36	+	13.76	1.17E-04	2.43E-03
regulation of toll-like receptor 2 signaling pathway (GO:0034135)	10	5	.36	+	13.76	1.17E-04	2.43E-03
regulation of lymphocyte chemotaxis (GO:1901623)	26	7	.94	+	15158	1.22E-04	2.52E-03
inflammatory response to antigenic stimulus (GO:0002437)	26	7	.94	+	15158	1.22E-04	2.52E-03
transmembrane receptor protein tyrosine kinase signaling pathway (GO:0007169)	505	37	18.35	+	43498	1.23E-04	2.53E-03
positive regulation of osteoclast differentiation (GO:0045672)	26	7	.94	+	15158	1.22E-04	2.53E-03
actin filament organization (GO:0007015)	237	22	22494	+	20121	1.28E-04	2.63E-03
mononuclear cell migration (GO:0071674)	47	9	25934	+	46508	1.32E-04	2.72E-03
DNA repair (GO:0006281)	512	4	18.61	-	.21	1.33E-04	2.73E-03
positive regulation of phospholipase activity (GO:0010518)	59	10	41671	+	24198	1.39E-04	2.84E-03
G protein-coupled receptor signaling pathway (GO:0007186)	1302	75	47.32	+	21551	1.43E-04	2.92E-03
T-helper cell differentiation (GO:0042093)	27	7	.98	+	41456	1.49E-04	3.04E-03
natural killer cell mediated immunity (GO:0002228)	27	7	.98	+	41456	1.49E-04	3.05E-03
CD4-positive, alpha-beta T cell differentiation involved in immune response (GO:0002294)	27	7	.98	+	41456	1.49E-04	3.05E-03
chemical homeostasis (GO:0048878)	1102	66	40.05	+	23743	1.51E-04	3.07E-03
antigen processing and presentation, endogenous lipid antigen via MHC class Ib (GO:0048006)	5	4	.18	+	43487	1.64E-04	3.34E-03
negative regulation of toll-like receptor 2 signaling pathway (GO:0034136)	5	4	.18	+	43487	1.64E-04	3.34E-03
negative regulation of myeloid leukocyte mediated immunity (GO:0002887)	11	5	.40	+	18963	1.66E-04	3.34E-03
CD4-positive, alpha-beta T cell lineage commitment (GO:0043373)	11	5	.40	+	18963	1.66E-04	3.35E-03
interleukin-1 secretion (GO:0050701)	11	5	.40	+	18963	1.66E-04	3.35E-03
regulation of neutrophil activation (GO:1902563)	11	5	.40	+	18963	1.66E-04	3.36E-03
regulation of dendritic cell antigen processing and presentation (GO:0002604)	11	5	.40	+	18963	1.66E-04	3.36E-03
negative regulation of cell differentiation (GO:0045596)	712	47	25.87	+	29952	1.73E-04	3.49E-03
negative regulation of osteoclast differentiation (GO:0045671)	28	7	43497	+	32295	1.81E-04	3.64E-03
interferon-gamma production (GO:0032609)	19	6	.69	+	25416	1.82E-04	3.67E-03
regulation of apoptotic signaling pathway (GO:2001233)	404	31	14.68	+	43771	1.87E-04	3.75E-03
innate immune response activating cell surface receptor signaling pathway (GO:0002220)	116	14	44652	+	11749	1.92E-04	3.86E-03
regulation of stress-activated MAPK cascade (GO:0032872)	228	21	47331	+	19391	1.99E-04	3.98E-03
positive regulation of small GTPase mediated signal transduction (GO:0051057)	75	11	26696	+	43559	2.05E-04	4.10E-03
amide biosynthetic process (GO:0043604)	536	5	19.48	-	.26	2.06E-04	4.12E-03
negative regulation of CD4-positive, alpha-beta T cell activation (GO:2000515)	29	7	43586	+	23529	2.18E-04	4.35E-03
macromolecule biosynthetic process (GO:0009059)	1768	37	64.25	-	.58	2.26E-04	4.50E-03
regulation of isotype switching to IgG isotypes (GO:0048302)	12	5	.44	+	17472	2.28E-04	4.51E-03
response to peptidoglycan (GO:0032494)	12	5	.44	+	17472	2.28E-04	4.51E-03
positive regulation of chemokine biosynthetic process (GO:0045080)	12	5	.44	+	17472	2.28E-04	4.52E-03
regulation of Fc receptor mediated stimulatory signaling pathway (GO:0060368)	12	5	.44	+	17472	2.28E-04	4.52E-03
regulation of interferon-gamma secretion (GO:1902713)	12	5	.44	+	17472	2.28E-04	4.53E-03
positive regulation of phospholipid metabolic process (GO:1903727)	51	9	31048	+	31503	2.28E-04	4.53E-03
positive regulation of stress-activated MAPK cascade (GO:0032874)	165	17	6.00	+	30713	2.39E-04	4.73E-03
regulation of cytokine production involved in inflammatory response (GO:1900015)	40	8	16438	+	18384	2.40E-04	4.74E-03
organic substance metabolic process (GO:0071704)	7853	236	285.38	-	.83	2.49E-04	4.90E-03
extracellular matrix disassembly (GO:0022617)	64	10	12086	+	11049	2.51E-04	4.93E-03
regulation of myeloid cell apoptotic process (GO:0033032)	30	7	43709	+	15493	2.60E-04	5.12E-03
regulation of myeloid dendritic cell activation (GO:0030885)	6	4	.22	+	18.35	2.66E-04	5.19E-03
response to bacterial lipopeptide (GO:0070339)	6	4	.22	+	18.35	2.66E-04	5.20E-03
cellular response to bacterial lipoprotein (GO:0071220)	6	4	.22	+	18.35	2.66E-04	5.20E-03
cellular response to bacterial lipopeptide (GO:0071221)	6	4	.22	+	18.35	2.66E-04	5.21E-03
regulation of T-helper 17 cell lineage commitment (GO:2000328)	6	4	.22	+	18.35	2.66E-04	5.22E-03
positive regulation of natural killer cell chemotaxis (GO:2000503)	6	4	.22	+	18.35	2.66E-04	5.22E-03
leukocyte mediated cytotoxicity (GO:0001909)	41	8	17899	+	13636	2.78E-04	5.41E-03
positive regulation of NIK/NF-kappaB signaling (GO:1901224)	78	11	30348	+	32203	2.78E-04	5.42E-03
regulation of metabolic process (GO:0019222)	6707	292	243.73	+	43831	2.81E-04	5.47E-03
actin filament-based process (GO:0030029)	566	39	20.57	+	32874	2.81E-04	5.47E-03
negative regulation of phagocytosis (GO:0050765)	21	6	.76	+	31594	2.87E-04	5.57E-03
positive regulation of protein complex assembly (GO:0031334)	249	22	43594	+	15738	3.02E-04	5.86E-03
regulation of acute inflammatory response to antigenic stimulus (GO:0002864)	13	5	.47	+	21459	3.06E-04	5.91E-03
regulation of vitamin metabolic process (GO:0030656)	13	5	.47	+	21459	3.06E-04	5.92E-03
negative regulation of leukocyte degranulation (GO:0043301)	13	5	.47	+	21459	3.06E-04	5.93E-03
negative regulation of cytokine biosynthetic process (GO:0042036)	31	7	41275	+	44348	3.10E-04	5.94E-03
positive regulation of myeloid leukocyte mediated immunity (GO:0002888)	31	7	41275	+	44348	3.10E-04	5.95E-03
negative regulation of interleukin-1 production (GO:0032692)	31	7	41275	+	44348	3.10E-04	5.96E-03
activation of phospholipase C activity (GO:0007202)	31	7	41275	+	44348	3.10E-04	5.96E-03
positive regulation of interleukin-6 secretion (GO:2000778)	31	7	41275	+	44348	3.10E-04	5.97E-03
positive regulation of nitric oxide biosynthetic process (GO:0045429)	42	8	19360	+	45413	3.21E-04	6.14E-03
monocyte chemotaxis (GO:0002548)	42	8	19360	+	45413	3.21E-04	6.14E-03
positive regulation of immunoglobulin production (GO:0002639)	42	8	19360	+	45413	3.21E-04	6.15E-03
negative regulation of lymphocyte differentiation (GO:0045620)	54	9	35065	+	21641	3.32E-04	6.34E-03
positive regulation of activated T cell proliferation (GO:0042104)	22	6	.80	+	18445	3.55E-04	6.75E-03
amyloid-beta clearance (GO:0097242)	22	6	.80	+	18445	3.55E-04	6.76E-03
positive regulation of phospholipase C activity (GO:0010863)	43	8	20455	+	43804	3.69E-04	7.02E-03
negative regulation of cell motility (GO:2000146)	274	23	35309	+	11355	3.73E-04	7.09E-03
regulation of extrinsic apoptotic signaling pathway (GO:2001236)	156	16	24593	+	29983	3.78E-04	7.17E-03
detection of chemical stimulus (GO:0009593)	517	5	18.79	-	.27	3.99E-04	7.57E-03
negative regulation of cellular component movement (GO:0051271)	308	25	43770	+	44958	4.00E-04	7.57E-03
positive regulation of activation of Janus kinase activity (GO:0010536)	7	4	.25	+	15.72	4.06E-04	7.58E-03
regulation of microglial cell migration (GO:1904139)	7	4	.25	+	15.72	4.06E-04	7.59E-03
positive regulation of neuroinflammatory response (GO:0150078)	14	5	.51	+	30560	4.04E-04	7.59E-03
antigen processing and presentation of lipid antigen via MHC class Ib (GO:0048003)	7	4	.25	+	15.72	4.06E-04	7.60E-03
positive regulation of leukocyte adhesion to vascular endothelial cell (GO:1904996)	14	5	.51	+	30560	4.04E-04	7.60E-03
antigen processing and presentation, exogenous lipid antigen via MHC class Ib (GO:0048007)	7	4	.25	+	15.72	4.06E-04	7.61E-03
positive regulation of T cell receptor signaling pathway (GO:0050862)	14	5	.51	+	30560	4.04E-04	7.61E-03
response to bacterial lipoprotein (GO:0032493)	7	4	.25	+	15.72	4.06E-04	7.62E-03
cellular response to ethanol (GO:0071361)	14	5	.51	+	30560	4.04E-04	7.62E-03
negative regulation of protein metabolic process (GO:0051248)	1103	64	40.08	+	21916	4.03E-04	7.62E-03
negative regulation of T cell mediated cytotoxicity (GO:0001915)	7	4	.25	+	15.72	4.06E-04	7.62E-03
negative regulation of interleukin-17 production (GO:0032700)	14	5	.51	+	30560	4.04E-04	7.63E-03
positive regulation of Fc receptor mediated stimulatory signaling pathway (GO:0060369)	7	4	.25	+	15.72	4.06E-04	7.63E-03
ribosome biogenesis (GO:0042254)	300	1	33147	-	.09	4.12E-04	7.67E-03
generation of precursor metabolites and energy (GO:0006091)	421	3	15.30	-	.20	4.14E-04	7.71E-03
actin cytoskeleton organization (GO:0030036)	492	35	17.88	+	35065	4.16E-04	7.73E-03
nitrogen compound metabolic process (GO:0006807)	7006	208	254.60	-	.82	4.19E-04	7.78E-03
lysosome localization (GO:0032418)	44	8	21916	+	5.00	4.23E-04	7.83E-03
negative regulation of T cell differentiation (GO:0045581)	44	8	21916	+	5.00	4.23E-04	7.84E-03
positive regulation of interleukin-1 beta secretion (GO:0050718)	33	7	43831	+	30803	4.31E-04	7.96E-03
protein targeting (GO:0006605)	365	2	13.26	-	.15	4.51E-04	8.33E-03
regulation of cellular localization (GO:0060341)	917	55	33.32	+	23743	4.70E-04	8.67E-03
energy derivation by oxidation of organic compounds (GO:0015980)	236	0	21398	-	< 0.01	4.72E-04	8.69E-03
positive regulation of response to cytokine stimulus (GO:0060760)	57	9	43648	+	12510	4.73E-04	8.71E-03
regulation of phospholipase activity (GO:0010517)	70	10	19756	+	34029	4.76E-04	8.75E-03
ribonucleoprotein complex biogenesis (GO:0022613)	456	4	16.57	-	.24	4.77E-04	8.75E-03
regulation of phospholipase C activity (GO:1900274)	45	8	23377	+	32599	4.83E-04	8.86E-03
reactive oxygen species metabolic process (GO:0072593)	113	13	43773	+	42795	4.89E-04	8.96E-03
microtubule cytoskeleton organization (GO:0000226)	463	4	16.83	-	.24	4.89E-04	8.96E-03
regulation of ion transport (GO:0043269)	700	45	25.44	+	28126	4.98E-04	9.08E-03
multicellular organismal process (GO:0032501)	6944	299	252.35	+	43101	4.97E-04	9.08E-03
regulation of cysteine-type endopeptidase activity involved in apoptotic process (GO:0043281)	219	20	35247	+	18660	4.97E-04	9.08E-03
regulation of chemokine biosynthetic process (GO:0045073)	15	5	.55	+	42979	5.23E-04	9.50E-03
regulation of granulocyte macrophage colony-stimulating factor production (GO:0032645)	15	5	.55	+	42979	5.23E-04	9.51E-03
primary metabolic process (GO:0044238)	7495	226	272.37	-	.83	5.22E-04	9.51E-03
regulation of phagocytosis, engulfment (GO:0060099)	15	5	.55	+	42979	5.23E-04	9.52E-03
positive regulation of lipase activity (GO:0060193)	71	10	21217	+	32203	5.26E-04	9.54E-03
positive regulation of macrophage activation (GO:0043032)	24	6	.87	+	32295	5.26E-04	9.54E-03
regulation of exocytosis (GO:0017157)	222	20	43654	+	17564	5.32E-04	9.64E-03
response to amyloid-beta (GO:1904645)	46	8	24473	+	28946	5.50E-04	9.92E-03
interleukin-12-mediated signaling pathway (GO:0035722)	46	8	24473	+	28946	5.50E-04	9.93E-03
regulation of mononuclear cell migration (GO:0071675)	46	8	24473	+	28946	5.50E-04	9.94E-03
response to toxic substance (GO:0009636)	509	35	18.50	+	32509	5.52E-04	9.94E-03
positive regulation of DNA-binding transcription factor activity (GO:0051091)	265	22	23255	+	46784	5.69E-04	1.02E-02
T-helper 17 type immune response (GO:0072538)	8	4	.29	+	13.76	5.93E-04	1.05E-02
T-helper 17 cell differentiation (GO:0072539)	8	4	.29	+	13.76	5.93E-04	1.05E-02
regulation of natural killer cell cytokine production (GO:0002727)	8	4	.29	+	13.76	5.93E-04	1.05E-02
immune response-inhibiting signal transduction (GO:0002765)	8	4	.29	+	13.76	5.93E-04	1.05E-02
regulation of hypersensitivity (GO:0002883)	8	4	.29	+	13.76	5.93E-04	1.05E-02
regulation of activated T cell proliferation (GO:0046006)	35	7	46388	+	18384	5.86E-04	1.05E-02
positive regulation of NK T cell activation (GO:0051135)	8	4	.29	+	13.76	5.93E-04	1.05E-02
response to interleukin-21 (GO:0098756)	8	4	.29	+	13.76	5.93E-04	1.06E-02
cellular response to interleukin-21 (GO:0098757)	8	4	.29	+	13.76	5.93E-04	1.06E-02
positive regulation of B cell receptor signaling pathway (GO:0050861)	8	4	.29	+	13.76	5.93E-04	1.06E-02
positive regulation of T-helper 17 cell differentiation (GO:2000321)	8	4	.29	+	13.76	5.93E-04	1.06E-02
interleukin-21-mediated signaling pathway (GO:0038114)	8	4	.29	+	13.76	5.93E-04	1.06E-02
regulation of natural killer cell chemotaxis (GO:2000501)	8	4	.29	+	13.76	5.93E-04	1.06E-02
regulation of nitric oxide biosynthetic process (GO:0045428)	59	9	41671	+	43922	5.92E-04	1.06E-02
response to ethanol (GO:0045471)	131	14	27851	+	34366	5.93E-04	1.06E-02
negative regulation of apoptotic signaling pathway (GO:2001234)	227	20	45870	+	15373	6.14E-04	1.09E-02
phosphatidylinositol-mediated signaling (GO:0048015)	73	10	23774	+	28185	6.40E-04	1.13E-02
cell killing (GO:0001906)	87	11	42430	+	17593	6.42E-04	1.13E-02
negative regulation of natural killer cell mediated cytotoxicity (GO:0045953)	16	5	.58	+	22129	6.67E-04	1.17E-02
positive regulation of type 2 immune response (GO:0002830)	16	5	.58	+	22129	6.67E-04	1.17E-02
regulation of membrane invagination (GO:1905153)	16	5	.58	+	22129	6.67E-04	1.17E-02
positive regulation of membrane protein ectodomain proteolysis (GO:0051044)	16	5	.58	+	22129	6.67E-04	1.17E-02
negative regulation of myeloid cell apoptotic process (GO:0033033)	16	5	.58	+	22129	6.67E-04	1.17E-02
regulation of reactive oxygen species biosynthetic process (GO:1903426)	88	11	43891	+	16132	7.00E-04	1.23E-02
cellular response to interleukin-12 (GO:0071349)	48	8	27030	+	21641	7.06E-04	1.24E-02
regulation of calcium ion transport into cytosol (GO:0010522)	103	12	27089	+	44256	7.19E-04	1.26E-02
calcium ion transport (GO:0006816)	252	21	42614	+	47150	7.33E-04	1.28E-02
cellular metabolic process (GO:0044237)	7663	233	278.48	-	.84	7.36E-04	1.28E-02
cytolysis (GO:0019835)	26	6	.94	+	12936	7.57E-04	1.32E-02
regulation of macrophage chemotaxis (GO:0010758)	26	6	.94	+	12936	7.57E-04	1.32E-02
regulation of lipopolysaccharide-mediated signaling pathway (GO:0031664)	26	6	.94	+	12936	7.57E-04	1.32E-02
cell division (GO:0051301)	495	5	17.99	-	.28	7.61E-04	1.32E-02
positive regulation of vitamin D biosynthetic process (GO:0060557)	3	3	.11	+	27.52	7.93E-04	1.35E-02
positive regulation of calcidiol 1-monooxygenase activity (GO:0060559)	3	3	.11	+	27.52	7.93E-04	1.36E-02
Fc receptor mediated inhibitory signaling pathway (GO:0002774)	3	3	.11	+	27.52	7.93E-04	1.36E-02
response to interleukin-12 (GO:0070671)	49	8	28491	+	17989	7.97E-04	1.36E-02
regulation of microglial cell mediated cytotoxicity (GO:1904149)	3	3	.11	+	27.52	7.93E-04	1.36E-02
astrocyte development (GO:0014002)	37	7	12420	+	44317	7.84E-04	1.36E-02
positive regulation of microglial cell mediated cytotoxicity (GO:1904151)	3	3	.11	+	27.52	7.93E-04	1.36E-02
natural killer cell chemotaxis (GO:0035747)	3	3	.11	+	27.52	7.93E-04	1.36E-02
detection of bacterial lipopeptide (GO:0070340)	3	3	.11	+	27.52	7.93E-04	1.36E-02
toll-like receptor TLR1:TLR2 signaling pathway (GO:0038123)	3	3	.11	+	27.52	7.93E-04	1.36E-02
regulation of granzyme B production (GO:0071661)	3	3	.11	+	27.52	7.93E-04	1.37E-02
positive regulation of granzyme B production (GO:0071663)	3	3	.11	+	27.52	7.93E-04	1.37E-02
regulation of type I hypersensitivity (GO:0001810)	3	3	.11	+	27.52	7.93E-04	1.37E-02
response to triacyl bacterial lipopeptide (GO:0071725)	3	3	.11	+	27.52	7.93E-04	1.37E-02
cellular response to triacyl bacterial lipopeptide (GO:0071727)	3	3	.11	+	27.52	7.93E-04	1.37E-02
mast cell differentiation (GO:0060374)	3	3	.11	+	27.52	7.93E-04	1.37E-02
respiratory burst after phagocytosis (GO:0045728)	3	3	.11	+	27.52	7.93E-04	1.37E-02
regulation of natural killer cell mediated immune response to tumor cell (GO:0002855)	9	4	.33	+	45261	8.33E-04	1.40E-02
regulation of memory T cell differentiation (GO:0043380)	9	4	.33	+	45261	8.33E-04	1.41E-02
protein localization to organelle (GO:0033365)	748	11	27.18	-	.40	8.26E-04	1.41E-02
interleukin-1 beta secretion (GO:0050702)	9	4	.33	+	45261	8.33E-04	1.41E-02
regulation of microglial cell activation (GO:1903978)	17	5	.62	+	43716	8.38E-04	1.41E-02
DNA cytosine deamination (GO:0070383)	9	4	.33	+	45261	8.33E-04	1.41E-02
erythrocyte homeostasis (GO:0034101)	90	11	46447	+	13210	8.28E-04	1.41E-02
positive regulation of interleukin-17 production (GO:0032740)	17	5	.62	+	43716	8.38E-04	1.41E-02
interleukin-23-mediated signaling pathway (GO:0038155)	9	4	.33	+	45261	8.33E-04	1.41E-02
positive regulation of glial cell proliferation (GO:0060252)	17	5	.62	+	43716	8.38E-04	1.41E-02
marginal zone B cell differentiation (GO:0002315)	9	4	.33	+	45261	8.33E-04	1.41E-02
production of molecular mediator involved in inflammatory response (GO:0002532)	17	5	.62	+	43716	8.38E-04	1.41E-02
negative regulation of antigen processing and presentation (GO:0002578)	9	4	.33	+	45261	8.33E-04	1.41E-02
positive regulation of antigen processing and presentation (GO:0002579)	9	4	.33	+	45261	8.33E-04	1.41E-02
receptor-mediated endocytosis (GO:0006898)	236	20	21398	+	12086	8.45E-04	1.42E-02
inositol lipid-mediated signaling (GO:0048017)	76	10	27791	+	22706	8.48E-04	1.42E-02
response to fungus (GO:0009620)	50	8	29952	+	14702	8.96E-04	1.50E-02
positive regulation of cytokine-mediated signaling pathway (GO:0001961)	50	8	29952	+	14702	8.96E-04	1.50E-02
positive regulation of interleukin-1 secretion (GO:0050716)	38	7	13881	+	43651	9.01E-04	1.50E-02
regulation of actin cytoskeleton reorganization (GO:2000249)	38	7	13881	+	43651	9.01E-04	1.50E-02
response to alcohol (GO:0097305)	238	20	23955	+	11355	9.13E-04	1.52E-02
positive regulation of cellular component organization (GO:0051130)	1206	67	43.83	+	19360	9.20E-04	1.53E-02
DNA replication (GO:0006260)	211	0	24654	-	< 0.01	9.99E-04	1.66E-02
regulation of interferon-beta production (GO:0032648)	51	8	31048	+	11780	1.01E-03	1.67E-02
Rho protein signal transduction (GO:0007266)	78	10	30348	+	19419	1.01E-03	1.69E-02
regulation of symbiosis, encompassing mutualism through parasitism (GO:0043903)	221	19	43532	+	13547	1.03E-03	1.71E-02
positive regulation of cytokine production involved in inflammatory response (GO:1900017)	18	5	.65	+	23559	1.04E-03	1.72E-02
regulation of interferon-gamma biosynthetic process (GO:0045072)	18	5	.65	+	23559	1.04E-03	1.72E-02
Fc-epsilon receptor signaling pathway (GO:0038095)	173	16	47270	+	19756	1.05E-03	1.74E-02
negative regulation of cysteine-type endopeptidase activity (GO:2000117)	93	11	13940	+	45717	1.06E-03	1.75E-02
mRNA metabolic process (GO:0016071)	688	10	25.00	-	.40	1.10E-03	1.82E-02
interleukin-2 production (GO:0032623)	10	4	.36	+	43476	1.13E-03	1.86E-02
positive regulation of monocyte chemotactic protein-1 production (GO:0071639)	10	4	.36	+	43476	1.13E-03	1.86E-02
T-helper cell lineage commitment (GO:0002295)	10	4	.36	+	43476	1.13E-03	1.86E-02
negative regulation of toll-like receptor 4 signaling pathway (GO:0034144)	10	4	.36	+	43476	1.13E-03	1.87E-02
regulation of T cell tolerance induction (GO:0002664)	10	4	.36	+	43476	1.13E-03	1.87E-02
positive regulation of calcium ion transport (GO:0051928)	125	13	19815	+	31444	1.15E-03	1.89E-02
regulation of tumor necrosis factor secretion (GO:1904467)	29	6	43586	+	25324	1.24E-03	2.03E-02
positive regulation of reactive oxygen species biosynthetic process (GO:1903428)	53	8	33970	+	42095	1.26E-03	2.05E-02
sensory perception (GO:0007600)	960	17	34.89	-	.49	1.26E-03	2.07E-02
response to peptide (GO:1901652)	472	32	17.15	+	31778	1.27E-03	2.08E-02
regulation of leukocyte adhesion to vascular endothelial cell (GO:1904994)	19	5	.69	+	45474	1.28E-03	2.08E-02
positive regulation of superoxide anion generation (GO:0032930)	19	5	.69	+	45474	1.28E-03	2.08E-02
phagocytosis, engulfment (GO:0006911)	127	13	22737	+	29983	1.32E-03	2.14E-02
erythrocyte differentiation (GO:0030218)	81	10	34366	+	14671	1.32E-03	2.14E-02
positive regulation of type I interferon production (GO:0032481)	81	10	34366	+	14671	1.32E-03	2.14E-02
complement-mediated synapse pruning (GO:0150062)	4	3	.15	+	20.64	1.35E-03	2.16E-02
detection of bacterial lipoprotein (GO:0042494)	4	3	.15	+	20.64	1.35E-03	2.16E-02
regulation of interleukin-17 secretion (GO:1905076)	4	3	.15	+	20.64	1.35E-03	2.16E-02
regulation of viral process (GO:0050792)	207	18	19176	+	14277	1.33E-03	2.16E-02
regulation of lipase activity (GO:0060191)	96	11	17958	+	42064	1.34E-03	2.17E-02
positive regulation of CD8-positive, alpha-beta T cell differentiation (GO:0043378)	4	3	.15	+	20.64	1.35E-03	2.17E-02
phospholipase C-activating G protein-coupled receptor signaling pathway (GO:0007200)	96	11	17958	+	42064	1.34E-03	2.17E-02
membrane raft distribution (GO:0031580)	4	3	.15	+	20.64	1.35E-03	2.17E-02
metabolic process (GO:0008152)	8396	261	305.11	-	.86	1.36E-03	2.17E-02
positive regulation of T-helper 17 cell lineage commitment (GO:2000330)	4	3	.15	+	20.64	1.35E-03	2.17E-02
toll-like receptor TLR6:TLR2 signaling pathway (GO:0038124)	4	3	.15	+	20.64	1.35E-03	2.17E-02
response to diacyl bacterial lipopeptide (GO:0071724)	4	3	.15	+	20.64	1.35E-03	2.18E-02
cellular response to diacyl bacterial lipopeptide (GO:0071726)	4	3	.15	+	20.64	1.35E-03	2.18E-02
MHC class II protein complex assembly (GO:0002399)	4	3	.15	+	20.64	1.35E-03	2.18E-02
regulation of hippocampal neuron apoptotic process (GO:0110089)	4	3	.15	+	20.64	1.35E-03	2.18E-02
peptide antigen assembly with MHC class II protein complex (GO:0002503)	4	3	.15	+	20.64	1.35E-03	2.18E-02
toll-like receptor 7 signaling pathway (GO:0034154)	4	3	.15	+	20.64	1.35E-03	2.19E-02
positive regulation of vitamin metabolic process (GO:0046136)	4	3	.15	+	20.64	1.35E-03	2.19E-02
astrocyte differentiation (GO:0048708)	54	8	35065	+	43681	1.40E-03	2.23E-02
negative regulation of cell migration (GO:0030336)	259	21	15220	+	44958	1.42E-03	2.26E-02
regulation of release of sequestered calcium ion into cytosol (GO:0051279)	82	10	35827	+	13210	1.43E-03	2.28E-02
regulation of neuron apoptotic process (GO:0043523)	210	18	23193	+	13181	1.47E-03	2.33E-02
regulation of protein complex assembly (GO:0043254)	450	31	16.35	+	32874	1.48E-03	2.35E-02
negative regulation of B cell mediated immunity (GO:0002713)	11	4	.40	+	43475	1.50E-03	2.36E-02
negative regulation of immunoglobulin mediated immune response (GO:0002890)	11	4	.40	+	43475	1.50E-03	2.37E-02
detection of molecule of bacterial origin (GO:0032490)	11	4	.40	+	43475	1.50E-03	2.37E-02
positive regulation of T cell differentiation in thymus (GO:0033089)	11	4	.40	+	43475	1.50E-03	2.37E-02
interleukin-6 production (GO:0032635)	11	4	.40	+	43475	1.50E-03	2.37E-02
regulation of bone resorption (GO:0045124)	42	7	19360	+	21641	1.51E-03	2.37E-02
stimulatory C-type lectin receptor signaling pathway (GO:0002223)	113	12	43773	+	33635	1.50E-03	2.37E-02
regulation of T-helper 2 cell cytokine production (GO:2000551)	11	4	.40	+	43475	1.50E-03	2.38E-02
regulation of cell-cell adhesion mediated by integrin (GO:0033632)	11	4	.40	+	43475	1.50E-03	2.38E-02
negative regulation of immunoglobulin production (GO:0002638)	11	4	.40	+	43475	1.50E-03	2.38E-02
defense response to Gram-negative bacterium (GO:0050829)	83	10	43499	+	11749	1.55E-03	2.41E-02
positive regulation of regulated secretory pathway (GO:1903307)	55	8	2.00	+	4.00	1.55E-03	2.41E-02
positive regulation of protein tyrosine kinase activity (GO:0061098)	55	8	2.00	+	4.00	1.55E-03	2.41E-02
positive regulation of T cell cytokine production (GO:0002726)	20	5	.73	+	32295	1.55E-03	2.41E-02
positive regulation of neuron apoptotic process (GO:0043525)	55	8	2.00	+	4.00	1.55E-03	2.41E-02
G protein-coupled purinergic receptor signaling pathway (GO:0035588)	20	5	.73	+	32295	1.55E-03	2.41E-02
negative regulation of CD4-positive, alpha-beta T cell differentiation (GO:0043371)	20	5	.73	+	32295	1.55E-03	2.42E-02
response to muramyl dipeptide (GO:0032495)	20	5	.73	+	32295	1.55E-03	2.42E-02
positive regulation of mast cell activation (GO:0033005)	20	5	.73	+	32295	1.55E-03	2.42E-02
positive regulation of endothelial cell apoptotic process (GO:2000353)	20	5	.73	+	32295	1.55E-03	2.42E-02
regulation of cell morphogenesis (GO:0022604)	491	33	17.84	+	31048	1.54E-03	2.42E-02
positive regulation of cell adhesion mediated by integrin (GO:0033630)	20	5	.73	+	32295	1.55E-03	2.42E-02
regulation of body fluid levels (GO:0050878)	491	33	17.84	+	31048	1.54E-03	2.43E-02
regulation of toll-like receptor 4 signaling pathway (GO:0034143)	20	5	.73	+	32295	1.55E-03	2.43E-02
regulation of viral life cycle (GO:1903900)	146	14	11444	+	23408	1.55E-03	2.43E-02
nervous system process (GO:0050877)	1380	29	50.15	-	.58	1.58E-03	2.45E-02
regulation of endopeptidase activity (GO:0052548)	419	29	15.23	+	32874	1.61E-03	2.48E-02
negative regulation of locomotion (GO:0040013)	322	24	25873	+	43587	1.62E-03	2.51E-02
enzyme linked receptor protein signaling pathway (GO:0007167)	710	43	25.80	+	24473	1.68E-03	2.59E-02
positive regulation of organelle organization (GO:0010638)	623	39	22.64	+	26299	1.69E-03	2.61E-02
activation of protein kinase activity (GO:0032147)	327	24	32448	+	43498	1.83E-03	2.83E-02
positive regulation of macrophage migration (GO:1905523)	21	5	.76	+	20241	1.86E-03	2.86E-02
cytokine production involved in immune response (GO:0002367)	21	5	.76	+	20241	1.86E-03	2.87E-02
positive regulation of T-helper cell differentiation (GO:0045624)	21	5	.76	+	20241	1.86E-03	2.87E-02
positive regulation of calcium-mediated signaling (GO:0050850)	44	7	21916	+	13971	1.92E-03	2.94E-02
cell-cell recognition (GO:0009988)	71	9	21217	+	17958	1.92E-03	2.94E-02
response to organonitrogen compound (GO:0010243)	998	56	36.27	+	19725	1.93E-03	2.95E-02
regulation of vascular endothelial growth factor production (GO:0010574)	32	6	42370	+	42491	1.93E-03	2.95E-02
negative regulation of neuroinflammatory response (GO:0150079)	12	4	.44	+	42979	1.95E-03	2.96E-02
cytidine to uridine editing (GO:0016554)	12	4	.44	+	42979	1.95E-03	2.96E-02
cytidine deamination (GO:0009972)	12	4	.44	+	42979	1.95E-03	2.96E-02
cytidine catabolic process (GO:0006216)	12	4	.44	+	42979	1.95E-03	2.97E-02
regulation of angiotensin levels in blood (GO:0002002)	12	4	.44	+	42979	1.95E-03	2.97E-02
angiotensin maturation (GO:0002003)	12	4	.44	+	42979	1.95E-03	2.97E-02
positive regulation of B cell differentiation (GO:0045579)	12	4	.44	+	42979	1.95E-03	2.97E-02
cytidine metabolic process (GO:0046087)	12	4	.44	+	42979	1.95E-03	2.98E-02
response to drug (GO:0042493)	1013	57	36.81	+	20090	2.03E-03	3.07E-02
regulation of smooth muscle cell proliferation (GO:0048660)	134	13	31868	+	24504	2.04E-03	3.10E-02
positive regulation of humoral immune response mediated by circulating immunoglobulin (GO:0002925)	5	3	.18	+	16.51	2.11E-03	3.17E-02
positive regulation of gamma-delta T cell activation (GO:0046645)	5	3	.18	+	16.51	2.11E-03	3.17E-02
immunoglobulin secretion (GO:0048305)	5	3	.18	+	16.51	2.11E-03	3.17E-02
membrane raft localization (GO:0051665)	5	3	.18	+	16.51	2.11E-03	3.18E-02
regulatory T cell differentiation (GO:0045066)	5	3	.18	+	16.51	2.11E-03	3.18E-02
positive regulation of dephosphorylation (GO:0035306)	58	8	43771	+	29281	2.10E-03	3.18E-02
negative regulation of interleukin-2 biosynthetic process (GO:0045085)	5	3	.18	+	16.51	2.11E-03	3.18E-02
interleukin-3-mediated signaling pathway (GO:0038156)	5	3	.18	+	16.51	2.11E-03	3.19E-02
osteoclast differentiation (GO:0030316)	45	7	23377	+	46844	2.15E-03	3.23E-02
antigen processing and presentation of endogenous antigen (GO:0019883)	22	5	.80	+	45809	2.22E-03	3.31E-02
ribonucleoside catabolic process (GO:0042454)	22	5	.80	+	45809	2.22E-03	3.31E-02
negative regulation of NIK/NF-kappaB signaling (GO:1901223)	22	5	.80	+	45809	2.22E-03	3.32E-02
positive regulation of epithelial cell apoptotic process (GO:1904037)	33	6	43831	+	5.00	2.21E-03	3.32E-02
regulation of interleukin-13 production (GO:0032656)	22	5	.80	+	45809	2.22E-03	3.32E-02
regulation of glial cell proliferation (GO:0060251)	33	6	43831	+	5.00	2.21E-03	3.32E-02
myeloid dendritic cell activation (GO:0001773)	22	5	.80	+	45809	2.22E-03	3.32E-02
regulation of superoxide anion generation (GO:0032928)	22	5	.80	+	45809	2.22E-03	3.33E-02
regulation of macrophage differentiation (GO:0045649)	22	5	.80	+	45809	2.22E-03	3.33E-02
organelle assembly (GO:0070925)	735	12	26.71	-	.45	2.27E-03	3.37E-02
plasma membrane invagination (GO:0099024)	136	13	34425	+	23043	2.30E-03	3.43E-02
regulation of calcium ion transmembrane transport (GO:1903169)	153	14	20576	+	19025	2.32E-03	3.44E-02
regulation of erythrocyte differentiation (GO:0045646)	46	7	24473	+	43556	2.40E-03	3.56E-02
negative regulation of type 2 immune response (GO:0002829)	13	4	.47	+	17380	2.48E-03	3.64E-02
negative regulation of MAP kinase activity (GO:0043407)	74	9	25235	+	12844	2.48E-03	3.64E-02
G protein-coupled purinergic nucleotide receptor signaling pathway (GO:0035589)	13	4	.47	+	17380	2.48E-03	3.65E-02
positive regulation of membrane invagination (GO:1905155)	13	4	.47	+	17380	2.48E-03	3.65E-02
negative regulation of lipopolysaccharide-mediated signaling pathway (GO:0031665)	13	4	.47	+	17380	2.48E-03	3.65E-02
negative regulation of mast cell activation (GO:0033004)	13	4	.47	+	17380	2.48E-03	3.66E-02
DNA deamination (GO:0045006)	13	4	.47	+	17380	2.48E-03	3.66E-02
positive regulation of granulocyte macrophage colony-stimulating factor production (GO:0032725)	13	4	.47	+	17380	2.48E-03	3.66E-02
positive regulation of phagocytosis, engulfment (GO:0060100)	13	4	.47	+	17380	2.48E-03	3.67E-02
regulation of cellular response to stress (GO:0080135)	722	43	26.24	+	23377	2.50E-03	3.67E-02
positive regulation of interleukin-8 biosynthetic process (GO:0045416)	13	4	.47	+	17380	2.48E-03	3.67E-02
pyrimidine ribonucleoside catabolic process (GO:0046133)	13	4	.47	+	17380	2.48E-03	3.67E-02
positive regulation of phosphatase activity (GO:0010922)	34	6	45292	+	31503	2.53E-03	3.70E-02
regulation of superoxide metabolic process (GO:0090322)	34	6	45292	+	31503	2.53E-03	3.71E-02
regulation of peptidyl-serine phosphorylation (GO:0033135)	138	13	43470	+	21582	2.59E-03	3.79E-02
regulation of actin polymerization or depolymerization (GO:0008064)	183	16	23894	+	15008	2.60E-03	3.80E-02
regulation of intracellular transport (GO:0032386)	353	25	30651	+	34700	2.62E-03	3.82E-02
regulation of actin filament length (GO:0030832)	184	16	25355	+	14277	2.67E-03	3.89E-02
response to endogenous stimulus (GO:0009719)	1491	77	54.18	+	15342	2.68E-03	3.91E-02
immunoglobulin production (GO:0002377)	156	14	24593	+	17199	2.73E-03	3.97E-02
positive regulation of biosynthetic process (GO:0009891)	2018	99	73.33	+	12785	2.81E-03	4.09E-02
phosphatidylinositol 3-kinase signaling (GO:0014065)	35	6	46388	+	26390	2.88E-03	4.18E-02
positive regulation of proteolysis (GO:0045862)	358	25	43478	+	33604	2.89E-03	4.20E-02
divalent metal ion transport (GO:0070838)	297	22	29129	+	43557	2.95E-03	4.28E-02
negative regulation of cellular protein metabolic process (GO:0032269)	1036	57	37.65	+	18629	2.99E-03	4.34E-02
regulation of response to tumor cell (GO:0002834)	14	4	.51	+	31594	3.10E-03	4.36E-02
regulation of immune response to tumor cell (GO:0002837)	14	4	.51	+	31594	3.10E-03	4.37E-02
positive regulation of killing of cells of other organism (GO:0051712)	14	4	.51	+	31594	3.10E-03	4.37E-02
negative regulation of lymphocyte migration (GO:2000402)	14	4	.51	+	31594	3.10E-03	4.37E-02
negative regulation of alpha-beta T cell differentiation (GO:0046639)	24	5	.87	+	26785	3.09E-03	4.38E-02
T-helper 17 cell lineage commitment (GO:0072540)	6	3	.22	+	13.76	3.08E-03	4.38E-02
positive regulation of regulatory T cell differentiation (GO:0045591)	14	4	.51	+	31594	3.10E-03	4.38E-02
regulation of membrane protein ectodomain proteolysis (GO:0051043)	24	5	.87	+	26785	3.09E-03	4.38E-02
immune response-inhibiting cell surface receptor signaling pathway (GO:0002767)	6	3	.22	+	13.76	3.08E-03	4.38E-02
growth hormone receptor signaling pathway via JAK-STAT (GO:0060397)	14	4	.51	+	31594	3.10E-03	4.38E-02
positive regulation of mononuclear cell migration (GO:0071677)	24	5	.87	+	26785	3.09E-03	4.38E-02
neutrophil extravasation (GO:0072672)	6	3	.22	+	13.76	3.08E-03	4.38E-02
pyrimidine ribonucleoside metabolic process (GO:0046131)	14	4	.51	+	31594	3.10E-03	4.39E-02
positive regulation of hypersensitivity (GO:0002885)	6	3	.22	+	13.76	3.08E-03	4.39E-02
negative regulation of bone resorption (GO:0045779)	14	4	.51	+	31594	3.10E-03	4.39E-02
glial cell development (GO:0021782)	108	11	33664	+	29252	3.12E-03	4.39E-02
granzyme-mediated apoptotic signaling pathway (GO:0008626)	6	3	.22	+	13.76	3.08E-03	4.39E-02
regulation of CD8-positive, alpha-beta T cell differentiation (GO:0043376)	6	3	.22	+	13.76	3.08E-03	4.40E-02
positive regulation of memory T cell differentiation (GO:0043382)	6	3	.22	+	13.76	3.08E-03	4.40E-02
modulation of programmed cell death in other organism (GO:0044531)	6	3	.22	+	13.76	3.08E-03	4.40E-02
modulation of apoptotic process in other organism (GO:0044532)	6	3	.22	+	13.76	3.08E-03	4.41E-02
modulation by symbiont of host apoptotic process (GO:0052150)	6	3	.22	+	13.76	3.08E-03	4.41E-02
regulation of interleukin-10 biosynthetic process (GO:0045074)	6	3	.22	+	13.76	3.08E-03	4.42E-02
modulation of programmed cell death in other organism involved in symbiotic interaction (GO:0052248)	6	3	.22	+	13.76	3.08E-03	4.42E-02
regulation of CD40 signaling pathway (GO:2000348)	6	3	.22	+	13.76	3.08E-03	4.42E-02
negative regulation of interferon-alpha production (GO:0032687)	6	3	.22	+	13.76	3.08E-03	4.43E-02
negative regulation of T cell migration (GO:2000405)	6	3	.22	+	13.76	3.08E-03	4.43E-02
modulation by organism of apoptotic process in other organism involved in symbiotic interaction (GO:0052433)	6	3	.22	+	13.76	3.08E-03	4.44E-02
regulation of macrophage inflammatory protein 1 alpha production (GO:0071640)	6	3	.22	+	13.76	3.08E-03	4.44E-02
B cell proliferation involved in immune response (GO:0002322)	6	3	.22	+	13.76	3.08E-03	4.44E-02
regulation of T cell activation via T cell receptor contact with antigen bound to MHC molecule on antigen presenting cell (GO:2001188)	6	3	.22	+	13.76	3.08E-03	4.45E-02
positive regulation of cell-cell adhesion mediated by integrin (GO:0033634)	6	3	.22	+	13.76	3.08E-03	4.45E-02
peptide antigen assembly with MHC protein complex (GO:0002501)	6	3	.22	+	13.76	3.08E-03	4.46E-02
positive regulation of T cell tolerance induction (GO:0002666)	6	3	.22	+	13.76	3.08E-03	4.46E-02
positive regulation of macromolecule biosynthetic process (GO:0010557)	1899	94	69.01	+	13150	3.21E-03	4.51E-02
protein targeting to membrane (GO:0006612)	176	0	14763	-	< 0.01	3.22E-03	4.52E-02
negative regulation of phosphorylation (GO:0042326)	441	29	43540	+	29587	3.25E-03	4.56E-02
cellular response to amyloid-beta (GO:1904646)	36	6	11324	+	21641	3.26E-03	4.56E-02
cellular amide metabolic process (GO:0043603)	790	14	28.71	-	.49	3.29E-03	4.61E-02
response to nicotine (GO:0035094)	49	7	28491	+	34029	3.30E-03	4.62E-02
extracellular matrix organization (GO:0030198)	338	24	47088	+	34700	3.37E-03	4.71E-02
cellular response to drug (GO:0035690)	404	27	14.68	+	30682	3.41E-03	4.76E-02
regulation of lipid metabolic process (GO:0019216)	404	27	14.68	+	30682	3.41E-03	4.77E-02
divalent inorganic cation transport (GO:0072511)	304	22	43596	+	36161	3.43E-03	4.78E-02
membrane invagination (GO:0010324)	143	13	43952	+	18295	3.44E-03	4.78E-02
cell-matrix adhesion (GO:0007160)	126	12	21276	+	22678	3.43E-03	4.78E-02
regulation of Rho protein signal transduction (GO:0035023)	143	13	43952	+	18295	3.44E-03	4.78E-02
cofactor metabolic process (GO:0051186)	434	5	15.77	-	.32	3.54E-03	4.92E-02
regulation of peptidase activity (GO:0052547)	446	29	16.21	+	28856	3.57E-03	4.95E-02
regulation of viral genome replication (GO:0045069)	94	10	15401	+	34001	3.56E-03	4.95E-02
natural killer cell mediated cytotoxicity (GO:0042267)	25	5	.91	+	18384	3.60E-03	4.97E-02
regulation of monocyte chemotaxis (GO:0090025)	25	5	.91	+	18384	3.60E-03	4.97E-02
positive regulation of interferon-alpha production (GO:0032727)	25	5	.91	+	18384	3.60E-03	4.98E-02
mRNA processing (GO:0006397)	473	6	17.19	-	.35	3.60E-03	4.98E-02
regulation of heterotypic cell-cell adhesion (GO:0034114)	25	5	.91	+	18384	3.60E-03	4.98E-02
cell cycle (GO:0007049)	1323	29	48.08	-	.60	3.62E-03	5.00E-02

## Sheet: Epithelia
Analysis Type:	PANTHER Overrepresentation Test (Released 20190711)
Annotation Version and Release Date:	GO Ontology database Released 2019-07-03
Analyzed List:	upload_1 (Homo sapiens)
Reference List:	Homo sapiens (all genes in database)
Test Type:	FISHER
Correction:	FDR
GO biological process complete	Homo sapiens - REFLIST (20996)	Epithelia_UP (410)	Epithelia_UP (expected)	Epithelia_UP (over/under)	Epithelia_UP (fold Enrichment)	Epithelia_UP (raw P-value)	Epithelia_UP (FDR)
tissue development (GO:0009888)	1753	106	34.23	+	43741	2.62E-25	4.17E-21
epithelium development (GO:0060429)	1096	79	21.40	+	25263	5.61E-23	4.46E-19
epidermis development (GO:0008544)	413	49	43624	+	43683	1.49E-22	7.90E-19
epithelial cell differentiation (GO:0030855)	674	61	13.16	+	23102	2.65E-22	1.06E-18
cornification (GO:0070268)	112	28	43497	+	29556	1.01E-20	2.67E-17
skin development (GO:0043588)	380	45	15523	+	43622	9.58E-21	3.05E-17
epidermal cell differentiation (GO:0009913)	314	39	41426	+	13302	9.51E-19	2.16E-15
keratinocyte differentiation (GO:0030216)	271	35	47239	+	22433	2.07E-17	4.12E-14
keratinization (GO:0031424)	225	30	14336	+	30468	2.02E-15	3.57E-12
cell adhesion (GO:0007155)	927	56	43756	+	43711	2.67E-13	4.25E-10
biological adhesion (GO:0022610)	933	56	18.22	+	43649	3.43E-13	4.95E-10
cell junction organization (GO:0034330)	213	26	42461	+	45809	9.91E-13	1.31E-09
anatomical structure development (GO:0048856)	5399	170	105.43	+	22282	7.86E-12	9.61E-09
animal organ development (GO:0048513)	3188	117	62.25	+	32143	1.03E-11	1.17E-08
developmental process (GO:0032502)	5749	177	112.26	+	21186	1.38E-11	1.47E-08
programmed cell death (GO:0012501)	1035	56	20.21	+	28157	1.70E-11	1.69E-08
cell-cell adhesion (GO:0098609)	500	37	28004	+	28915	1.98E-11	1.85E-08
cell death (GO:0008219)	1070	56	20.89	+	24869	5.74E-11	5.07E-08
system development (GO:0048731)	4413	142	86.17	+	23743	3.35E-10	2.80E-07
cell junction assembly (GO:0034329)	168	20	46813	+	43744	6.43E-10	5.11E-07
cellular developmental process (GO:0048869)	3798	126	74.17	+	25569	9.01E-10	6.82E-07
cell-cell junction organization (GO:0045216)	138	18	25235	+	24990	1.25E-09	9.04E-07
hemidesmosome assembly (GO:0031581)	12	8	.23	+	34.14	1.74E-09	1.21E-06
cell differentiation (GO:0030154)	3703	122	72.31	+	25204	3.17E-09	2.10E-06
multicellular organism development (GO:0007275)	5012	151	97.87	+	19725	6.22E-09	3.95E-06
multicellular organismal process (GO:0032501)	6944	191	135.60	+	14977	2.27E-08	1.34E-05
digestion (GO:0007586)	112	15	43497	+	31564	2.20E-08	1.35E-05
anatomical structure morphogenesis (GO:0009653)	2145	79	41.89	+	32509	7.03E-08	4.00E-05
morphogenesis of an epithelium (GO:0002009)	428	27	13363	+	44986	2.42E-07	1.33E-04
multicellular organismal homeostasis (GO:0048871)	323	23	11475	+	23802	2.68E-07	1.42E-04
tissue morphogenesis (GO:0048729)	561	31	34973	+	30348	4.83E-07	2.48E-04
digestive system process (GO:0022600)	73	11	15707	+	26481	5.90E-07	2.93E-04
O-glycan processing (GO:0016266)	61	10	43466	+	14824	9.71E-07	4.68E-04
biological_process (GO:0008150)	17815	381	347.88	+	43739	1.18E-06	5.36E-04
Unclassified (UNCLASSIFIED)	3181	29	62.12	-	.47	1.18E-06	5.52E-04
intermediate filament cytoskeleton organization (GO:0045104)	49	9	.96	+	15220	1.48E-06	6.52E-04
cell-cell adhesion via plasma-membrane adhesion molecules (GO:0098742)	256	19	5.00	+	29281	1.67E-06	7.17E-04
intermediate filament-based process (GO:0045103)	50	9	.98	+	44805	1.71E-06	7.17E-04
cardiac muscle cell-cardiac muscle cell adhesion (GO:0086042)	7	5	.14	+	36.58	1.78E-06	7.27E-04
regulation of cellular component movement (GO:0051270)	991	43	19.35	+	44593	1.93E-06	7.69E-04
cell-cell junction assembly (GO:0007043)	106	12	43648	+	29342	2.85E-06	1.10E-03
epithelial structure maintenance (GO:0010669)	27	7	.53	+	13.28	3.09E-06	1.17E-03
cellular process (GO:0009987)	14514	326	283.42	+	42005	3.89E-06	1.44E-03
cell-substrate junction assembly (GO:0007044)	43	8	.84	+	19603	5.24E-06	1.85E-03
embryonic morphogenesis (GO:0048598)	569	29	43780	+	22313	5.15E-06	1.86E-03
response to stimulus (GO:0050896)	8428	211	164.58	+	46753	5.59E-06	1.93E-03
maintenance of gastrointestinal epithelium (GO:0030277)	19	6	.37	+	16.17	6.19E-06	2.10E-03
desmosome organization (GO:0002934)	10	5	.20	+	25.60	6.45E-06	2.14E-03
extracellular matrix organization (GO:0030198)	338	21	22068	+	43160	6.66E-06	2.16E-03
regulation of localization (GO:0032879)	2755	87	53.80	+	22647	8.81E-06	2.80E-03
epithelial cell development (GO:0002064)	191	15	26724	+	43500	1.11E-05	3.39E-03
regulation of heart contraction (GO:0008016)	241	17	26024	+	22341	1.10E-05	3.42E-03
animal organ morphogenesis (GO:0009887)	965	40	18.84	+	43801	1.46E-05	4.38E-03
macromolecule glycosylation (GO:0043413)	251	17	32964	+	17227	1.79E-05	5.19E-03
protein O-linked glycosylation (GO:0006493)	108	11	43771	+	44682	1.84E-05	5.23E-03
protein glycosylation (GO:0006486)	251	17	32964	+	17227	1.79E-05	5.28E-03
regulation of cardiac muscle cell contraction (GO:0086004)	38	7	.74	+	15950	2.18E-05	6.07E-03
cell migration (GO:0016477)	951	39	18.57	+	43740	2.25E-05	6.18E-03
bundle of His cell-Purkinje myocyte adhesion involved in cell communication (GO:0086073)	6	4	.12	+	34.14	2.54E-05	6.85E-03
regulation of blood circulation (GO:1903522)	287	18	22037	+	44256	2.69E-05	7.13E-03
regulation of ventricular cardiac muscle cell action potential (GO:0098911)	15	5	.29	+	43663	3.08E-05	8.02E-03
glycosylation (GO:0070085)	263	17	41760	+	11383	3.14E-05	8.05E-03
regulation of cell population proliferation (GO:0042127)	1611	56	31.46	+	28491	3.60E-05	9.09E-03
extracellular structure organization (GO:0043062)	383	21	17715	+	29618	3.87E-05	9.48E-03
regulation of hair cycle (GO:0042634)	28	6	.55	+	35704	4.06E-05	9.51E-03
cell communication (GO:0007154)	5437	144	106.17	+	13150	4.13E-05	9.52E-03
regulation of actin filament-based movement (GO:1903115)	42	7	.82	+	19572	3.86E-05	9.59E-03
cellular lipid metabolic process (GO:0044255)	949	38	18.53	+	43587	4.24E-05	9.64E-03
regulation of cardiac muscle cell action potential (GO:0098901)	28	6	.55	+	35704	4.06E-05	9.65E-03
regulation of heart rate (GO:0002027)	97	10	32509	+	46874	4.01E-05	9.66E-03
tissue homeostasis (GO:0001894)	191	14	26724	+	27454	4.40E-05	9.72E-03
regulation of cardiac muscle contraction (GO:0055117)	78	9	18994	+	33359	4.36E-05	9.77E-03
regulation of locomotion (GO:0040012)	981	39	19.16	+	43557	5.01E-05	1.09E-02
gland morphogenesis (GO:0022612)	100	10	34700	+	43804	5.09E-05	1.09E-02
regulation of cell adhesion (GO:0030155)	680	30	13.28	+	46054	6.19E-05	1.31E-02
nucleic acid metabolic process (GO:0090304)	2277	21	44.46	-	.47	7.14E-05	1.49E-02
xenobiotic metabolic process (GO:0006805)	128	11	18295	+	14702	7.76E-05	1.60E-02
regulation of epidermis development (GO:0045682)	85	9	24108	+	15462	8.04E-05	1.64E-02
regulation of cell motility (GO:2000145)	907	36	17.71	+	43526	8.22E-05	1.66E-02
embryo development (GO:0009790)	979	38	43818	+	36161	8.69E-05	1.73E-02
signaling (GO:0023052)	5332	140	104.12	+	12420	9.64E-05	1.89E-02
DNA metabolic process (GO:0006259)	745	2	14.55	-	.14	1.04E-04	2.02E-02
cellular response to xenobiotic stimulus (GO:0071466)	184	13	21610	+	22706	1.16E-04	2.22E-02
heterotypic cell-cell adhesion (GO:0034113)	35	6	.68	+	28703	1.21E-04	2.30E-02
response to steroid hormone (GO:0048545)	328	18	15128	+	29618	1.36E-04	2.54E-02
regulation of muscle contraction (GO:0006937)	162	12	42430	+	28915	1.39E-04	2.58E-02
regulation of striated muscle contraction (GO:0006942)	93	9	29952	+	35156	1.51E-04	2.77E-02
regulation of multicellular organismal process (GO:0051239)	3130	90	61.12	+	17168	1.57E-04	2.85E-02
establishment of skin barrier (GO:0061436)	23	5	.45	+	41579	1.72E-04	3.04E-02
endoderm development (GO:0007492)	74	8	16438	+	19845	1.75E-04	3.06E-02
intermediate filament organization (GO:0045109)	23	5	.45	+	41579	1.72E-04	3.07E-02
cytoskeleton organization (GO:0007010)	1084	40	21.17	+	32509	1.83E-04	3.13E-02
homophilic cell adhesion via plasma membrane adhesion molecules (GO:0007156)	167	12	46082	+	24898	1.82E-04	3.14E-02
adaptive immune response (GO:0002250)	602	1	28065	-	.09	2.08E-04	3.52E-02
regulation of antimicrobial peptide production (GO:0002784)	4	3	.08	+	38.41	2.31E-04	3.82E-02
regulation of antibacterial peptide production (GO:0002786)	4	3	.08	+	38.41	2.31E-04	3.86E-02
cell motility (GO:0048870)	1064	39	20.78	+	32143	2.53E-04	4.06E-02
heart valve formation (GO:0003188)	13	4	.25	+	15.76	2.59E-04	4.08E-02
glycoprotein biosynthetic process (GO:0009101)	315	17	42156	+	27791	2.49E-04	4.08E-02
localization of cell (GO:0051674)	1064	39	20.78	+	32143	2.53E-04	4.10E-02
cellular response to stimulus (GO:0051716)	6637	165	129.60	+	46388	2.64E-04	4.11E-02
bundle of His cell to Purkinje myocyte communication (GO:0086069)	13	4	.25	+	15.76	2.59E-04	4.12E-02
regulation of water loss via skin (GO:0033561)	26	5	.51	+	31291	2.83E-04	4.38E-02
regulation of biological quality (GO:0065008)	4041	109	78.91	+	13881	3.15E-04	4.82E-02

## Sheet: Fibroblast
Analysis Type:	PANTHER Overrepresentation Test (Released 20190711)
Annotation Version and Release Date:	GO Ontology database Released 2019-07-03
Analyzed List:	upload_1 (Homo sapiens)
Reference List:	Homo sapiens (all genes in database)
Test Type:	FISHER
Correction:	FDR
GO biological process complete	Homo sapiens - REFLIST (20996)	Fibro_UP (950)	Fibro_UP (expected)	Fibro_UP (over/under)	Fibro_UP (fold Enrichment)	Fibro_UP (raw P-value)	Fibro_UP (FDR)
extracellular matrix organization (GO:0030198)	338	114	15.29	+	16619	2.39E-55	3.81E-51
anatomical structure morphogenesis (GO:0009653)	2145	273	97.05	+	29618	1.57E-53	1.25E-49
extracellular structure organization (GO:0043062)	383	117	17.33	+	27546	4.46E-53	2.37E-49
multicellular organism development (GO:0007275)	5012	444	226.78	+	35065	1.72E-50	6.85E-47
anatomical structure development (GO:0048856)	5399	463	244.29	+	32874	1.35E-49	4.31E-46
developmental process (GO:0032502)	5749	477	260.12	+	30317	1.12E-47	2.96E-44
system development (GO:0048731)	4413	402	199.67	+	43467	7.00E-47	1.59E-43
biological adhesion (GO:0022610)	933	157	42.22	+	26359	4.47E-42	8.89E-39
tube development (GO:0035295)	845	148	38.23	+	31837	2.24E-41	3.95E-38
cell adhesion (GO:0007155)	927	155	41.94	+	25628	3.19E-41	5.08E-38
circulatory system development (GO:0072359)	867	149	39.23	+	29281	8.30E-41	1.20E-37
multicellular organismal process (GO:0032501)	6944	519	314.19	+	23743	2.20E-40	2.91E-37
animal organ development (GO:0048513)	3188	313	144.25	+	42767	4.11E-40	5.02E-37
regulation of developmental process (GO:0050793)	2571	272	116.33	+	12451	3.11E-39	3.54E-36
cardiovascular system development (GO:0072358)	518	113	23.44	+	30042	4.19E-39	4.17E-36
vasculature development (GO:0001944)	508	112	22.99	+	31868	3.96E-39	4.20E-36
regulation of multicellular organismal process (GO:0051239)	3130	307	141.62	+	42767	4.62E-39	4.32E-36
blood vessel development (GO:0001568)	487	109	43577	+	34790	1.36E-38	1.20E-35
tube morphogenesis (GO:0035239)	652	125	29.50	+	45383	2.85E-38	2.38E-35
tissue development (GO:0009888)	1753	208	79.32	+	22678	1.85E-35	1.47E-32
animal organ morphogenesis (GO:0009887)	965	145	43.66	+	11749	6.86E-34	5.20E-31
negative regulation of biological process (GO:0048519)	5276	415	238.72	+	27030	1.00E-33	7.25E-31
regulation of multicellular organismal development (GO:2000026)	2037	221	92.17	+	14642	1.45E-32	1.00E-29
cell differentiation (GO:0030154)	3703	324	167.55	+	33970	2.70E-32	1.72E-29
blood vessel morphogenesis (GO:0048514)	406	91	18.37	+	34790	2.67E-32	1.77E-29
cellular developmental process (GO:0048869)	3798	329	171.85	+	33239	3.87E-32	2.28E-29
anatomical structure formation involved in morphogenesis (GO:0048646)	884	135	40.00	+	13940	3.82E-32	2.34E-29
negative regulation of cellular process (GO:0048523)	4701	377	212.70	+	28126	2.22E-31	1.26E-28
regulation of cell migration (GO:0030334)	847	129	38.32	+	13575	1.35E-30	7.42E-28
regulation of signaling (GO:0023051)	3543	308	160.31	+	33604	6.41E-30	3.40E-27
regulation of cell differentiation (GO:0045595)	1814	198	82.08	+	15008	3.62E-29	1.86E-26
regulation of cell communication (GO:0010646)	3502	303	158.45	+	33239	4.71E-29	2.27E-26
regulation of cell motility (GO:2000145)	907	131	41.04	+	43525	4.58E-29	2.28E-26
regulation of signal transduction (GO:0009966)	3128	276	141.53	+	34700	2.83E-27	1.32E-24
regulation of cellular component movement (GO:0051270)	991	134	44.84	+	36192	3.11E-27	1.41E-24
negative regulation of multicellular organismal process (GO:0051241)	1207	150	54.61	+	27426	5.98E-27	2.64E-24
regulation of cell population proliferation (GO:0042127)	1611	178	72.89	+	16103	1.15E-26	4.96E-24
regulation of locomotion (GO:0040012)	981	132	44.39	+	35462	1.21E-26	5.08E-24
signaling (GO:0023052)	5332	394	241.26	+	23012	5.68E-26	2.32E-23
regulation of biological process (GO:0050789)	11660	688	527.58	+	10959	9.86E-26	3.92E-23
tissue morphogenesis (GO:0048729)	561	95	25.38	+	27089	1.52E-25	5.74E-23
response to stimulus (GO:0050896)	8428	545	381.34	+	15707	1.51E-25	5.84E-23
positive regulation of developmental process (GO:0051094)	1361	158	61.58	+	20852	1.61E-25	5.95E-23
negative regulation of developmental process (GO:0051093)	949	127	42.94	+	35096	1.96E-25	7.07E-23
cell communication (GO:0007154)	5437	396	246.01	+	22282	8.27E-25	2.92E-22
biological regulation (GO:0065007)	12352	713	558.89	+	46753	1.52E-24	5.25E-22
cell surface receptor signaling pathway (GO:0007166)	2406	222	108.86	+	43557	1.04E-23	3.53E-21
regulation of localization (GO:0032879)	2755	243	124.65	+	34700	1.34E-23	4.43E-21
regulation of response to stimulus (GO:0048583)	4293	330	194.24	+	25569	2.35E-23	7.63E-21
positive regulation of biological process (GO:0048518)	6166	427	278.99	+	19360	4.43E-23	1.41E-20
cellular response to stimulus (GO:0051716)	6637	450	300.30	+	18264	5.52E-23	1.72E-20
signal transduction (GO:0007165)	5005	367	226.46	+	22647	6.13E-23	1.87E-20
angiogenesis (GO:0001525)	315	67	14.25	+	25659	6.69E-23	2.01E-20
skeletal system development (GO:0001501)	494	84	22.35	+	27820	9.05E-23	2.67E-20
cell development (GO:0048468)	1641	170	74.25	+	47150	1.50E-22	4.33E-20
regulation of cellular response to growth factor stimulus (GO:0090287)	284	63	31382	+	32964	2.03E-22	5.77E-20
regulation of cellular process (GO:0050794)	10941	646	495.04	+	10959	2.83E-22	7.91E-20
negative regulation of response to stimulus (GO:0048585)	1630	168	73.75	+	46784	4.15E-22	1.14E-19
nervous system development (GO:0007399)	2351	212	106.38	+	36161	2.09E-21	5.64E-19
regulation of anatomical structure morphogenesis (GO:0022603)	1067	126	48.28	+	22313	5.95E-21	1.58E-18
positive regulation of cell motility (GO:2000147)	524	83	23.71	+	18323	8.88E-21	2.32E-18
positive regulation of multicellular organismal process (GO:0051240)	1742	171	78.82	+	42767	2.19E-20	5.62E-18
neurogenesis (GO:0022008)	1640	164	74.20	+	44228	2.28E-20	5.74E-18
positive regulation of cell migration (GO:0030335)	502	80	22.71	+	19054	3.36E-20	8.35E-18
heart development (GO:0007507)	526	82	23.80	+	16497	3.69E-20	9.04E-18
positive regulation of cellular component movement (GO:0051272)	540	83	24.43	+	14671	4.69E-20	1.13E-17
positive regulation of locomotion (GO:0040017)	556	84	25.16	+	12479	7.18E-20	1.71E-17
negative regulation of cell communication (GO:0010648)	1356	144	61.35	+	12816	7.84E-20	1.83E-17
negative regulation of signaling (GO:0023057)	1360	144	61.54	+	12451	8.79E-20	2.03E-17
response to organic substance (GO:0010033)	2992	245	135.38	+	29587	9.80E-20	2.23E-17
negative regulation of signal transduction (GO:0009968)	1261	137	57.06	+	14642	1.01E-19	2.27E-17
positive regulation of cell differentiation (GO:0045597)	968	116	43.80	+	23774	1.12E-19	2.48E-17
ossification (GO:0001503)	262	56	31352	+	26390	2.08E-19	4.52E-17
positive regulation of cellular process (GO:0048522)	5409	375	244.74	+	19360	2.35E-19	5.05E-17
negative regulation of cell population proliferation (GO:0008285)	683	93	30.90	+	43468	3.48E-19	7.37E-17
response to growth factor (GO:0070848)	528	80	23.89	+	12844	4.94E-19	1.03E-16
Unclassified (UNCLASSIFIED)	3181	54	143.93	-	.38	5.40E-19	1.10E-16
biological_process (GO:0008150)	17815	896	806.07	+	43770	5.40E-19	1.11E-16
generation of neurons (GO:0048699)	1541	153	69.73	+	43497	1.12E-18	2.25E-16
locomotion (GO:0040011)	1301	136	58.87	+	11355	2.60E-18	5.17E-16
cellular response to growth factor stimulus (GO:0071363)	499	76	22.58	+	13575	3.05E-18	5.99E-16
connective tissue development (GO:0061448)	223	50	43718	+	35156	3.34E-18	6.48E-16
renal system development (GO:0072001)	282	56	28095	+	14336	3.82E-18	7.33E-16
cell-cell signaling (GO:0007267)	1107	122	50.09	+	16103	4.21E-18	7.97E-16
urogenital system development (GO:0001655)	317	59	14.34	+	43773	6.83E-18	1.28E-15
cellular process (GO:0009987)	14514	776	656.71	+	43101	1.00E-17	1.86E-15
response to endogenous stimulus (GO:0009719)	1491	147	67.46	+	43132	1.07E-17	1.96E-15
collagen fibril organization (GO:0030199)	47	26	41306	+	45261	1.54E-17	2.79E-15
regulation of cell adhesion (GO:0030155)	680	89	30.77	+	32540	1.99E-17	3.56E-15
embryonic morphogenesis (GO:0048598)	569	80	25.75	+	43772	2.45E-17	4.32E-15
embryo development (GO:0009790)	979	111	44.30	+	18660	3.22E-17	5.62E-15
cell-substrate adhesion (GO:0031589)	182	44	45139	+	12540	3.30E-17	5.71E-15
mesenchyme development (GO:0060485)	219	48	33482	+	30773	3.46E-17	5.93E-15
movement of cell or subcellular component (GO:0006928)	1537	148	69.54	+	41306	5.43E-17	9.19E-15
muscle structure development (GO:0061061)	481	72	21.76	+	11383	5.59E-17	9.36E-15
negative regulation of cell differentiation (GO:0045596)	712	90	32.22	+	28887	9.13E-17	1.51E-14
morphogenesis of an epithelium (GO:0002009)	428	67	19.37	+	16862	9.77E-17	1.59E-14
response to chemical (GO:0042221)	4455	315	201.57	+	20455	9.77E-17	1.60E-14
kidney development (GO:0001822)	266	52	43567	+	11780	1.10E-16	1.76E-14
cell migration (GO:0016477)	951	107	43.03	+	17930	1.90E-16	3.02E-14
regulation of cell-substrate adhesion (GO:0010810)	212	46	21794	+	29312	2.22E-16	3.49E-14
negative regulation of cellular component movement (GO:0051271)	308	55	13.94	+	34759	4.45E-16	6.95E-14
cellular response to organic substance (GO:0071310)	2379	196	107.64	+	29952	9.73E-16	1.50E-13
regulation of vasculature development (GO:1901342)	321	55	14.52	+	28915	2.11E-15	3.22E-13
regulation of cell development (GO:0060284)	946	103	42.80	+	15008	4.99E-15	7.56E-13
cellular response to chemical stimulus (GO:0070887)	2914	224	131.85	+	25569	6.40E-15	9.61E-13
cellular response to endogenous stimulus (GO:0071495)	1214	121	54.93	+	43862	6.56E-15	9.76E-13
negative regulation of locomotion (GO:0040013)	322	54	14.57	+	25993	8.37E-15	1.23E-12
negative regulation of cell migration (GO:0030336)	259	48	26604	+	43742	9.99E-15	1.46E-12
positive regulation of cell population proliferation (GO:0008284)	912	100	41.27	+	15373	1.05E-14	1.52E-12
cartilage development (GO:0051216)	171	39	27211	+	43560	1.08E-14	1.55E-12
regulation of biological quality (GO:0065008)	4041	285	182.84	+	20455	1.10E-14	1.56E-12
enzyme linked receptor protein signaling pathway (GO:0007167)	710	85	32.13	+	23774	1.19E-14	1.67E-12
developmental growth (GO:0048589)	394	60	17.83	+	13575	1.24E-14	1.73E-12
cell motility (GO:0048870)	1064	110	48.14	+	46784	1.42E-14	1.94E-12
localization of cell (GO:0051674)	1064	110	48.14	+	46784	1.42E-14	1.96E-12
negative regulation of cell motility (GO:2000146)	274	49	14946	+	34759	1.75E-14	2.38E-12
growth (GO:0040007)	399	60	43603	+	11749	2.03E-14	2.74E-12
morphogenesis of a branching structure (GO:0001763)	166	38	18810	+	43621	2.15E-14	2.87E-12
cell morphogenesis (GO:0000902)	721	85	32.62	+	22313	3.17E-14	4.21E-12
regulation of cellular component organization (GO:0051128)	2455	195	111.08	+	27760	4.00E-14	5.26E-12
regulation of ossification (GO:0030278)	190	40	22129	+	23833	4.81E-14	6.27E-12
epithelial tube morphogenesis (GO:0060562)	306	51	13.85	+	24898	5.85E-14	7.57E-12
positive regulation of signaling (GO:0023056)	1827	157	82.67	+	32874	6.30E-14	8.09E-12
regulation of epithelial cell proliferation (GO:0050678)	332	53	43511	+	19419	8.62E-14	1.10E-11
sensory organ development (GO:0007423)	552	71	24.98	+	30713	9.02E-14	1.14E-11
morphogenesis of a branching epithelium (GO:0061138)	157	36	43745	+	43651	9.97E-14	1.25E-11
respiratory system development (GO:0060541)	196	40	31990	+	18719	1.16E-13	1.44E-11
cellular component morphogenesis (GO:0032989)	826	91	37.37	+	15738	1.22E-13	1.50E-11
cell morphogenesis involved in differentiation (GO:0000904)	557	71	25.20	+	29983	1.34E-13	1.64E-11
response to wounding (GO:0009611)	571	72	25.84	+	28887	1.44E-13	1.75E-11
regulation of transmembrane receptor protein serine/threonine kinase signaling pathway (GO:0090092)	239	44	29860	+	43650	1.60E-13	1.93E-11
heart morphogenesis (GO:0003007)	250	45	11628	+	35855	1.70E-13	2.04E-11
lung development (GO:0030324)	170	37	25385	+	29677	1.79E-13	2.13E-11
positive regulation of cell communication (GO:0010647)	1819	155	82.30	+	32143	2.14E-13	2.52E-11
neuron differentiation (GO:0030182)	1011	103	45.74	+	45689	2.35E-13	2.75E-11
bone development (GO:0060348)	202	40	41883	+	13971	2.70E-13	3.14E-11
respiratory tube development (GO:0030323)	174	37	31959	+	25659	3.31E-13	3.81E-11
regulation of angiogenesis (GO:0045765)	290	48	43812	+	24167	4.07E-13	4.66E-11
positive regulation of signal transduction (GO:0009967)	1669	144	75.52	+	33239	6.05E-13	6.87E-11
skeletal system morphogenesis (GO:0048705)	241	43	33147	+	34394	7.67E-13	8.66E-11
cell surface receptor signaling pathway involved in cell-cell signaling (GO:1905114)	427	59	19.32	+	43588	8.50E-13	9.53E-11
cell-matrix adhesion (GO:0007160)	126	31	25689	+	16193	1.08E-12	1.20E-10
regulation of protein phosphorylation (GO:0001932)	1433	128	64.84	+	35431	1.60E-12	1.76E-10
regulation of Wnt signaling pathway (GO:0030111)	362	53	16.38	+	45352	1.76E-12	1.94E-10
regulation of osteoblast differentiation (GO:0045667)	112	29	43651	+	26420	1.97E-12	2.15E-10
regulation of nervous system development (GO:0051960)	932	95	42.17	+	45689	2.78E-12	3.00E-10
Wnt signaling pathway (GO:0016055)	355	52	43632	+	45352	2.82E-12	3.01E-10
cell-cell signaling by wnt (GO:0198738)	355	52	43632	+	45352	2.82E-12	3.03E-10
regulation of growth (GO:0040008)	677	77	30.63	+	18660	3.48E-12	3.69E-10
embryonic organ development (GO:0048568)	431	58	19.50	+	35462	3.52E-12	3.71E-10
response to oxygen-containing compound (GO:1901700)	1574	135	71.22	+	32874	5.52E-12	5.77E-10
branching morphogenesis of an epithelial tube (GO:0048754)	130	30	32264	+	43743	9.94E-12	1.03E-09
regulation of response to wounding (GO:1903034)	168	34	22098	+	17258	9.89E-12	1.03E-09
collagen metabolic process (GO:0032963)	65	22	34366	+	17715	1.23E-11	1.26E-09
response to transforming growth factor beta (GO:0071559)	160	33	45474	+	20546	1.28E-11	1.31E-09
regulation of neuron differentiation (GO:0045664)	658	74	29.77	+	17930	1.33E-11	1.35E-09
epithelium development (GO:0060429)	1096	104	49.59	+	43740	1.41E-11	1.42E-09
regulation of phosphorylation (GO:0042325)	1585	134	71.72	+	31778	1.61E-11	1.61E-09
central nervous system development (GO:0007417)	982	96	44.43	+	42401	1.70E-11	1.69E-09
wound healing (GO:0042060)	479	60	21.67	+	28157	2.13E-11	2.11E-09
nucleic acid metabolic process (GO:0090304)	2277	44	103.03	-	.43	2.28E-11	2.24E-09
mesenchymal cell differentiation (GO:0048762)	155	32	43472	+	20546	2.56E-11	2.50E-09
regulation of epithelial cell migration (GO:0010632)	217	38	30195	+	31837	2.71E-11	2.62E-09
regulation of endothelial cell migration (GO:0010594)	156	32	43623	+	19450	2.96E-11	2.86E-09
regulation of wound healing (GO:0061041)	139	30	47270	+	28216	4.17E-11	3.99E-09
positive regulation of protein phosphorylation (GO:0001934)	1002	96	45.34	+	43801	4.60E-11	4.38E-09
cell-cell adhesion (GO:0098609)	500	61	22.62	+	25600	5.02E-11	4.76E-09
regulation of neurogenesis (GO:0050767)	824	84	37.28	+	45689	5.43E-11	5.12E-09
negative regulation of cellular response to growth factor stimulus (GO:0090288)	161	32	46935	+	14336	6.03E-11	5.64E-09
cellular response to transforming growth factor beta stimulus (GO:0071560)	153	31	33756	+	17624	7.89E-11	7.34E-09
positive regulation of phosphorylation (GO:0042327)	1056	99	47.78	+	43648	8.12E-11	7.51E-09
regulation of smooth muscle cell proliferation (GO:0048660)	134	29	43622	+	28581	8.31E-11	7.64E-09
positive regulation of phosphate metabolic process (GO:0045937)	1126	103	50.95	+	43498	1.13E-10	1.02E-08
positive regulation of phosphorus metabolic process (GO:0010562)	1126	103	50.95	+	43498	1.13E-10	1.03E-08
regulation of muscle tissue development (GO:1901861)	137	29	43983	+	24929	1.31E-10	1.18E-08
regulation of MAPK cascade (GO:0043408)	749	78	33.89	+	10990	1.35E-10	1.21E-08
regulation of developmental growth (GO:0048638)	337	47	15.25	+	43680	1.41E-10	1.26E-08
visual system development (GO:0150063)	362	49	16.38	+	36192	1.44E-10	1.28E-08
muscle tissue development (GO:0060537)	301	44	13.62	+	44986	1.45E-10	1.28E-08
negative regulation of cell development (GO:0010721)	338	47	15.29	+	43649	1.54E-10	1.35E-08
positive regulation of ossification (GO:0045778)	85	23	31107	+	35916	1.82E-10	1.59E-08
chemotaxis (GO:0006935)	546	63	24.70	+	20121	1.86E-10	1.62E-08
taxis (GO:0042330)	548	63	24.80	+	19756	2.04E-10	1.76E-08
regulation of animal organ morphogenesis (GO:2000027)	258	40	24777	+	15766	2.14E-10	1.84E-08
sensory system development (GO:0048880)	367	49	16.61	+	34731	2.20E-10	1.88E-08
regulation of phosphorus metabolic process (GO:0051174)	1781	142	80.58	+	27760	2.32E-10	1.97E-08
eye development (GO:0001654)	358	48	16.20	+	35096	2.97E-10	2.51E-08
regulation of phosphate metabolic process (GO:0019220)	1779	141	80.49	+	27395	3.40E-10	2.86E-08
reproductive structure development (GO:0048608)	424	53	19.18	+	27791	3.46E-10	2.90E-08
regulation of cardiac muscle tissue development (GO:0055024)	80	22	22706	+	43683	3.49E-10	2.90E-08
regulation of cellular protein metabolic process (GO:0032268)	2610	188	118.09	+	21551	3.94E-10	3.27E-08
positive regulation of vasculature development (GO:1904018)	186	33	15554	+	33664	4.07E-10	3.35E-08
reproductive system development (GO:0061458)	427	53	19.32	+	27061	4.34E-10	3.56E-08
aminoglycan biosynthetic process (GO:0006023)	108	25	32599	+	43804	4.97E-10	4.06E-08
supramolecular fiber organization (GO:0097435)	454	55	20.54	+	24869	5.79E-10	4.70E-08
regulation of intracellular signal transduction (GO:1902531)	1831	143	82.85	+	26665	5.90E-10	4.76E-08
negative regulation of response to external stimulus (GO:0032102)	367	48	16.61	+	32540	6.24E-10	5.02E-08
heart valve morphogenesis (GO:0003179)	52	18	12816	+	23924	6.71E-10	5.36E-08
regulation of embryonic development (GO:0045995)	129	27	30803	+	23102	7.03E-10	5.56E-08
embryo development ending in birth or egg hatching (GO:0009792)	654	69	29.59	+	12086	7.03E-10	5.59E-08
head development (GO:0060322)	786	78	35.56	+	43497	7.28E-10	5.73E-08
positive regulation of response to stimulus (GO:0048584)	2435	177	110.18	+	22282	8.40E-10	6.58E-08
glycosaminoglycan biosynthetic process (GO:0006024)	103	24	24198	+	42125	9.84E-10	7.67E-08
muscle organ development (GO:0007517)	298	42	13.48	+	43772	1.02E-09	7.93E-08
chromosome organization (GO:0051276)	1056	12	47.78	-	.25	1.09E-09	8.45E-08
regulation of smooth muscle cell migration (GO:0014910)	62	19	29618	+	28277	1.23E-09	9.40E-08
negative regulation of cell-substrate adhesion (GO:0010812)	62	19	29618	+	28277	1.23E-09	9.45E-08
regulation of protein modification process (GO:0031399)	1835	142	83.03	+	25934	1.26E-09	9.61E-08
chordate embryonic development (GO:0043009)	636	67	28.78	+	12086	1.35E-09	1.02E-07
aminoglycan metabolic process (GO:0006022)	164	30	15523	+	43559	1.35E-09	1.02E-07
glycosaminoglycan metabolic process (GO:0030203)	154	29	35582	+	42461	1.41E-09	1.06E-07
regulation of striated muscle tissue development (GO:0016202)	134	27	43622	+	16528	1.45E-09	1.08E-07
nephron development (GO:0072006)	125	26	24228	+	22007	1.63E-09	1.21E-07
bone morphogenesis (GO:0060349)	116	25	45778	+	27851	1.78E-09	1.32E-07
neuron projection development (GO:0031175)	669	69	30.27	+	46784	1.79E-09	1.32E-07
ventricular septum development (GO:0003281)	72	20	46082	+	41791	1.90E-09	1.39E-07
positive regulation of angiogenesis (GO:0045766)	167	30	20637	+	35490	1.96E-09	1.43E-07
regulation of protein metabolic process (GO:0051246)	2781	194	125.83	+	19725	2.12E-09	1.54E-07
cardiac chamber morphogenesis (GO:0003206)	127	26	27515	+	19085	2.18E-09	1.57E-07
neuron development (GO:0048666)	817	79	36.97	+	41671	2.25E-09	1.62E-07
regulation of muscle organ development (GO:0048634)	138	27	45444	+	11780	2.53E-09	1.81E-07
regulation of morphogenesis of an epithelium (GO:1905330)	180	31	41852	+	29646	2.58E-09	1.84E-07
negative regulation of cell adhesion (GO:0007162)	272	39	11658	+	42795	2.63E-09	1.86E-07
sensory organ morphogenesis (GO:0090596)	260	38	28065	+	44986	2.63E-09	1.87E-07
positive regulation of osteoblast differentiation (GO:0045669)	58	18	22678	+	31564	2.83E-09	1.99E-07
cardiac chamber development (GO:0003205)	170	30	25385	+	32933	2.83E-09	1.99E-07
metanephros development (GO:0001656)	83	21	27820	+	21671	3.12E-09	2.17E-07
ribonucleoprotein complex biogenesis (GO:0022613)	456	0	20.63	-	< 0.01	3.12E-09	2.17E-07
negative regulation of transmembrane receptor protein serine/threonine kinase signaling pathway (GO:0090101)	130	26	32264	+	15432	3.33E-09	2.31E-07
response to lipid (GO:0033993)	859	81	38.87	+	43679	3.37E-09	2.32E-07
camera-type eye development (GO:0043010)	312	42	43813	+	35827	3.47E-09	2.38E-07
positive regulation of protein modification process (GO:0031401)	1225	104	55.43	+	32143	3.54E-09	2.42E-07
cellular component organization (GO:0016043)	5658	341	256.01	+	12055	3.70E-09	2.51E-07
extracellular matrix assembly (GO:0085029)	20	12	.90	+	13.26	4.09E-09	2.75E-07
cell population proliferation (GO:0008283)	554	60	43671	+	14277	4.11E-09	2.75E-07
renal system vasculature development (GO:0061437)	20	12	.90	+	13.26	4.09E-09	2.76E-07
kidney vasculature development (GO:0061440)	20	12	.90	+	13.26	4.09E-09	2.77E-07
formation of primary germ layer (GO:0001704)	113	24	43774	+	25294	4.81E-09	3.20E-07
circulatory system process (GO:0003013)	401	49	18.14	+	25600	4.99E-09	3.31E-07
regulation of cell growth (GO:0001558)	419	50	18.96	+	23408	5.23E-09	3.45E-07
artery development (GO:0060840)	86	21	32568	+	14732	5.36E-09	3.52E-07
heart valve development (GO:0003170)	61	18	27791	+	19146	5.51E-09	3.61E-07
positive regulation of epithelial cell proliferation (GO:0050679)	189	31	20302	+	23071	7.17E-09	4.68E-07
negative regulation of growth (GO:0045926)	247	36	43405	+	44621	7.34E-09	4.76E-07
organ growth (GO:0035265)	97	22	14336	+	43470	7.47E-09	4.81E-07
positive regulation of cellular protein metabolic process (GO:0032270)	1596	125	72.21	+	26665	7.46E-09	4.82E-07
regulation of endothelial cell proliferation (GO:0001936)	127	25	27515	+	12875	8.80E-09	5.64E-07
developmental process involved in reproduction (GO:0003006)	668	67	30.22	+	44593	9.42E-09	6.02E-07
positive regulation of MAPK cascade (GO:0043410)	540	58	24.43	+	13547	9.68E-09	6.16E-07
cardiac ventricle development (GO:0003231)	128	25	28976	+	11780	1.01E-08	6.35E-07
developmental growth involved in morphogenesis (GO:0060560)	118	24	12540	+	18354	1.00E-08	6.35E-07
negative regulation of epithelial cell proliferation (GO:0050680)	128	25	28976	+	11780	1.01E-08	6.37E-07
detection of chemical stimulus involved in sensory perception of smell (GO:0050911)	430	0	19.46	-	< 0.01	1.04E-08	6.51E-07
striated muscle tissue development (GO:0014706)	288	39	43537	+	36192	1.09E-08	6.79E-07
cardiac septum development (GO:0003279)	109	23	34060	+	24198	1.12E-08	6.93E-07
heterocycle metabolic process (GO:0046483)	2968	76	134.29	-	.57	1.30E-08	8.05E-07
RNA processing (GO:0006396)	866	9	39.18	-	.23	1.36E-08	8.41E-07
regulation of molecular function (GO:0065009)	2995	202	135.51	+	17899	1.43E-08	8.78E-07
blood circulation (GO:0008015)	392	47	17.74	+	23774	1.44E-08	8.80E-07
mesenchyme morphogenesis (GO:0072132)	50	16	46054	+	43653	1.50E-08	9.13E-07
glomerulus vasculature development (GO:0072012)	18	11	.81	+	13.51	1.59E-08	9.68E-07
regulation of neuron projection development (GO:0010975)	501	55	22.67	+	15738	1.62E-08	9.79E-07
response to organic cyclic compound (GO:0014070)	919	83	41.58	+	2.00	1.65E-08	9.92E-07
regulation of biomineral tissue development (GO:0070167)	93	21	44287	+	36251	1.74E-08	1.04E-06
regulation of biomineralization (GO:0110149)	93	21	44287	+	36251	1.74E-08	1.05E-06
negative regulation of Wnt signaling pathway (GO:0030178)	209	32	17046	+	13940	1.78E-08	1.06E-06
regulation of coagulation (GO:0050818)	84	20	29281	+	46143	1.78E-08	1.06E-06
cellular nitrogen compound metabolic process (GO:0034641)	3425	93	154.97	-	.60	1.80E-08	1.07E-06
cellular aromatic compound metabolic process (GO:0006725)	3008	78	136.10	-	.57	2.04E-08	1.20E-06
regulation of canonical Wnt signaling pathway (GO:0060828)	283	38	29556	+	35462	2.05E-08	1.20E-06
endocardial cushion development (GO:0003197)	44	15	36161	+	19541	2.10E-08	1.23E-06
cellular response to acid chemical (GO:0071229)	212	32	21794	+	12479	2.40E-08	1.40E-06
regulation of cardiac muscle tissue growth (GO:0055021)	60	17	25965	+	46174	2.42E-08	1.40E-06
negative regulation of response to wounding (GO:1903035)	86	20	32568	+	41760	2.49E-08	1.44E-06
muscle cell differentiation (GO:0042692)	249	35	46692	+	43772	2.68E-08	1.54E-06
negative regulation of nitrogen compound metabolic process (GO:0051172)	2346	165	106.15	+	20090	2.88E-08	1.66E-06
axon development (GO:0061564)	405	47	18.32	+	20486	2.99E-08	1.70E-06
ncRNA metabolic process (GO:0034660)	469	1	21.22	-	.05	2.99E-08	1.70E-06
negative regulation of nervous system development (GO:0051961)	313	40	14.16	+	29983	2.99E-08	1.71E-06
positive regulation of intracellular signal transduction (GO:1902533)	1018	88	46.06	+	33239	3.27E-08	1.85E-06
regulation of cartilage development (GO:0061035)	70	18	42795	+	24959	3.35E-08	1.89E-06
regulation of cell junction assembly (GO:1901888)	88	20	35855	+	43501	3.47E-08	1.95E-06
regulation of blood coagulation (GO:0030193)	79	19	20880	+	11810	3.51E-08	1.96E-06
positive regulation of smooth muscle cell migration (GO:0014911)	39	14	27760	+	34151	3.66E-08	2.04E-06
positive regulation of endothelial cell migration (GO:0010595)	98	21	15797	+	27120	3.82E-08	2.13E-06
nucleobase-containing compound metabolic process (GO:0006139)	2788	71	126.15	-	.56	3.86E-08	2.14E-06
kidney epithelium development (GO:0072073)	128	24	28976	+	41730	3.93E-08	2.17E-06
roof of mouth development (GO:0060021)	89	20	43528	+	35521	4.08E-08	2.24E-06
regulation of hemostasis (GO:1900046)	80	19	22706	+	45778	4.17E-08	2.28E-06
mesonephros development (GO:0001823)	90	20	43650	+	33329	4.78E-08	2.60E-06
positive regulation of epithelial cell migration (GO:0010634)	140	25	12206	+	34759	4.77E-08	2.61E-06
negative regulation of wound healing (GO:0061045)	72	18	46082	+	19480	4.84E-08	2.63E-06
embryonic organ morphogenesis (GO:0048562)	294	38	13.30	+	31444	5.06E-08	2.74E-06
regulation of BMP signaling pathway (GO:0030510)	100	21	19085	+	23468	5.16E-08	2.78E-06
negative regulation of vasculature development (GO:1901343)	120	23	15827	+	45383	5.28E-08	2.84E-06
positive regulation of protein metabolic process (GO:0051247)	1703	128	77.06	+	24108	5.39E-08	2.88E-06
negative regulation of peptidase activity (GO:0010466)	257	35	23316	+	43468	5.41E-08	2.89E-06
cardiac septum morphogenesis (GO:0060411)	73	18	11018	+	16558	5.79E-08	3.08E-06
chondrocyte differentiation (GO:0002062)	82	19	25993	+	43804	5.84E-08	3.09E-06
ventricular septum morphogenesis (GO:0060412)	41	14	31413	+	20271	6.12E-08	3.23E-06
neuron projection morphogenesis (GO:0048812)	485	52	21.94	+	13547	6.68E-08	3.52E-06
regulation of epithelial to mesenchymal transition (GO:0010717)	83	19	27820	+	43621	6.89E-08	3.61E-06
sprouting angiogenesis (GO:0002040)	57	16	21217	+	43983	6.94E-08	3.63E-06
ncRNA processing (GO:0034470)	383	0	17.33	-	< 0.01	7.22E-08	3.76E-06
regulation of peptidase activity (GO:0052547)	446	49	20.18	+	15738	7.33E-08	3.81E-06
regulation of cardiac muscle cell proliferation (GO:0060043)	42	14	32874	+	13697	7.83E-08	4.06E-06
regulation of heart growth (GO:0060420)	66	17	36192	+	25324	7.87E-08	4.06E-06
plasma membrane bounded cell projection morphogenesis (GO:0120039)	489	52	22.13	+	12816	7.98E-08	4.11E-06
cellular response to oxygen-containing compound (GO:1901701)	1055	89	47.74	+	31413	8.33E-08	4.27E-06
brain development (GO:0007420)	742	69	33.57	+	43618	8.56E-08	4.38E-06
ear development (GO:0043583)	226	32	45200	+	41334	9.04E-08	4.61E-06
response to acid chemical (GO:0001101)	350	42	15.84	+	23774	9.20E-08	4.68E-06
cell projection morphogenesis (GO:0048858)	493	52	22.31	+	12086	9.68E-08	4.90E-06
cellular component organization or biogenesis (GO:0071840)	5850	342	264.69	+	47119	1.04E-07	5.23E-06
regulation of cell-matrix adhesion (GO:0001952)	115	22	43952	+	45017	1.05E-07	5.31E-06
substrate adhesion-dependent cell spreading (GO:0034446)	51	15	11355	+	18415	1.07E-07	5.32E-06
aorta development (GO:0035904)	51	15	11355	+	18415	1.07E-07	5.33E-06
glomerulus development (GO:0032835)	51	15	11355	+	18415	1.07E-07	5.35E-06
negative regulation of neuron differentiation (GO:0045665)	228	32	11963	+	43741	1.08E-07	5.38E-06
mesonephric epithelium development (GO:0072163)	86	19	32568	+	32234	1.12E-07	5.51E-06
mesonephric tubule development (GO:0072164)	86	19	32568	+	32234	1.12E-07	5.53E-06
positive regulation of cellular metabolic process (GO:0031325)	3314	214	149.95	+	15707	1.15E-07	5.64E-06
multi-multicellular organism process (GO:0044706)	217	31	30195	+	42430	1.20E-07	5.89E-06
transmembrane receptor protein tyrosine kinase signaling pathway (GO:0007169)	505	53	22.85	+	11720	1.21E-07	5.92E-06
gastrulation (GO:0007369)	159	26	43647	+	22341	1.22E-07	5.96E-06
regulation of cell-substrate junction assembly (GO:0090109)	60	16	25965	+	32629	1.26E-07	6.13E-06
regulation of focal adhesion assembly (GO:0051893)	60	16	25965	+	32629	1.26E-07	6.14E-06
aging (GO:0007568)	280	36	24807	+	30713	1.28E-07	6.17E-06
osteoblast differentiation (GO:0001649)	127	23	27515	+	4.00	1.30E-07	6.28E-06
negative regulation of muscle tissue development (GO:1901862)	52	15	12816	+	14032	1.32E-07	6.34E-06
regulation of cell death (GO:0010941)	1694	126	76.65	+	23377	1.36E-07	6.53E-06
negative regulation of neurogenesis (GO:0050768)	294	37	13.30	+	28522	1.39E-07	6.64E-06
positive regulation of metabolic process (GO:0009893)	3614	229	163.52	+	14611	1.49E-07	7.08E-06
regulation of plasma membrane bounded cell projection organization (GO:0120035)	672	64	30.41	+	43740	1.50E-07	7.12E-06
organic cyclic compound metabolic process (GO:1901360)	3243	90	146.74	-	.61	1.58E-07	7.46E-06
negative chemotaxis (GO:0050919)	45	14	43557	+	32295	1.59E-07	7.50E-06
cell part morphogenesis (GO:0032990)	514	53	23.26	+	46784	1.60E-07	7.51E-06
positive regulation of striated muscle tissue development (GO:0045844)	70	17	42795	+	13636	1.62E-07	7.55E-06
positive regulation of muscle organ development (GO:0048636)	70	17	42795	+	13636	1.62E-07	7.57E-06
muscle system process (GO:0003012)	296	37	13.39	+	27791	1.62E-07	7.58E-06
regulation of small GTPase mediated signal transduction (GO:0051056)	346	41	15.66	+	22678	1.62E-07	7.60E-06
system process (GO:0003008)	1958	140	88.59	+	21186	1.81E-07	8.39E-06
regulation of cell projection organization (GO:0031344)	681	64	30.81	+	43679	1.87E-07	8.64E-06
regulation of system process (GO:0044057)	588	58	26.61	+	43132	1.91E-07	8.81E-06
negative regulation of endopeptidase activity (GO:0010951)	247	33	43405	+	34731	1.92E-07	8.85E-06
positive regulation of muscle tissue development (GO:1901863)	71	17	44256	+	47239	1.93E-07	8.85E-06
positive regulation of macromolecule metabolic process (GO:0010604)	3343	214	151.26	+	14977	2.09E-07	9.55E-06
transmembrane receptor protein serine/threonine kinase signaling pathway (GO:0007178)	199	29	9.00	+	44621	2.10E-07	9.56E-06
gland morphogenesis (GO:0022612)	100	20	19085	+	15432	2.13E-07	9.67E-06
response to hormone (GO:0009725)	906	78	40.99	+	32874	2.22E-07	1.01E-05
regulation of chemotaxis (GO:0050920)	212	30	21794	+	41334	2.30E-07	1.03E-05
outflow tract morphogenesis (GO:0003151)	72	17	46082	+	44682	2.29E-07	1.04E-05
positive regulation of cell adhesion (GO:0045785)	408	45	18.46	+	16103	2.45E-07	1.10E-05
regulation of fat cell differentiation (GO:0045598)	122	22	19115	+	36220	2.59E-07	1.16E-05
axonogenesis (GO:0007409)	371	42	16.79	+	18295	2.93E-07	1.31E-05
regulation of transforming growth factor beta receptor signaling pathway (GO:0017015)	113	21	43774	+	43773	3.12E-07	1.39E-05
positive regulation of gene expression (GO:0010628)	1998	141	90.40	+	20455	3.19E-07	1.42E-05
negative regulation of cellular metabolic process (GO:0031324)	2546	171	115.20	+	17533	3.26E-07	1.44E-05
response to oxygen levels (GO:0070482)	381	43	17.24	+	17930	3.42E-07	1.51E-05
positive regulation of cell-substrate adhesion (GO:0010811)	125	22	24228	+	32568	3.74E-07	1.65E-05
regulation of bone mineralization (GO:0030500)	75	17	14305	+	43470	3.77E-07	1.66E-05
negative regulation of macromolecule metabolic process (GO:0010605)	2644	176	119.63	+	17168	3.83E-07	1.68E-05
endocardial cushion morphogenesis (GO:0003203)	34	12	19725	+	29403	4.03E-07	1.75E-05
regulation of cellular response to transforming growth factor beta stimulus (GO:1903844)	115	21	43952	+	43559	4.03E-07	1.76E-05
ureteric bud development (GO:0001657)	85	18	31107	+	24929	4.13E-07	1.79E-05
divalent inorganic cation homeostasis (GO:0072507)	486	50	21.99	+	46419	4.18E-07	1.81E-05
calcium ion homeostasis (GO:0055074)	446	47	20.18	+	12086	4.51E-07	1.95E-05
regulation of adherens junction organization (GO:1903391)	67	16	43527	+	46874	4.54E-07	1.96E-05
regulation of transport (GO:0051049)	1865	133	84.39	+	21186	4.58E-07	1.97E-05
mucopolysaccharide metabolic process (GO:1903510)	106	20	29312	+	42826	4.81E-07	2.06E-05
regulation of organ growth (GO:0046620)	96	19	12510	+	13606	4.90E-07	2.10E-05
aortic valve morphogenesis (GO:0003180)	28	11	46388	+	25051	5.19E-07	2.21E-05
negative regulation of cell growth (GO:0030308)	185	27	13728	+	44986	5.32E-07	2.26E-05
platelet degranulation (GO:0002576)	128	22	28976	+	29281	5.35E-07	2.27E-05
chondrocyte development (GO:0002063)	43	13	34700	+	24990	5.78E-07	2.45E-05
negative regulation of metabolic process (GO:0009892)	2890	188	130.76	+	16072	6.14E-07	2.59E-05
negative regulation of developmental growth (GO:0048640)	108	20	32599	+	43712	6.23E-07	2.62E-05
positive regulation of nitrogen compound metabolic process (GO:0051173)	3173	203	143.57	+	14977	6.25E-07	2.62E-05
negative regulation of blood vessel morphogenesis (GO:2000181)	109	20	34060	+	43620	7.08E-07	2.96E-05
cellular metal ion homeostasis (GO:0006875)	552	54	24.98	+	42401	7.22E-07	2.99E-05
metal ion homeostasis (GO:0055065)	619	58	43493	+	43648	7.21E-07	3.00E-05
positive regulation of cardiac muscle tissue development (GO:0055025)	44	13	36161	+	19511	7.20E-07	3.00E-05
mammary gland morphogenesis (GO:0060443)	44	13	36161	+	19511	7.20E-07	3.00E-05
regulation of hydrolase activity (GO:0051336)	1284	99	58.10	+	25569	7.34E-07	3.03E-05
canonical Wnt signaling pathway (GO:0060070)	89	18	43528	+	17258	7.41E-07	3.04E-05
cellular divalent inorganic cation homeostasis (GO:0072503)	464	48	20.99	+	47150	7.40E-07	3.05E-05
digestive system development (GO:0055123)	142	23	15858	+	21245	7.46E-07	3.06E-05
positive regulation of fat cell differentiation (GO:0045600)	61	15	27791	+	15827	7.53E-07	3.07E-05
vasculogenesis (GO:0001570)	70	16	42795	+	43590	7.51E-07	3.07E-05
regulation of proteolysis (GO:0030162)	729	65	32.98	+	35431	7.86E-07	3.20E-05
response to hypoxia (GO:0001666)	346	39	15.66	+	17930	8.62E-07	3.50E-05
DNA metabolic process (GO:0006259)	745	9	33.71	-	.27	1.00E-06	4.07E-05
cellular calcium ion homeostasis (GO:0006874)	432	45	19.55	+	10990	1.03E-06	4.17E-05
negative regulation of cell death (GO:0060548)	994	81	44.98	+	29221	1.06E-06	4.27E-05
response to decreased oxygen levels (GO:0036293)	357	40	16.15	+	17564	1.07E-06	4.30E-05
negative regulation of cell-matrix adhesion (GO:0001953)	38	12	26299	+	35947	1.07E-06	4.30E-05
cell morphogenesis involved in neuron differentiation (GO:0048667)	433	45	19.59	+	10990	1.08E-06	4.32E-05
cell-cell adhesion via plasma-membrane adhesion molecules (GO:0098742)	256	32	21490	+	27791	1.10E-06	4.38E-05
atrioventricular valve morphogenesis (GO:0003181)	24	10	43709	+	44440	1.12E-06	4.45E-05
regulation of response to external stimulus (GO:0032101)	1081	86	48.91	+	27760	1.27E-06	5.05E-05
endothelium development (GO:0003158)	93	18	44287	+	46844	1.29E-06	5.11E-05
regulation of ERK1 and ERK2 cascade (GO:0070372)	292	35	13.21	+	23774	1.31E-06	5.17E-05
regeneration (GO:0031099)	159	24	43647	+	12479	1.33E-06	5.22E-05
embryonic appendage morphogenesis (GO:0035113)	126	21	25689	+	24898	1.49E-06	5.82E-05
regulation of morphogenesis of a branching structure (GO:0060688)	56	14	19391	+	19480	1.48E-06	5.82E-05
embryonic limb morphogenesis (GO:0030326)	126	21	25689	+	24898	1.49E-06	5.84E-05
cell fate commitment (GO:0045165)	247	31	43405	+	28157	1.49E-06	5.84E-05
aortic valve development (GO:0003176)	32	11	16438	+	22098	1.52E-06	5.89E-05
smooth muscle cell differentiation (GO:0051145)	32	11	16438	+	22098	1.52E-06	5.91E-05
regulation of blood pressure (GO:0008217)	185	26	13728	+	43772	1.62E-06	6.27E-05
regulation of apoptotic process (GO:0042981)	1552	113	70.22	+	22282	1.66E-06	6.42E-05
mRNA metabolic process (GO:0016071)	688	8	31.13	-	.26	1.68E-06	6.46E-05
reproductive process (GO:0022414)	1426	106	64.52	+	23377	1.71E-06	6.56E-05
neuron projection guidance (GO:0097485)	262	32	31352	+	25600	1.72E-06	6.60E-05
eye morphogenesis (GO:0048592)	150	23	29007	+	14305	1.73E-06	6.60E-05
reproduction (GO:0000003)	1429	106	64.66	+	23377	1.75E-06	6.67E-05
negative regulation of epithelial cell migration (GO:0010633)	66	15	36192	+	43501	1.76E-06	6.71E-05
female pregnancy (GO:0007565)	186	26	15554	+	43711	1.77E-06	6.72E-05
cardiac muscle tissue development (GO:0048738)	162	24	12236	+	46447	1.78E-06	6.73E-05
negative regulation of angiogenesis (GO:0016525)	106	19	29312	+	35125	1.81E-06	6.85E-05
inner ear development (GO:0048839)	199	27	9.00	+	3.00	1.88E-06	7.08E-05
regulation of programmed cell death (GO:0043067)	1572	114	71.13	+	21916	1.90E-06	7.15E-05
atrioventricular valve development (GO:0003171)	26	10	43101	+	18476	2.01E-06	7.44E-05
negative regulation of proteolysis (GO:0045861)	356	39	43785	+	15373	1.98E-06	7.45E-05
negative regulation of embryonic development (GO:0045992)	26	10	43101	+	18476	2.01E-06	7.45E-05
regulation of epithelial cell differentiation (GO:0030856)	140	22	12206	+	17227	2.02E-06	7.46E-05
negative regulation of striated muscle tissue development (GO:0045843)	49	13	44593	+	31533	2.00E-06	7.46E-05
positive regulation of cardiac muscle cell proliferation (GO:0060045)	26	10	43101	+	18476	2.01E-06	7.47E-05
negative regulation of endothelial cell migration (GO:0010596)	49	13	44593	+	31533	2.00E-06	7.48E-05
positive regulation of cell development (GO:0010720)	548	52	24.80	+	43740	2.03E-06	7.50E-05
endodermal cell differentiation (GO:0035987)	41	12	31413	+	17319	2.09E-06	7.69E-05
positive regulation of smooth muscle cell proliferation (GO:0048661)	87	17	34394	+	11780	2.26E-06	8.30E-05
modulation of chemical synaptic transmission (GO:0050804)	442	45	20.00	+	45689	2.31E-06	8.45E-05
digestive tract development (GO:0048565)	130	21	32264	+	20880	2.32E-06	8.50E-05
regulation of trans-synaptic signaling (GO:0099177)	443	45	43575	+	45689	2.37E-06	8.64E-05
negative regulation of muscle organ development (GO:0048635)	50	13	46054	+	27515	2.42E-06	8.80E-05
epithelial to mesenchymal transition (GO:0001837)	68	15	43680	+	32234	2.43E-06	8.82E-05
positive regulation of cardiac muscle tissue growth (GO:0055023)	34	11	19725	+	42186	2.48E-06	8.97E-05
ribosome biogenesis (GO:0042254)	300	0	13.57	-	< 0.01	2.50E-06	9.04E-05
negative regulation of canonical Wnt signaling pathway (GO:0090090)	178	25	43593	+	43741	2.58E-06	9.31E-05
mammary gland development (GO:0030879)	131	21	34090	+	19784	2.59E-06	9.31E-05
regulation of cell morphogenesis (GO:0022604)	491	48	22.22	+	42401	2.62E-06	9.38E-05
regulation of body fluid levels (GO:0050878)	491	48	22.22	+	42401	2.62E-06	9.40E-05
regulation of catalytic activity (GO:0050790)	2319	154	104.93	+	17168	2.78E-06	9.95E-05
negative regulation of neuron projection development (GO:0010977)	155	23	43472	+	46813	2.83E-06	1.01E-04
DNA repair (GO:0006281)	512	4	23.17	-	.17	2.84E-06	1.01E-04
regulation of chondrocyte differentiation (GO:0032330)	51	13	11355	+	23132	2.92E-06	1.04E-04
response to mechanical stimulus (GO:0009612)	217	28	30195	+	31079	2.94E-06	1.04E-04
odontogenesis (GO:0042476)	121	20	17288	+	23802	2.95E-06	1.04E-04
appendage development (GO:0048736)	180	25	41852	+	43649	3.09E-06	1.09E-04
limb development (GO:0060173)	180	25	41852	+	43649	3.09E-06	1.09E-04
RNA metabolic process (GO:0016070)	1677	39	75.88	-	.51	3.19E-06	1.12E-04
negative regulation of protein metabolic process (GO:0051248)	1103	86	49.91	+	26299	3.22E-06	1.13E-04
negative regulation of cartilage development (GO:0061037)	28	10	46388	+	32690	3.45E-06	1.21E-04
positive regulation of cytosolic calcium ion concentration (GO:0007204)	282	33	28095	+	21582	3.56E-06	1.24E-04
behavior (GO:0007610)	576	53	43642	+	43526	3.67E-06	1.28E-04
ameboidal-type cell migration (GO:0001667)	170	24	25385	+	43802	3.76E-06	1.31E-04
response to abiotic stimulus (GO:0009628)	1161	89	52.53	+	25204	3.90E-06	1.35E-04
renal tubule development (GO:0061326)	81	16	24167	+	13606	3.95E-06	1.37E-04
artery morphogenesis (GO:0048844)	62	14	29618	+	36251	4.14E-06	1.43E-04
sensory perception of smell (GO:0007608)	460	3	20.81	-	.14	4.23E-06	1.46E-04
muscle contraction (GO:0006936)	248	30	44866	+	24504	4.28E-06	1.47E-04
regulation of ion transport (GO:0043269)	700	61	31.67	+	33970	4.35E-06	1.49E-04
positive regulation of biosynthetic process (GO:0009891)	2018	137	91.31	+	18264	4.39E-06	1.49E-04
proteoglycan metabolic process (GO:0006029)	92	17	42461	+	43681	4.38E-06	1.49E-04
negative regulation of cell projection organization (GO:0031345)	184	25	12267	+	3.00	4.37E-06	1.50E-04
bone growth (GO:0098868)	45	12	43557	+	32629	4.72E-06	1.60E-04
negative regulation of cellular component organization (GO:0051129)	705	61	31.90	+	33239	4.80E-06	1.63E-04
cell projection organization (GO:0030030)	1148	88	51.94	+	25204	4.90E-06	1.64E-04
regulation of animal organ formation (GO:0003156)	37	11	24473	+	20972	4.90E-06	1.65E-04
negative regulation of BMP signaling pathway (GO:0030514)	63	14	31079	+	33329	4.86E-06	1.65E-04
chromatin organization (GO:0006325)	695	9	31.45	-	.29	4.92E-06	1.65E-04
semi-lunar valve development (GO:1905314)	37	11	24473	+	20972	4.90E-06	1.65E-04
regulation of cytosolic calcium ion concentration (GO:0051480)	325	36	14.71	+	16469	4.89E-06	1.65E-04
positive regulation of endothelial cell proliferation (GO:0001938)	93	17	44287	+	43559	4.97E-06	1.66E-04
regulation of actin cytoskeleton organization (GO:0032956)	344	37	15.56	+	13912	5.00E-06	1.66E-04
negative regulation of coagulation (GO:0050819)	54	13	16103	+	11810	4.99E-06	1.67E-04
synapse organization (GO:0050808)	273	32	13119	+	21582	5.03E-06	1.67E-04
post-translational protein modification (GO:0043687)	360	38	16.29	+	12086	5.08E-06	1.68E-04
endochondral bone morphogenesis (GO:0060350)	73	15	11018	+	19815	5.18E-06	1.71E-04
regulation of actin filament-based process (GO:0032970)	387	40	17.51	+	46784	5.35E-06	1.76E-04
extracellular matrix disassembly (GO:0022617)	64	14	32905	+	30407	5.69E-06	1.88E-04
regulation of fibroblast growth factor receptor signaling pathway (GO:0040036)	30	10	13150	+	13697	5.71E-06	1.88E-04
cell junction organization (GO:0034330)	213	27	23621	+	29252	5.90E-06	1.94E-04
ion homeostasis (GO:0050801)	777	65	35.16	+	31048	5.96E-06	1.95E-04
positive regulation of neuron differentiation (GO:0045666)	371	39	16.79	+	11720	6.07E-06	1.97E-04
regulation of extracellular matrix organization (GO:1903053)	38	11	26299	+	14763	6.07E-06	1.98E-04
positive regulation of heart growth (GO:0060421)	38	11	26299	+	14763	6.07E-06	1.98E-04
regulation of protein serine/threonine kinase activity (GO:0071900)	507	48	22.94	+	43710	6.26E-06	2.03E-04
positive regulation of developmental growth (GO:0048639)	176	24	35247	+	43468	6.39E-06	2.07E-04
regulation of axonogenesis (GO:0050770)	189	25	20302	+	33635	6.67E-06	2.16E-04
positive regulation of animal organ morphogenesis (GO:0110110)	85	16	31107	+	42461	6.77E-06	2.18E-04
endoderm formation (GO:0001706)	47	12	41306	+	23498	6.90E-06	2.22E-04
regulation of endopeptidase activity (GO:0052548)	419	42	18.96	+	44593	6.99E-06	2.25E-04
regulation of anion transport (GO:0044070)	96	17	12510	+	33298	7.22E-06	2.31E-04
regulation of MAP kinase activity (GO:0043405)	336	36	15.20	+	13547	7.27E-06	2.32E-04
negative regulation of molecular function (GO:0044092)	1150	87	52.03	+	24473	7.25E-06	2.32E-04
metanephric nephron development (GO:0072210)	31	10	14611	+	41456	7.26E-06	2.32E-04
regulation of cellular component biogenesis (GO:0044087)	932	74	42.17	+	27395	7.73E-06	2.46E-04
positive regulation of nervous system development (GO:0051962)	543	50	24.57	+	43557	7.85E-06	2.49E-04
detection of chemical stimulus involved in sensory perception (GO:0050907)	480	4	21.72	-	.18	7.99E-06	2.53E-04
cardiocyte differentiation (GO:0035051)	119	19	14001	+	19419	8.07E-06	2.55E-04
response to stress (GO:0006950)	3535	215	159.95	+	12420	8.09E-06	2.55E-04
regulation of cytoskeleton organization (GO:0051493)	545	50	24.66	+	43526	8.27E-06	2.60E-04
in utero embryonic development (GO:0001701)	381	39	17.24	+	46054	8.32E-06	2.62E-04
sex differentiation (GO:0007548)	268	31	41609	+	20486	8.43E-06	2.64E-04
renal system vasculature morphogenesis (GO:0061438)	7	6	.32	+	18.94	8.55E-06	2.67E-04
kidney vasculature morphogenesis (GO:0061439)	7	6	.32	+	18.94	8.55E-06	2.68E-04
regulation of Rho protein signal transduction (GO:0035023)	143	21	17319	+	45717	8.73E-06	2.72E-04
epithelial cell proliferation (GO:0050673)	87	16	34394	+	43620	8.77E-06	2.73E-04
nephron morphogenesis (GO:0072028)	67	14	43527	+	22737	8.99E-06	2.79E-04
nephron tubule development (GO:0072080)	77	15	17593	+	11414	9.10E-06	2.82E-04
chemical homeostasis (GO:0048878)	1102	84	49.86	+	24838	9.18E-06	2.84E-04
development of primary sexual characteristics (GO:0045137)	219	27	33482	+	26330	9.34E-06	2.88E-04
plasma membrane bounded cell projection organization (GO:0120036)	1105	84	50.00	+	24838	9.51E-06	2.93E-04
positive regulation of organ growth (GO:0046622)	49	12	44593	+	15097	9.91E-06	3.05E-04
negative regulation of transcription, DNA-templated (GO:0045892)	1192	89	53.93	+	23743	1.00E-05	3.08E-04
negative regulation of cellular protein metabolic process (GO:0032269)	1036	80	46.88	+	25934	1.01E-05	3.09E-04
negative regulation of cell morphogenesis involved in differentiation (GO:0010771)	99	17	17624	+	29281	1.03E-05	3.16E-04
renal tubule morphogenesis (GO:0061333)	68	14	43680	+	20180	1.04E-05	3.18E-04
cellular response to DNA damage stimulus (GO:0006974)	778	12	35.20	-	.34	1.08E-05	3.30E-04
positive regulation of cellular biosynthetic process (GO:0031328)	1985	133	89.81	+	17533	1.09E-05	3.30E-04
gland development (GO:0048732)	414	41	18.73	+	43497	1.09E-05	3.32E-04
regulation of mesenchymal cell proliferation (GO:0010464)	33	10	17899	+	25720	1.15E-05	3.47E-04
negative regulation of cardiac muscle tissue development (GO:0055026)	33	10	17899	+	25720	1.15E-05	3.48E-04
negative regulation of blood coagulation (GO:0030195)	50	12	46054	+	11079	1.18E-05	3.56E-04
axon guidance (GO:0007411)	259	30	26604	+	20486	1.18E-05	3.57E-04
morphogenesis of embryonic epithelium (GO:0016331)	147	21	23894	+	42430	1.27E-05	3.82E-04
renal system process (GO:0003014)	112	18	43651	+	20149	1.28E-05	3.85E-04
tissue remodeling (GO:0048771)	101	17	20911	+	26359	1.30E-05	3.90E-04
cardiac epithelial to mesenchymal transition (GO:0060317)	26	9	43101	+	23924	1.31E-05	3.92E-04
collagen-activated signaling pathway (GO:0038065)	13	7	.59	+	33178	1.32E-05	3.93E-04
endochondral bone growth (GO:0003416)	42	11	32874	+	28976	1.35E-05	4.03E-04
regulation of collagen metabolic process (GO:0010712)	42	11	32874	+	28976	1.35E-05	4.04E-04
negative regulation of hemostasis (GO:1900047)	51	12	11355	+	43952	1.40E-05	4.15E-04
regulation of vascular smooth muscle cell proliferation (GO:1904705)	51	12	11355	+	43952	1.40E-05	4.15E-04
positive regulation of fibroblast proliferation (GO:0048146)	51	12	11355	+	43952	1.40E-05	4.16E-04
transforming growth factor beta receptor signaling pathway (GO:0007179)	102	17	22737	+	24898	1.46E-05	4.30E-04
positive regulation of growth (GO:0045927)	264	30	35004	+	18660	1.50E-05	4.43E-04
appendage morphogenesis (GO:0035107)	149	21	27181	+	43772	1.53E-05	4.48E-04
limb morphogenesis (GO:0035108)	149	21	27181	+	43772	1.53E-05	4.49E-04
glycosaminoglycan catabolic process (GO:0006027)	61	13	27791	+	26024	1.56E-05	4.56E-04
regulation of extent of cell growth (GO:0061387)	114	18	42491	+	17958	1.59E-05	4.63E-04
camera-type eye morphogenesis (GO:0048593)	114	18	42491	+	17958	1.59E-05	4.64E-04
collagen catabolic process (GO:0030574)	43	11	34700	+	23863	1.64E-05	4.76E-04
regulation of cell morphogenesis involved in differentiation (GO:0010769)	307	33	13.89	+	13912	1.83E-05	5.32E-04
inorganic ion homeostasis (GO:0098771)	708	59	32.03	+	30682	1.86E-05	5.39E-04
negative regulation of hydrolase activity (GO:0051346)	458	43	20.72	+	43648	1.94E-05	5.62E-04
cellular cation homeostasis (GO:0030003)	625	54	28.28	+	33239	1.96E-05	5.66E-04
homeostatic process (GO:0042592)	1632	112	73.84	+	18994	2.17E-05	6.27E-04
placenta development (GO:0001890)	153	21	33756	+	43527	2.18E-05	6.28E-04
mesenchymal cell development (GO:0014031)	84	15	29281	+	34759	2.26E-05	6.49E-04
positive regulation of transmembrane receptor protein serine/threonine kinase signaling pathway (GO:0090100)	106	17	29312	+	19784	2.27E-05	6.51E-04
mesonephric tubule morphogenesis (GO:0072171)	54	12	16103	+	33329	2.30E-05	6.58E-04
elastic fiber assembly (GO:0048251)	9	6	.41	+	14.73	2.32E-05	6.62E-04
cation homeostasis (GO:0055080)	696	58	31.49	+	30682	2.32E-05	6.63E-04
regulation of phospholipase C activity (GO:1900274)	45	11	43557	+	14732	2.35E-05	6.69E-04
cellular homeostasis (GO:0019725)	897	70	40.59	+	26299	2.36E-05	6.69E-04
negative regulation of smooth muscle cell proliferation (GO:0048662)	45	11	43557	+	14732	2.35E-05	6.70E-04
endoderm development (GO:0007492)	74	14	12844	+	43191	2.39E-05	6.79E-04
nephron tubule morphogenesis (GO:0072078)	64	13	32905	+	17989	2.42E-05	6.86E-04
positive regulation of MAP kinase activity (GO:0043406)	258	29	24777	+	17564	2.45E-05	6.91E-04
homophilic cell adhesion via plasma membrane adhesion molecules (GO:0007156)	167	22	20637	+	33270	2.48E-05	6.98E-04
organelle organization (GO:0006996)	3410	107	154.29	-	.69	2.50E-05	7.04E-04
peptide biosynthetic process (GO:0043043)	415	3	18.78	-	.16	2.52E-05	7.09E-04
positive regulation of neurogenesis (GO:0050769)	476	44	21.54	+	43557	2.54E-05	7.12E-04
negative regulation of protein phosphorylation (GO:0001933)	402	39	18.19	+	41671	2.55E-05	7.15E-04
nephron epithelium development (GO:0072009)	96	16	12510	+	24898	2.58E-05	7.22E-04
regulation of Ras protein signal transduction (GO:0046578)	244	28	43566	+	19756	2.68E-05	7.47E-04
positive regulation of protein kinase B signaling (GO:0051897)	168	22	22098	+	32540	2.69E-05	7.49E-04
cartilage morphogenesis (GO:0060536)	29	9	11324	+	31564	2.70E-05	7.50E-04
positive regulation of macromolecule biosynthetic process (GO:0010557)	1899	126	85.92	+	17168	2.73E-05	7.58E-04
cartilage development involved in endochondral bone morphogenesis (GO:0060351)	46	11	43679	+	47239	2.80E-05	7.73E-04
aminoglycan catabolic process (GO:0006026)	65	13	34366	+	15432	2.80E-05	7.73E-04
negative regulation of nucleic acid-templated transcription (GO:1903507)	1244	90	56.29	+	21916	2.79E-05	7.74E-04
negative regulation of RNA biosynthetic process (GO:1902679)	1246	90	56.38	+	21916	2.85E-05	7.86E-04
response to organonitrogen compound (GO:0010243)	998	76	45.16	+	24838	2.86E-05	7.86E-04
negative regulation of chondrocyte differentiation (GO:0032331)	22	8	1.00	+	43563	2.99E-05	8.22E-04
positive regulation of transcription, DNA-templated (GO:0045893)	1547	107	70.00	+	19360	3.07E-05	8.43E-04
glomerulus vasculature morphogenesis (GO:0072103)	5	5	.23	+	43760	3.16E-05	8.64E-04
glomerular capillary formation (GO:0072104)	5	5	.23	+	43760	3.16E-05	8.65E-04
nephron epithelium morphogenesis (GO:0072088)	66	13	36192	+	12875	3.22E-05	8.77E-04
ear morphogenesis (GO:0042471)	121	18	17288	+	47178	3.23E-05	8.79E-04
organic substance transport (GO:0071702)	2216	62	100.27	-	.62	3.36E-05	9.14E-04
collagen-activated tyrosine kinase receptor signaling pathway (GO:0038063)	10	6	.45	+	13.26	3.57E-05	9.67E-04
positive regulation of kinase activity (GO:0033674)	577	50	43795	+	33604	3.57E-05	9.68E-04
negative regulation of programmed cell death (GO:0043069)	907	70	41.04	+	25934	3.59E-05	9.71E-04
regulation of axon extension (GO:0030516)	99	16	17624	+	20880	3.60E-05	9.73E-04
cellular ion homeostasis (GO:0006873)	639	54	28.91	+	31778	3.65E-05	9.84E-04
negative regulation of chemotaxis (GO:0050922)	57	12	21217	+	23833	3.65E-05	9.84E-04
proteoglycan biosynthetic process (GO:0030166)	67	13	43527	+	47209	3.69E-05	9.90E-04
ovulation cycle (GO:0042698)	67	13	43527	+	47209	3.69E-05	9.91E-04
cellular chemical homeostasis (GO:0055082)	738	60	33.39	+	29221	3.81E-05	1.02E-03
response to retinoic acid (GO:0032526)	111	17	43501	+	13940	3.82E-05	1.02E-03
positive regulation of ERK1 and ERK2 cascade (GO:0070374)	212	25	21794	+	22313	3.86E-05	1.03E-03
regulation of non-canonical Wnt signaling pathway (GO:2000050)	23	8	43556	+	25385	3.88E-05	1.03E-03
positive regulation of biomineral tissue development (GO:0070169)	48	11	42767	+	43621	3.92E-05	1.04E-03
Notch signaling pathway (GO:0007219)	123	18	20941	+	44986	3.91E-05	1.04E-03
positive regulation of biomineralization (GO:0110151)	48	11	42767	+	43621	3.92E-05	1.04E-03
regulation of peptidyl-tyrosine phosphorylation (GO:0050730)	252	28	14916	+	16834	3.98E-05	1.05E-03
neural crest cell differentiation (GO:0014033)	89	15	43528	+	26359	4.09E-05	1.08E-03
response to nitrogen compound (GO:1901698)	1083	80	49.00	+	23012	4.17E-05	1.10E-03
ribonucleoprotein complex subunit organization (GO:0071826)	244	0	43566	-	< 0.01	4.21E-05	1.11E-03
negative regulation of apoptotic process (GO:0043066)	892	69	40.36	+	25934	4.36E-05	1.15E-03
regulation of supramolecular fiber organization (GO:1902903)	355	35	43632	+	43132	4.57E-05	1.20E-03
regulation of cardiocyte differentiation (GO:1905207)	49	11	44593	+	35156	4.62E-05	1.21E-03
neural tube development (GO:0021915)	162	21	12236	+	31444	4.64E-05	1.21E-03
positive regulation of chemotaxis (GO:0050921)	137	19	43983	+	43649	4.66E-05	1.22E-03
positive regulation of bone mineralization (GO:0030501)	40	10	29587	+	19480	4.67E-05	1.22E-03
cellular protein-containing complex assembly (GO:0034622)	838	15	37.92	-	.40	4.69E-05	1.22E-03
translation (GO:0006412)	390	3	17.65	-	.17	4.83E-05	1.26E-03
mammary gland epithelium development (GO:0061180)	59	12	24504	+	18354	4.89E-05	1.27E-03
negative regulation of transport (GO:0051051)	487	44	43577	+	2.00	4.97E-05	1.29E-03
RNA splicing (GO:0008380)	395	3	17.87	-	.17	4.99E-05	1.29E-03
chondrocyte development involved in endochondral bone morphogenesis (GO:0003433)	24	8	43709	+	13697	4.98E-05	1.29E-03
negative regulation of catalytic activity (GO:0043086)	797	63	36.06	+	27395	5.03E-05	1.30E-03
embryonic epithelial tube formation (GO:0001838)	126	18	25689	+	42430	5.19E-05	1.33E-03
regulation of kinase activity (GO:0043549)	869	67	39.32	+	25569	5.18E-05	1.33E-03
immune response-activating signal transduction (GO:0002757)	555	7	43794	-	.28	5.23E-05	1.34E-03
negative regulation of gene expression (GO:0010629)	1716	115	77.64	+	17533	5.44E-05	1.39E-03
positive regulation of neuron projection development (GO:0010976)	282	30	28095	+	12816	5.43E-05	1.39E-03
mRNA processing (GO:0006397)	473	5	21.40	-	.23	5.47E-05	1.40E-03
regulation of phospholipase activity (GO:0010517)	70	13	42795	+	43742	5.49E-05	1.40E-03
cellular response to retinoic acid (GO:0071300)	70	13	42795	+	43742	5.49E-05	1.40E-03
positive regulation of cell death (GO:0010942)	702	57	31.76	+	28856	5.54E-05	1.41E-03
cell differentiation involved in kidney development (GO:0061005)	41	10	31413	+	14366	5.59E-05	1.41E-03
cyclic nucleotide metabolic process (GO:0009187)	41	10	31413	+	14366	5.59E-05	1.42E-03
metanephric glomerulus vasculature development (GO:0072239)	6	5	.27	+	18.42	5.59E-05	1.42E-03
protein transport (GO:0015031)	1516	38	68.59	-	.55	5.79E-05	1.46E-03
intracellular transport (GO:0046907)	1522	38	68.87	-	.55	5.81E-05	1.47E-03
ribonucleoprotein complex assembly (GO:0022618)	230	0	15250	-	< 0.01	5.93E-05	1.49E-03
positive regulation of nucleic acid-templated transcription (GO:1903508)	1634	110	73.93	+	17899	6.25E-05	1.57E-03
negative regulation of axonogenesis (GO:0050771)	71	13	44256	+	43589	6.25E-05	1.57E-03
positive regulation of RNA biosynthetic process (GO:1902680)	1635	110	73.98	+	17899	6.29E-05	1.58E-03
positive regulation of mesenchymal cell proliferation (GO:0002053)	25	8	41275	+	43653	6.33E-05	1.58E-03
positive regulation of Wnt signaling pathway (GO:0030177)	179	22	43746	+	26330	6.36E-05	1.59E-03
neural tube closure (GO:0001843)	93	15	44287	+	20515	6.39E-05	1.59E-03
negative regulation of transcription by RNA polymerase II (GO:0000122)	857	66	38.78	+	25569	6.45E-05	1.61E-03
embryonic digit morphogenesis (GO:0042733)	61	12	27791	+	12875	6.49E-05	1.61E-03
regulation of blood circulation (GO:1903522)	287	30	36495	+	11355	6.55E-05	1.62E-03
regulation of protein kinase activity (GO:0045859)	788	62	35.65	+	27030	6.61E-05	1.64E-03
gonad development (GO:0008406)	213	25	23621	+	21582	6.65E-05	1.65E-03
response to BMP (GO:0071772)	105	16	27485	+	13575	6.76E-05	1.66E-03
cellular response to BMP stimulus (GO:0071773)	105	16	27485	+	13575	6.76E-05	1.66E-03
negative regulation of focal adhesion assembly (GO:0051895)	18	7	.81	+	21763	6.75E-05	1.66E-03
cGMP metabolic process (GO:0046068)	18	7	.81	+	21763	6.75E-05	1.67E-03
positive regulation of protein kinase activity (GO:0045860)	531	46	43548	+	33239	6.86E-05	1.68E-03
tube closure (GO:0060606)	94	15	45748	+	19419	7.12E-05	1.74E-03
kidney morphogenesis (GO:0060993)	83	14	27820	+	26724	7.26E-05	1.78E-03
keratan sulfate catabolic process (GO:0042340)	12	6	.54	+	43596	7.68E-05	1.87E-03
growth plate cartilage development (GO:0003417)	34	9	19725	+	31168	7.68E-05	1.87E-03
platelet-derived growth factor receptor signaling pathway (GO:0048008)	34	9	19725	+	31168	7.68E-05	1.87E-03
regulation of anatomical structure size (GO:0090066)	513	45	23.21	+	34335	7.67E-05	1.88E-03
blood coagulation (GO:0007596)	291	30	13.17	+	46784	7.77E-05	1.88E-03
response to external stimulus (GO:0009605)	2391	150	108.18	+	14246	7.76E-05	1.88E-03
positive regulation of transcription by RNA polymerase II (GO:0045944)	1214	86	54.93	+	20821	7.86E-05	1.90E-03
positive regulation of phospholipase C activity (GO:0010863)	43	10	34700	+	41760	7.89E-05	1.90E-03
negative regulation of osteoblast differentiation (GO:0045668)	43	10	34700	+	41760	7.89E-05	1.91E-03
female sex differentiation (GO:0046660)	107	16	30773	+	11018	8.25E-05	1.98E-03
regulation of synapse assembly (GO:0051963)	107	16	30773	+	11018	8.25E-05	1.99E-03
coagulation (GO:0050817)	293	30	13.26	+	46054	8.51E-05	2.04E-03
positive regulation of actin filament bundle assembly (GO:0032233)	63	12	31079	+	44287	8.52E-05	2.04E-03
ureteric bud morphogenesis (GO:0060675)	53	11	14642	+	21641	8.56E-05	2.05E-03
positive regulation of stress fiber assembly (GO:0051496)	53	11	14642	+	21641	8.56E-05	2.05E-03
endocardial cushion formation (GO:0003272)	19	7	.86	+	41852	8.89E-05	2.11E-03
growth plate cartilage morphogenesis (GO:0003422)	19	7	.86	+	41852	8.89E-05	2.11E-03
regulation of cellular response to vascular endothelial growth factor stimulus (GO:1902547)	19	7	.86	+	41852	8.89E-05	2.12E-03
rRNA metabolic process (GO:0016072)	223	0	43718	-	< 0.01	8.88E-05	2.12E-03
regulation of protein kinase B signaling (GO:0051896)	221	25	10.00	+	18295	8.88E-05	2.12E-03
negative regulation of ossification (GO:0030279)	74	13	12844	+	32203	9.06E-05	2.15E-03
negative regulation of phosphorylation (GO:0042326)	441	40	19.95	+	2.00	9.13E-05	2.16E-03
response to fluid shear stress (GO:0034405)	35	9	21186	+	24959	9.28E-05	2.19E-03
branching involved in ureteric bud morphogenesis (GO:0001658)	44	10	36161	+	43501	9.31E-05	2.19E-03
embryonic eye morphogenesis (GO:0048048)	35	9	21186	+	24959	9.28E-05	2.19E-03
positive regulation of apoptotic process (GO:0043065)	648	53	29.32	+	29587	9.28E-05	2.19E-03
stem cell differentiation (GO:0048863)	158	20	42186	+	29252	9.37E-05	2.20E-03
hematopoietic or lymphoid organ development (GO:0048534)	617	51	27.92	+	30317	9.48E-05	2.22E-03
covalent chromatin modification (GO:0016569)	374	3	16.92	-	.18	9.79E-05	2.29E-03
hemostasis (GO:0007599)	296	30	13.39	+	45323	9.79E-05	2.29E-03
axis elongation (GO:0003401)	27	8	44562	+	20241	9.93E-05	2.32E-03
positive regulation of programmed cell death (GO:0043068)	653	53	29.55	+	28856	1.01E-04	2.35E-03
striated muscle cell differentiation (GO:0051146)	206	24	11933	+	20852	1.01E-04	2.36E-03
embryonic placenta development (GO:0001892)	86	14	32568	+	21976	1.02E-04	2.37E-03
positive regulation of small GTPase mediated signal transduction (GO:0051057)	75	13	14305	+	30376	1.02E-04	2.37E-03
epithelial tube formation (GO:0072175)	134	18	43622	+	35462	1.06E-04	2.45E-03
positive regulation of transport (GO:0051050)	995	73	45.02	+	22647	1.07E-04	2.48E-03
regulation of heart contraction (GO:0008016)	241	26	33147	+	13912	1.11E-04	2.58E-03
regulation of cardiac muscle cell differentiation (GO:2000725)	36	9	23012	+	19480	1.12E-04	2.58E-03
hemopoiesis (GO:0030097)	568	48	25.70	+	31778	1.12E-04	2.59E-03
peptide transport (GO:0015833)	1541	40	69.73	-	.57	1.14E-04	2.62E-03
response to inorganic substance (GO:0010035)	539	46	24.39	+	32509	1.14E-04	2.62E-03
regulation of kidney development (GO:0090183)	55	11	17930	+	15432	1.14E-04	2.62E-03
positive regulation of wound healing (GO:0090303)	55	11	17930	+	15432	1.14E-04	2.62E-03
cartilage condensation (GO:0001502)	20	7	.90	+	27211	1.16E-04	2.64E-03
nitrogen compound transport (GO:0071705)	1848	51	83.62	-	.61	1.20E-04	2.73E-03
aorta morphogenesis (GO:0035909)	28	8	46388	+	11475	1.23E-04	2.80E-03
anatomical structure maturation (GO:0071695)	136	18	42156	+	34001	1.25E-04	2.85E-03
maternal process involved in female pregnancy (GO:0060135)	66	12	36192	+	43500	1.26E-04	2.86E-03
positive regulation of response to wounding (GO:1903036)	66	12	36192	+	43500	1.26E-04	2.86E-03
tube formation (GO:0035148)	149	19	27181	+	29983	1.27E-04	2.89E-03
amide transport (GO:0042886)	1573	41	71.17	-	.58	1.29E-04	2.91E-03
positive regulation of cellular component organization (GO:0051130)	1206	85	54.57	+	20455	1.29E-04	2.93E-03
positive regulation of cell projection organization (GO:0031346)	383	36	17.33	+	43679	1.31E-04	2.95E-03
rRNA processing (GO:0006364)	212	0	21794	-	< 0.01	1.31E-04	2.95E-03
primary neural tube formation (GO:0014020)	100	15	19085	+	11749	1.32E-04	2.98E-03
regulation of collagen biosynthetic process (GO:0032965)	37	9	24473	+	14001	1.34E-04	3.00E-03
carbohydrate derivative biosynthetic process (GO:1901137)	611	50	27.65	+	29587	1.33E-04	3.00E-03
mitochondrial transport (GO:0006839)	216	0	28369	-	< 0.01	1.34E-04	3.02E-03
histone modification (GO:0016570)	363	3	16.42	-	.18	1.37E-04	3.08E-03
regulation of blood vessel endothelial cell migration (GO:0043535)	89	14	43528	+	17593	1.41E-04	3.14E-03
regulation of smoothened signaling pathway (GO:0008589)	78	13	19419	+	24898	1.45E-04	3.23E-03
mesenchymal-epithelial cell signaling (GO:0060638)	8	5	.36	+	13.81	1.45E-04	3.23E-03
inner ear morphogenesis (GO:0042472)	101	15	20911	+	46813	1.46E-04	3.23E-03
glomerulus morphogenesis (GO:0072102)	8	5	.36	+	13.81	1.45E-04	3.23E-03
mitochondrion organization (GO:0007005)	443	5	43575	-	.25	1.45E-04	3.23E-03
immune response-regulating signaling pathway (GO:0002764)	592	9	26.79	-	.34	1.46E-04	3.24E-03
negative regulation of adherens junction organization (GO:1903392)	21	7	.95	+	13697	1.48E-04	3.28E-03
cardiac left ventricle morphogenesis (GO:0003214)	14	6	.63	+	17411	1.49E-04	3.28E-03
cell aggregation (GO:0098743)	21	7	.95	+	13697	1.48E-04	3.28E-03
protein heterotrimerization (GO:0070208)	14	6	.63	+	17411	1.49E-04	3.28E-03
regulation of endothelial cell chemotaxis (GO:2001026)	21	7	.95	+	13697	1.48E-04	3.29E-03
positive regulation of epithelial to mesenchymal transition (GO:0010718)	47	10	41306	+	25659	1.49E-04	3.29E-03
negative regulation of protein localization to nucleus (GO:1900181)	29	8	11324	+	43744	1.51E-04	3.31E-03
developmental cell growth (GO:0048588)	90	14	43650	+	16132	1.56E-04	3.42E-03
negative regulation of cellular protein localization (GO:1903828)	114	16	42491	+	43741	1.60E-04	3.50E-03
regulation of metabolic process (GO:0019222)	6707	360	303.47	+	43466	1.65E-04	3.61E-03
actin filament-based process (GO:0030029)	566	47	25.61	+	30682	1.66E-04	3.62E-03
regulation of muscle cell differentiation (GO:0051147)	153	19	33756	+	27061	1.74E-04	3.79E-03
neuron recognition (GO:0008038)	48	10	42767	+	22007	1.74E-04	3.79E-03
neural crest cell development (GO:0014032)	80	13	22706	+	21610	1.81E-04	3.93E-03
endothelial cell differentiation (GO:0045446)	80	13	22706	+	21610	1.81E-04	3.94E-03
negative regulation of smoothened signaling pathway (GO:0045879)	30	8	13150	+	32629	1.84E-04	3.96E-03
placenta blood vessel development (GO:0060674)	30	8	13150	+	32629	1.84E-04	3.96E-03
detection of chemical stimulus (GO:0009593)	517	7	23.39	-	.30	1.83E-04	3.97E-03
chondrocyte differentiation involved in endochondral bone morphogenesis (GO:0003413)	30	8	13150	+	32629	1.84E-04	3.97E-03
positive regulation of Rho protein signal transduction (GO:0035025)	30	8	13150	+	32629	1.84E-04	3.98E-03
embryonic skeletal system development (GO:0048706)	128	17	28976	+	34366	1.84E-04	3.98E-03
regulation of neuron projection regeneration (GO:0070570)	30	8	13150	+	32629	1.84E-04	3.98E-03
positive regulation of catalytic activity (GO:0043085)	1425	96	64.48	+	17899	1.86E-04	4.01E-03
negative regulation of smooth muscle cell migration (GO:0014912)	22	7	1.00	+	43531	1.88E-04	4.03E-03
embryo implantation (GO:0007566)	39	9	27760	+	43743	1.88E-04	4.03E-03
negative regulation of endothelial cell proliferation (GO:0001937)	39	9	27760	+	43743	1.88E-04	4.04E-03
response to fibroblast growth factor (GO:0071774)	116	16	45778	+	43588	1.91E-04	4.09E-03
cell growth (GO:0016049)	92	14	42461	+	13210	1.92E-04	4.09E-03
establishment of protein localization (GO:0045184)	1609	43	72.80	-	.59	1.96E-04	4.17E-03
positive regulation of phospholipase activity (GO:0010518)	59	11	24504	+	43803	1.97E-04	4.18E-03
intracellular protein transport (GO:0006886)	995	22	45.02	-	.49	1.96E-04	4.18E-03
negative regulation of RNA metabolic process (GO:0051253)	1334	91	60.36	+	18629	2.00E-04	4.24E-03
positive regulation of endothelial cell chemotaxis (GO:2001028)	15	6	.68	+	30895	2.01E-04	4.26E-03
cellular response to amino acid stimulus (GO:0071230)	70	12	42795	+	28915	2.05E-04	4.34E-03
positive regulation of transferase activity (GO:0051347)	652	52	29.50	+	27760	2.09E-04	4.43E-03
development of primary female sexual characteristics (GO:0046545)	93	14	44287	+	12114	2.12E-04	4.47E-03
tissue migration (GO:0090130)	93	14	44287	+	12114	2.12E-04	4.47E-03
cellular response to lipid (GO:0071396)	523	44	23.66	+	31413	2.12E-04	4.47E-03
smooth muscle cell migration (GO:0014909)	9	5	.41	+	47088	2.17E-04	4.56E-03
collagen biosynthetic process (GO:0032964)	9	5	.41	+	47088	2.17E-04	4.57E-03
regulation of extrinsic apoptotic signaling pathway (GO:2001236)	156	19	43623	+	25235	2.18E-04	4.57E-03
second-messenger-mediated signaling (GO:0019932)	335	32	15.16	+	43771	2.20E-04	4.61E-03
response to oxidative stress (GO:0006979)	384	35	17.37	+	43467	2.22E-04	4.65E-03
regulation of fibroblast proliferation (GO:0048145)	82	13	25993	+	18323	2.25E-04	4.70E-03
mesoderm morphogenesis (GO:0048332)	71	12	44256	+	27089	2.30E-04	4.81E-03
regulation of endothelial cell apoptotic process (GO:2000351)	50	10	46054	+	15432	2.32E-04	4.84E-03
cyclic nucleotide biosynthetic process (GO:0009190)	23	7	43556	+	26816	2.36E-04	4.89E-03
regulation of vascular associated smooth muscle cell migration (GO:1904752)	23	7	43556	+	26816	2.36E-04	4.90E-03
negative regulation of cell junction assembly (GO:1901889)	23	7	43556	+	26816	2.36E-04	4.90E-03
basement membrane organization (GO:0071711)	23	7	43556	+	26816	2.36E-04	4.91E-03
cyclic purine nucleotide metabolic process (GO:0052652)	23	7	43556	+	26816	2.36E-04	4.92E-03
trabecula formation (GO:0060343)	23	7	43556	+	26816	2.36E-04	4.92E-03
regulation of stress fiber assembly (GO:0051492)	83	13	27820	+	16862	2.50E-04	5.16E-03
amide biosynthetic process (GO:0043604)	536	8	24.25	-	.33	2.54E-04	5.25E-03
regulation of actin filament bundle assembly (GO:0032231)	95	14	11049	+	46082	2.58E-04	5.31E-03
cardiac ventricle morphogenesis (GO:0003208)	72	12	46082	+	24898	2.58E-04	5.31E-03
mammary gland duct morphogenesis (GO:0060603)	32	8	16438	+	19480	2.68E-04	5.51E-03
regulation of leukocyte migration (GO:0002685)	196	22	31990	+	17564	2.70E-04	5.55E-03
regulation of reproductive process (GO:2000241)	159	19	43647	+	23408	2.71E-04	5.56E-03
positive regulation of lipid metabolic process (GO:0045834)	146	18	22433	+	26330	2.76E-04	5.65E-03
stem cell development (GO:0048864)	84	13	29281	+	15401	2.77E-04	5.67E-03
neural tube formation (GO:0001841)	108	15	32599	+	43649	2.80E-04	5.72E-03
spinal cord development (GO:0021510)	108	15	32599	+	43649	2.80E-04	5.73E-03
regulation of cellular metabolic process (GO:0031323)	6245	336	282.57	+	43466	2.90E-04	5.91E-03
RNA splicing, via transesterification reactions (GO:0000375)	298	2	13.48	-	.15	2.91E-04	5.91E-03
nucleic acid phosphodiester bond hydrolysis (GO:0090305)	299	2	13.53	-	.15	2.91E-04	5.92E-03
negative regulation of heart growth (GO:0061117)	24	7	43709	+	16589	2.94E-04	5.95E-03
growth plate cartilage chondrocyte differentiation (GO:0003418)	24	7	43709	+	16589	2.94E-04	5.95E-03
cell cycle checkpoint (GO:0000075)	198	0	35278	-	< 0.01	2.95E-04	5.96E-03
regulation of phosphatidylinositol 3-kinase signaling (GO:0014066)	121	16	17288	+	33635	2.94E-04	5.96E-03
negative regulation of cardiac muscle tissue growth (GO:0055022)	24	7	43709	+	16589	2.94E-04	5.96E-03
non-canonical Wnt signaling pathway (GO:0035567)	134	17	43622	+	29252	2.99E-04	6.03E-03
cardiac muscle cell contraction (GO:0086003)	42	9	32874	+	27120	3.04E-04	6.11E-03
response to drug (GO:0042493)	1013	72	45.83	+	20821	3.04E-04	6.11E-03
smooth muscle contraction (GO:0006939)	52	10	12816	+	45748	3.06E-04	6.15E-03
cellular response to fibroblast growth factor stimulus (GO:0044344)	109	15	34060	+	43558	3.06E-04	6.15E-03
cell proliferation involved in kidney development (GO:0072111)	10	5	.45	+	43596	3.14E-04	6.28E-03
metanephric glomerulus development (GO:0072224)	10	5	.45	+	43596	3.14E-04	6.29E-03
response to steroid hormone (GO:0048545)	328	31	14.84	+	43710	3.18E-04	6.36E-03
positive regulation of cartilage development (GO:0061036)	33	8	17899	+	13271	3.20E-04	6.39E-03
embryonic forelimb morphogenesis (GO:0035115)	33	8	17899	+	13271	3.20E-04	6.39E-03
sulfur compound biosynthetic process (GO:0044272)	182	21	45139	+	20121	3.25E-04	6.48E-03
negative regulation of nucleobase-containing compound metabolic process (GO:0045934)	1433	95	64.84	+	17168	3.27E-04	6.50E-03
developmental maturation (GO:0021700)	240	25	31686	+	10990	3.29E-04	6.54E-03
immune system development (GO:0002520)	655	51	29.64	+	26299	3.32E-04	6.58E-03
pulmonary valve morphogenesis (GO:0003184)	17	6	.77	+	29403	3.47E-04	6.84E-03
retina vasculature development in camera-type eye (GO:0061298)	17	6	.77	+	29403	3.47E-04	6.85E-03
smooth muscle tissue development (GO:0048745)	17	6	.77	+	29403	3.47E-04	6.86E-03
cell differentiation involved in metanephros development (GO:0072202)	17	6	.77	+	29403	3.47E-04	6.87E-03
sensory perception of chemical stimulus (GO:0007606)	532	8	43670	-	.33	3.52E-04	6.93E-03
ovulation cycle process (GO:0022602)	43	9	34700	+	23102	3.53E-04	6.96E-03
regulation of cell size (GO:0008361)	185	21	13728	+	18660	3.56E-04	7.00E-03
negative regulation of transforming growth factor beta receptor signaling pathway (GO:0030512)	75	12	14305	+	19784	3.60E-04	7.07E-03
cGMP-mediated signaling (GO:0019934)	25	7	41275	+	43617	3.63E-04	7.10E-03
regulation of homotypic cell-cell adhesion (GO:0034110)	25	7	41275	+	43617	3.63E-04	7.11E-03
regulation of transmembrane transport (GO:0034762)	566	46	25.61	+	29221	3.66E-04	7.17E-03
response to cortisol (GO:0051414)	5	4	.23	+	17.68	3.69E-04	7.21E-03
regulation of systemic arterial blood pressure (GO:0003073)	99	14	17624	+	41334	3.76E-04	7.34E-03
positive regulation of vascular smooth muscle cell proliferation (GO:1904707)	34	8	19725	+	43952	3.81E-04	7.42E-03
positive regulation of morphogenesis of an epithelium (GO:1905332)	34	8	19725	+	43952	3.81E-04	7.42E-03
positive regulation of protein serine/threonine kinase activity (GO:0071902)	335	31	15.16	+	43587	3.84E-04	7.46E-03
gliogenesis (GO:0042063)	219	23	33482	+	11720	3.84E-04	7.46E-03
positive regulation of RNA metabolic process (GO:0051254)	1719	110	77.78	+	14977	3.87E-04	7.51E-03
regulation of cellular localization (GO:0060341)	917	66	41.49	+	21551	3.94E-04	7.64E-03
cellular nitrogen compound catabolic process (GO:0044270)	420	5	19.00	-	.26	3.97E-04	7.67E-03
regulation of establishment of planar polarity (GO:0090175)	112	15	43651	+	35096	3.98E-04	7.68E-03
regulation of actin filament organization (GO:0110053)	263	26	33178	+	43132	4.04E-04	7.80E-03
regulation of metal ion transport (GO:0010959)	392	35	17.74	+	35431	4.06E-04	7.82E-03
forebrain development (GO:0030900)	392	35	17.74	+	35431	4.06E-04	7.82E-03
negative regulation of biosynthetic process (GO:0009890)	1550	101	70.13	+	16072	4.10E-04	7.87E-03
lung morphogenesis (GO:0060425)	44	9	36161	+	19085	4.10E-04	7.88E-03
endothelial cell migration (GO:0043542)	65	11	34366	+	27089	4.11E-04	7.89E-03
positive regulation of peptidyl-tyrosine phosphorylation (GO:0050731)	189	21	20302	+	16834	4.14E-04	7.93E-03
response to vitamin (GO:0033273)	88	13	35855	+	46082	4.14E-04	7.94E-03
response to cytokine (GO:0034097)	1114	77	50.40	+	19360	4.18E-04	8.00E-03
immune response-activating cell surface receptor signaling pathway (GO:0002429)	447	6	20.23	-	.30	4.20E-04	8.02E-03
RNA splicing, via transesterification reactions with bulged adenosine as nucleophile (GO:0000377)	295	2	13.35	-	.15	4.33E-04	8.25E-03
protein metabolic process (GO:0019538)	4326	242	195.74	+	45292	4.34E-04	8.25E-03
mRNA splicing, via spliceosome (GO:0000398)	295	2	13.35	-	.15	4.33E-04	8.26E-03
protein modification by small protein removal (GO:0070646)	295	2	13.35	-	.15	4.33E-04	8.27E-03
response to estradiol (GO:0032355)	139	17	47270	+	25600	4.39E-04	8.33E-03
chondrocyte morphogenesis involved in endochondral bone morphogenesis (GO:0003414)	18	6	.81	+	13697	4.46E-04	8.37E-03
growth plate cartilage chondrocyte morphogenesis (GO:0003429)	18	6	.81	+	13697	4.46E-04	8.38E-03
positive regulation of collagen biosynthetic process (GO:0032967)	26	7	43101	+	34820	4.43E-04	8.38E-03
regulation of vascular endothelial growth factor signaling pathway (GO:1900746)	18	6	.81	+	13697	4.46E-04	8.39E-03
epithelial tube branching involved in lung morphogenesis (GO:0060441)	26	7	43101	+	34820	4.43E-04	8.39E-03
negative regulation of cellular macromolecule biosynthetic process (GO:2000113)	1390	92	62.89	+	16803	4.43E-04	8.40E-03
chondrocyte morphogenesis (GO:0090171)	18	6	.81	+	13697	4.46E-04	8.40E-03
kidney mesenchyme development (GO:0072074)	18	6	.81	+	13697	4.46E-04	8.41E-03
negative regulation of cellular response to transforming growth factor beta stimulus (GO:1903845)	77	12	17593	+	16132	4.45E-04	8.41E-03
cardiac atrium development (GO:0003230)	35	8	21186	+	43590	4.50E-04	8.44E-03
regulation of renal system process (GO:0098801)	35	8	21186	+	43590	4.50E-04	8.45E-03
positive regulation of blood vessel endothelial cell migration (GO:0043536)	55	10	17930	+	43500	4.53E-04	8.48E-03
cardiac muscle cell differentiation (GO:0055007)	89	13	43528	+	44986	4.56E-04	8.53E-03
rhythmic process (GO:0048511)	274	27	14946	+	43132	4.64E-04	8.66E-03
nucleobase-containing compound catabolic process (GO:0034655)	371	4	16.79	-	.24	4.66E-04	8.69E-03
coronary vasculature development (GO:0060976)	45	9	43557	+	15432	4.73E-04	8.81E-03
positive regulation of molecular function (GO:0044093)	1783	113	80.67	+	14611	4.77E-04	8.88E-03
cellular response to organonitrogen compound (GO:0071417)	594	47	26.88	+	27395	4.99E-04	9.27E-03
pattern specification process (GO:0007389)	433	37	19.59	+	32509	5.00E-04	9.28E-03
BMP signaling pathway (GO:0030509)	90	13	43650	+	43525	5.02E-04	9.31E-03
response to carbohydrate (GO:0009743)	176	20	35247	+	18660	5.09E-04	9.42E-03
sulfur compound catabolic process (GO:0044273)	56	10	19391	+	34759	5.14E-04	9.51E-03
positive regulation of Ras protein signal transduction (GO:0046579)	67	11	43527	+	23071	5.16E-04	9.54E-03
gene expression (GO:0010467)	2011	60	90.99	-	.66	5.21E-04	9.61E-03
axon extension (GO:0048675)	36	8	23012	+	33329	5.30E-04	9.77E-03
outflow tract septum morphogenesis (GO:0003148)	27	7	44562	+	26785	5.37E-04	9.88E-03
positive regulation of collagen metabolic process (GO:0010714)	27	7	44562	+	26785	5.37E-04	9.89E-03
carbohydrate derivative metabolic process (GO:1901135)	1014	71	45.88	+	20090	5.39E-04	9.90E-03
regulation of epithelial cell apoptotic process (GO:1904035)	79	12	20880	+	13210	5.47E-04	1.00E-02
regulation of epithelial tube formation (GO:1905276)	19	6	.86	+	35947	5.65E-04	1.04E-02
glycoprotein metabolic process (GO:0009100)	385	34	17.42	+	34700	5.69E-04	1.04E-02
response to alcohol (GO:0097305)	238	24	28399	+	44958	5.81E-04	1.06E-02
response to peptide (GO:1901652)	472	39	21.36	+	30317	5.91E-04	1.08E-02
regulation of prostatic bud formation (GO:0060685)	6	4	.27	+	14.73	5.94E-04	1.08E-02
non-canonical Wnt signaling pathway via MAPK cascade (GO:0038030)	6	4	.27	+	14.73	5.94E-04	1.08E-02
cGMP biosynthetic process (GO:0006182)	12	5	.54	+	44440	6.02E-04	1.09E-02
chronic inflammatory response (GO:0002544)	12	5	.54	+	44440	6.02E-04	1.10E-02
regulation of actomyosin structure organization (GO:0110020)	92	13	42461	+	43802	6.05E-04	1.10E-02
protein processing (GO:0016485)	157	18	43745	+	19391	6.07E-04	1.10E-02
regulation of gastrulation (GO:0010470)	37	8	24473	+	28581	6.20E-04	1.12E-02
trabecula morphogenesis (GO:0061383)	47	9	41306	+	45017	6.24E-04	1.13E-02
cellular macromolecule catabolic process (GO:0044265)	897	20	40.59	-	.49	6.25E-04	1.13E-02
detection of mechanical stimulus (GO:0050982)	47	9	41306	+	45017	6.24E-04	1.13E-02
cellular response to nitrogen compound (GO:1901699)	653	50	29.55	+	25204	6.30E-04	1.14E-02
mesoderm formation (GO:0001707)	69	11	43802	+	19054	6.43E-04	1.16E-02
negative regulation of protein serine/threonine kinase activity (GO:0071901)	132	16	35551	+	24869	6.97E-04	1.25E-02
metanephric nephron morphogenesis (GO:0072273)	20	6	.90	+	23163	7.08E-04	1.27E-02
nitric oxide mediated signal transduction (GO:0007263)	20	6	.90	+	23163	7.08E-04	1.27E-02
digestive tract morphogenesis (GO:0048546)	48	9	42767	+	41730	7.13E-04	1.28E-02
positive chemotaxis (GO:0050918)	48	9	42767	+	41730	7.13E-04	1.28E-02
regulation of macromolecule metabolic process (GO:0060255)	6180	329	279.62	+	43101	7.26E-04	1.30E-02
biomineral tissue development (GO:0031214)	94	13	45748	+	43619	7.25E-04	1.30E-02
positive regulation of canonical Wnt signaling pathway (GO:0090263)	146	17	22433	+	20852	7.27E-04	1.30E-02
biomineralization (GO:0110148)	94	13	45748	+	43619	7.25E-04	1.30E-02
hormone metabolic process (GO:0042445)	201	21	43717	+	11355	7.34E-04	1.31E-02
cell junction assembly (GO:0034329)	168	19	22098	+	18295	7.51E-04	1.34E-02
fat cell differentiation (GO:0045444)	107	14	30773	+	32540	7.55E-04	1.34E-02
negative regulation of cellular biosynthetic process (GO:0031327)	1525	98	69.00	+	15342	7.57E-04	1.34E-02
embryonic skeletal system morphogenesis (GO:0048704)	95	13	11049	+	43499	7.92E-04	1.40E-02
positive regulation of lipase activity (GO:0060193)	71	11	44256	+	15401	7.95E-04	1.41E-02
regulation of cell fate specification (GO:0042659)	13	5	.59	+	18476	8.04E-04	1.42E-02
sequestering of extracellular ligand from receptor (GO:0035581)	13	5	.59	+	18476	8.04E-04	1.42E-02
planar cell polarity pathway involved in neural tube closure (GO:0090179)	13	5	.59	+	18476	8.04E-04	1.42E-02
regulation of synapse structure or activity (GO:0050803)	229	23	13424	+	44593	8.10E-04	1.43E-02
epithelial cell migration (GO:0010631)	83	12	27820	+	43891	8.09E-04	1.43E-02
bone mineralization (GO:0030282)	49	9	44593	+	43620	8.12E-04	1.43E-02
neuron migration (GO:0001764)	121	15	17288	+	27061	8.22E-04	1.45E-02
negative regulation of intracellular transport (GO:0032387)	60	10	25965	+	24898	8.27E-04	1.45E-02
regulation of organic acid transport (GO:0032890)	60	10	25965	+	24898	8.27E-04	1.45E-02
cardiac muscle cell action potential involved in contraction (GO:0086002)	39	8	27760	+	19450	8.38E-04	1.47E-02
regulation of response to stress (GO:0080134)	1494	96	67.60	+	15342	8.54E-04	1.49E-02
regulation of lipase activity (GO:0060191)	96	13	12510	+	36192	8.65E-04	1.51E-02
pulmonary valve development (GO:0003177)	21	6	.95	+	11475	8.77E-04	1.53E-02
regulation of primary metabolic process (GO:0080090)	6051	322	273.79	+	43101	8.79E-04	1.53E-02
negative regulation of cardiocyte differentiation (GO:1905208)	21	6	.95	+	11475	8.77E-04	1.53E-02
presynapse assembly (GO:0099054)	21	6	.95	+	11475	8.77E-04	1.53E-02
protein modification by small protein conjugation or removal (GO:0070647)	992	24	44.88	-	.53	8.76E-04	1.53E-02
negative regulation of ion transport (GO:0043271)	149	17	27181	+	19025	8.93E-04	1.55E-02
protein deubiquitination (GO:0016579)	278	2	21520	-	.16	8.96E-04	1.55E-02
mammary gland formation (GO:0060592)	7	4	.32	+	23346	9.02E-04	1.56E-02
olfactory bulb interneuron development (GO:0021891)	7	4	.32	+	23346	9.02E-04	1.56E-02
endothelial cell fate commitment (GO:0060839)	7	4	.32	+	23346	9.02E-04	1.56E-02
paracrine signaling (GO:0038001)	7	4	.32	+	23346	9.02E-04	1.56E-02
negative regulation of gastrulation (GO:2000542)	7	4	.32	+	23346	9.02E-04	1.56E-02
cardiac atrium morphogenesis (GO:0003209)	30	7	13150	+	42491	9.19E-04	1.58E-02
regulation of bone remodeling (GO:0046850)	50	9	46054	+	35855	9.21E-04	1.58E-02
neuron projection regeneration (GO:0031102)	30	7	13150	+	42491	9.19E-04	1.58E-02
endocrine process (GO:0050886)	50	9	46054	+	35855	9.21E-04	1.58E-02
integrin-mediated signaling pathway (GO:0007229)	97	13	14336	+	35096	9.42E-04	1.62E-02
synapse assembly (GO:0007416)	97	13	14336	+	35096	9.42E-04	1.62E-02
regulation of cytokine production (GO:0001817)	700	52	31.67	+	23377	9.48E-04	1.62E-02
regulation of striated muscle cell apoptotic process (GO:0010662)	40	8	29587	+	15432	9.68E-04	1.65E-02
positive regulation of kidney development (GO:0090184)	40	8	29587	+	15432	9.68E-04	1.65E-02
cell fate determination (GO:0001709)	40	8	29587	+	15432	9.68E-04	1.65E-02
positive regulation of ion transport (GO:0043270)	279	26	22981	+	43618	9.67E-04	1.65E-02
regulation of heart morphogenesis (GO:2000826)	40	8	29587	+	15432	9.68E-04	1.65E-02
muscle organ morphogenesis (GO:0048644)	85	12	31107	+	43802	9.75E-04	1.66E-02
positive regulation of nucleobase-containing compound metabolic process (GO:0045935)	1881	116	85.11	+	13150	9.93E-04	1.69E-02
development of primary male sexual characteristics (GO:0046546)	137	16	43983	+	21217	1.00E-03	1.70E-02
regulation of transferase activity (GO:0051338)	980	68	44.34	+	19360	1.02E-03	1.73E-02
regulation of pathway-restricted SMAD protein phosphorylation (GO:0060393)	62	10	29618	+	20515	1.03E-03	1.75E-02
response to antibiotic (GO:0046677)	310	28	43538	+	2.00	1.04E-03	1.77E-02
cell migration involved in heart development (GO:0060973)	14	5	.63	+	32690	1.05E-03	1.77E-02
convergent extension (GO:0060026)	14	5	.63	+	32690	1.05E-03	1.77E-02
negative regulation of cardiac muscle cell proliferation (GO:0060044)	14	5	.63	+	32690	1.05E-03	1.78E-02
male sex differentiation (GO:0046661)	158	18	42186	+	19025	1.05E-03	1.78E-02
metanephric mesenchyme development (GO:0072075)	14	5	.63	+	32690	1.05E-03	1.78E-02
heterocycle catabolic process (GO:0046700)	419	6	18.96	-	.32	1.06E-03	1.78E-02
organelle fission (GO:0048285)	306	3	13.85	-	.22	1.06E-03	1.79E-02
response to reactive oxygen species (GO:0000302)	193	20	26877	+	47150	1.07E-03	1.79E-02
epithelium migration (GO:0090132)	86	12	32568	+	43680	1.07E-03	1.79E-02
positive regulation of phosphatidylinositol 3-kinase signaling (GO:0014068)	86	12	32568	+	43680	1.07E-03	1.79E-02
muscle cell migration (GO:0014812)	22	6	1.00	+	43530	1.08E-03	1.80E-02
smoothened signaling pathway (GO:0007224)	74	11	12844	+	47178	1.08E-03	1.80E-02
lymph vessel development (GO:0001945)	22	6	1.00	+	43530	1.08E-03	1.80E-02
regulation of osteoblast proliferation (GO:0033688)	22	6	1.00	+	43530	1.08E-03	1.80E-02
methylation (GO:0032259)	311	3	43660	-	.21	1.09E-03	1.82E-02
specification of symmetry (GO:0009799)	125	15	24228	+	23774	1.11E-03	1.84E-02
positive regulation of calcium ion transport (GO:0051928)	125	15	24228	+	23774	1.11E-03	1.84E-02
forelimb morphogenesis (GO:0035136)	41	8	31413	+	11414	1.11E-03	1.85E-02
regulation of synapse organization (GO:0050807)	220	22	34943	+	44228	1.13E-03	1.88E-02
response to organophosphorus (GO:0046683)	139	16	47270	+	19756	1.15E-03	1.90E-02
neuron projection extension (GO:1990138)	63	10	31079	+	18688	1.15E-03	1.91E-02
sensory perception of pain (GO:0019233)	75	11	14305	+	45352	1.19E-03	1.96E-02
mesoderm development (GO:0007498)	126	15	25689	+	23043	1.19E-03	1.97E-02
negative regulation of macromolecule biosynthetic process (GO:0010558)	1471	94	66.56	+	14977	1.23E-03	2.03E-02
cell cycle phase (GO:0022403)	267	2	43689	-	.17	1.24E-03	2.04E-02
mitotic cell cycle phase (GO:0098763)	267	2	43689	-	.17	1.24E-03	2.04E-02
biological phase (GO:0044848)	267	2	43689	-	.17	1.24E-03	2.05E-02
DNA recombination (GO:0006310)	221	1	10.00	-	.10	1.26E-03	2.06E-02
female gonad development (GO:0008585)	88	12	35855	+	43468	1.28E-03	2.09E-02
detection of mechanical stimulus involved in sensory perception (GO:0050974)	32	7	16438	+	30407	1.27E-03	2.09E-02
actin-mediated cell contraction (GO:0070252)	88	12	35855	+	43468	1.28E-03	2.09E-02
regulation of endothelial cell differentiation (GO:0045601)	32	7	16438	+	30407	1.27E-03	2.09E-02
positive regulation of axonogenesis (GO:0050772)	88	12	35855	+	43468	1.28E-03	2.09E-02
neuromuscular junction development (GO:0007528)	42	8	32874	+	44287	1.28E-03	2.09E-02
regulation of tissue remodeling (GO:0034103)	76	11	16132	+	43891	1.31E-03	2.11E-02
axon regeneration (GO:0031103)	23	6	43556	+	28246	1.31E-03	2.11E-02
regulation of insulin-like growth factor receptor signaling pathway (GO:0043567)	23	6	43556	+	28246	1.31E-03	2.11E-02
meiotic cell cycle (GO:0051321)	223	1	43718	-	.10	1.30E-03	2.11E-02
endothelial cell proliferation (GO:0001935)	23	6	43556	+	28246	1.31E-03	2.12E-02
branching involved in mammary gland duct morphogenesis (GO:0060444)	23	6	43556	+	28246	1.31E-03	2.12E-02
negative regulation of glial cell apoptotic process (GO:0034351)	8	4	.36	+	43596	1.31E-03	2.12E-02
regulation of striated muscle cell differentiation (GO:0051153)	101	13	20911	+	30713	1.31E-03	2.12E-02
platelet-derived growth factor receptor-beta signaling pathway (GO:0035791)	8	4	.36	+	43596	1.31E-03	2.12E-02
mesenchymal cell differentiation involved in renal system development (GO:2001012)	8	4	.36	+	43596	1.31E-03	2.12E-02
glomerular mesangium development (GO:0072109)	8	4	.36	+	43596	1.31E-03	2.13E-02
mesenchymal cell differentiation involved in kidney development (GO:0072161)	8	4	.36	+	43596	1.31E-03	2.13E-02
regulation of nitrogen compound metabolic process (GO:0051171)	5868	312	265.51	+	43101	1.32E-03	2.13E-02
bone trabecula formation (GO:0060346)	8	4	.36	+	43596	1.31E-03	2.13E-02
cochlea development (GO:0090102)	53	9	14642	+	27454	1.33E-03	2.13E-02
extracellular regulation of signal transduction (GO:1900115)	15	5	.68	+	13697	1.35E-03	2.16E-02
extracellular negative regulation of signal transduction (GO:1900116)	15	5	.68	+	13697	1.35E-03	2.17E-02
regulation of establishment of planar polarity involved in neural tube closure (GO:0090178)	15	5	.68	+	13697	1.35E-03	2.17E-02
positive regulation of hormone metabolic process (GO:0032352)	15	5	.68	+	13697	1.35E-03	2.17E-02
regulation of Wnt signaling pathway, planar cell polarity pathway (GO:2000095)	15	5	.68	+	13697	1.35E-03	2.17E-02
ureter development (GO:0072189)	15	5	.68	+	13697	1.35E-03	2.18E-02
organelle localization (GO:0051640)	578	11	26.15	-	.42	1.39E-03	2.21E-02
mitotic cell cycle checkpoint (GO:0007093)	159	0	43647	-	< 0.01	1.40E-03	2.24E-02
negative regulation of MAPK cascade (GO:0043409)	167	18	20637	+	13912	1.43E-03	2.28E-02
cell chemotaxis (GO:0060326)	208	21	15220	+	44958	1.45E-03	2.31E-02
tertiary branching involved in mammary gland duct morphogenesis (GO:0060748)	3	3	.14	+	43760	1.47E-03	2.31E-02
apoptotic process involved in luteolysis (GO:0061364)	3	3	.14	+	43760	1.47E-03	2.31E-02
regulation of smooth muscle cell-matrix adhesion (GO:2000097)	3	3	.14	+	43760	1.47E-03	2.31E-02
regulation of post-translational protein modification (GO:1901873)	3	3	.14	+	43760	1.47E-03	2.32E-02
lung alveolus development (GO:0048286)	43	8	34700	+	43773	1.46E-03	2.32E-02
negative regulation of post-translational protein modification (GO:1901874)	3	3	.14	+	43760	1.47E-03	2.32E-02
cell-substrate junction assembly (GO:0007044)	43	8	34700	+	43773	1.46E-03	2.32E-02
metanephric glomerulus morphogenesis (GO:0072275)	3	3	.14	+	43760	1.47E-03	2.32E-02
metanephric glomerulus vasculature morphogenesis (GO:0072276)	3	3	.14	+	43760	1.47E-03	2.32E-02
metanephric glomerular capillary formation (GO:0072277)	3	3	.14	+	43760	1.47E-03	2.32E-02
RNA modification (GO:0009451)	164	0	15523	-	< 0.01	1.46E-03	2.33E-02
negative regulation of muscle cell differentiation (GO:0051148)	54	9	16103	+	24898	1.49E-03	2.33E-02
negative regulation of organ growth (GO:0046621)	33	7	17899	+	25294	1.49E-03	2.34E-02
stem cell proliferation (GO:0072089)	54	9	16103	+	24898	1.49E-03	2.34E-02
regulation of vascular endothelial growth factor receptor signaling pathway (GO:0030947)	33	7	17899	+	25294	1.49E-03	2.34E-02
immune response-regulating cell surface receptor signaling pathway (GO:0002768)	482	8	21.81	-	.37	1.50E-03	2.36E-02
cognition (GO:0050890)	303	27	13.71	+	35431	1.51E-03	2.36E-02
negative regulation of extrinsic apoptotic signaling pathway (GO:2001237)	103	13	24198	+	28887	1.54E-03	2.41E-02
positive regulation of reproductive process (GO:2000243)	78	11	19419	+	43802	1.58E-03	2.45E-02
lens development in camera-type eye (GO:0002088)	78	11	19419	+	43802	1.58E-03	2.45E-02
cell surface receptor signaling pathway involved in heart development (GO:0061311)	24	6	43709	+	19480	1.57E-03	2.45E-02
cranial skeletal system development (GO:1904888)	66	10	36192	+	12844	1.58E-03	2.45E-02
secondary palate development (GO:0062009)	24	6	43709	+	19480	1.57E-03	2.45E-02
presynapse organization (GO:0099172)	24	6	43709	+	19480	1.57E-03	2.46E-02
protein hydroxylation (GO:0018126)	24	6	43709	+	19480	1.57E-03	2.46E-02
regulation of bone development (GO:1903010)	24	6	43709	+	19480	1.57E-03	2.46E-02
inflammatory response (GO:0006954)	495	39	22.40	+	27030	1.62E-03	2.51E-02
cyclic-nucleotide-mediated signaling (GO:0019935)	170	18	25385	+	12451	1.63E-03	2.52E-02
regulation of protein localization to cell periphery (GO:1904375)	117	14	47239	+	23408	1.64E-03	2.54E-02
positive regulation of axon extension (GO:0045773)	44	8	36161	+	43500	1.66E-03	2.56E-02
ventricular cardiac muscle tissue development (GO:0003229)	55	9	17930	+	22706	1.67E-03	2.57E-02
neural crest cell migration (GO:0001755)	55	9	17930	+	22706	1.67E-03	2.57E-02
positive regulation of leukocyte migration (GO:0002687)	131	15	34090	+	19391	1.69E-03	2.61E-02
cellular response to cytokine stimulus (GO:0071345)	1024	69	46.33	+	17899	1.70E-03	2.61E-02
activation of innate immune response (GO:0002218)	252	2	14916	-	.18	1.70E-03	2.61E-02
vascular smooth muscle contraction (GO:0014829)	16	5	.72	+	33390	1.71E-03	2.62E-02
coronary vasculature morphogenesis (GO:0060977)	16	5	.72	+	33390	1.71E-03	2.62E-02
vascular process in circulatory system (GO:0003018)	171	18	27211	+	12086	1.70E-03	2.62E-02
negative regulation of morphogenesis of an epithelium (GO:1905331)	16	5	.72	+	33390	1.71E-03	2.62E-02
negative regulation of fibroblast growth factor receptor signaling pathway (GO:0040037)	16	5	.72	+	33390	1.71E-03	2.62E-02
organ induction (GO:0001759)	16	5	.72	+	33390	1.71E-03	2.63E-02
nephric duct development (GO:0072176)	16	5	.72	+	33390	1.71E-03	2.63E-02
muscle tissue morphogenesis (GO:0060415)	79	11	20880	+	43680	1.73E-03	2.63E-02
positive regulation of endothelial cell differentiation (GO:0045603)	16	5	.72	+	33390	1.71E-03	2.63E-02
embryonic digestive tract development (GO:0048566)	34	7	19725	+	20180	1.73E-03	2.63E-02
adaptive immune response (GO:0002250)	602	12	27.24	-	.44	1.73E-03	2.63E-02
trans-synaptic signaling (GO:0099537)	433	35	19.59	+	28856	1.75E-03	2.66E-02
positive regulation of innate immune response (GO:0045089)	338	4	15.29	-	.26	1.77E-03	2.69E-02
cellular response to reactive oxygen species (GO:0034614)	132	15	35551	+	18660	1.81E-03	2.75E-02
regulation of branching involved in salivary gland morphogenesis (GO:0060693)	9	4	.41	+	30195	1.82E-03	2.76E-02
regulation of extracellular matrix assembly (GO:1901201)	9	4	.41	+	30195	1.82E-03	2.76E-02
cranial suture morphogenesis (GO:0060363)	9	4	.41	+	30195	1.82E-03	2.76E-02
negative regulation of intracellular signal transduction (GO:1902532)	503	39	22.76	+	25934	1.84E-03	2.78E-02
protein targeting (GO:0006605)	365	5	16.52	-	.30	1.85E-03	2.80E-02
protein trimerization (GO:0070206)	56	9	19391	+	20149	1.86E-03	2.81E-02
cochlea morphogenesis (GO:0090103)	25	6	41275	+	11079	1.88E-03	2.83E-02
learning or memory (GO:0007611)	262	24	31352	+	43498	1.88E-03	2.83E-02
embryonic cranial skeleton morphogenesis (GO:0048701)	45	8	43557	+	34029	1.88E-03	2.84E-02
regulation of chemokine production (GO:0032642)	80	11	22706	+	43558	1.89E-03	2.84E-02
modification-dependent macromolecule catabolic process (GO:0043632)	541	10	24.48	-	.41	1.92E-03	2.89E-02
response to ketone (GO:1901654)	197	20	33451	+	45323	1.95E-03	2.92E-02
aromatic compound catabolic process (GO:0019439)	435	7	19.68	-	.36	1.98E-03	2.97E-02
organic cyclic compound catabolic process (GO:1901361)	469	8	21.22	-	.38	1.98E-03	2.97E-02
myoblast differentiation (GO:0045445)	35	7	21186	+	15432	2.00E-03	2.98E-02
negative regulation of animal organ morphogenesis (GO:0110111)	35	7	21186	+	15432	2.00E-03	2.99E-02
regulation of muscle cell apoptotic process (GO:0010660)	69	10	43802	+	43891	2.12E-03	3.16E-02
response to amyloid-beta (GO:1904645)	46	8	43679	+	30742	2.13E-03	3.17E-02
body morphogenesis (GO:0010171)	46	8	43679	+	30742	2.13E-03	3.17E-02
negative regulation of phosphate metabolic process (GO:0045936)	557	42	25.20	+	24473	2.13E-03	3.17E-02
branch elongation of an epithelium (GO:0060602)	17	5	.77	+	18415	2.14E-03	3.18E-02
mesenchymal cell proliferation (GO:0010463)	17	5	.77	+	18415	2.14E-03	3.18E-02
positive regulation of vascular associated smooth muscle cell migration (GO:1904754)	17	5	.77	+	18415	2.14E-03	3.18E-02
negative regulation of cardiac muscle cell differentiation (GO:2000726)	17	5	.77	+	18415	2.14E-03	3.18E-02
negative regulation of phosphorus metabolic process (GO:0010563)	558	42	25.25	+	24108	2.16E-03	3.21E-02
regulation of protein localization to nucleus (GO:1900180)	121	14	17288	+	20486	2.18E-03	3.23E-02
response to nutrient (GO:0007584)	220	21	34943	+	43771	2.18E-03	3.23E-02
cellular response to antibiotic (GO:0071236)	121	14	17288	+	20486	2.18E-03	3.23E-02
regulation of protein binding (GO:0043393)	220	21	34943	+	43771	2.18E-03	3.23E-02
immunoglobulin production (GO:0002377)	156	0	43623	-	< 0.01	2.21E-03	3.26E-02
positive regulation of blood coagulation (GO:0030194)	26	6	43101	+	43743	2.23E-03	3.28E-02
cellular response to hormone stimulus (GO:0032870)	605	45	27.37	+	23377	2.24E-03	3.28E-02
positive regulation of hemostasis (GO:1900048)	26	6	43101	+	43743	2.23E-03	3.28E-02
activation of protein kinase activity (GO:0032147)	327	28	14.80	+	32509	2.23E-03	3.29E-02
protein activation cascade (GO:0072376)	26	6	43101	+	43743	2.23E-03	3.29E-02
blood coagulation, fibrin clot formation (GO:0072378)	26	6	43101	+	43743	2.23E-03	3.29E-02
glial cell development (GO:0021782)	108	13	32599	+	24139	2.26E-03	3.31E-02
hindlimb morphogenesis (GO:0035137)	36	7	23012	+	11049	2.30E-03	3.36E-02
negative regulation of striated muscle cell differentiation (GO:0051154)	36	7	23012	+	11049	2.30E-03	3.36E-02
retina development in camera-type eye (GO:0060041)	142	16	15858	+	17930	2.30E-03	3.37E-02
negative regulation of reproductive process (GO:2000242)	58	9	22678	+	15766	2.31E-03	3.37E-02
synaptic signaling (GO:0099536)	459	36	20.77	+	26665	2.38E-03	3.48E-02
RNA catabolic process (GO:0006401)	244	2	43566	-	.18	2.41E-03	3.52E-02
blood coagulation, extrinsic pathway (GO:0007598)	4	3	.18	+	16.58	2.48E-03	3.56E-02
regulation of glial cell apoptotic process (GO:0034350)	10	4	.45	+	30895	2.47E-03	3.57E-02
regulation of branching involved in salivary gland morphogenesis by mesenchymal-epithelial signaling (GO:0060665)	4	3	.18	+	16.58	2.48E-03	3.57E-02
tonic smooth muscle contraction (GO:0014820)	10	4	.45	+	30895	2.47E-03	3.57E-02
negative regulation of prostatic bud formation (GO:0060686)	4	3	.18	+	16.58	2.48E-03	3.57E-02
regulation of nitric oxide mediated signal transduction (GO:0010749)	10	4	.45	+	30895	2.47E-03	3.57E-02
regulation of membrane potential (GO:0042391)	427	34	19.32	+	27760	2.45E-03	3.57E-02
axon midline choice point recognition (GO:0016199)	4	3	.18	+	16.58	2.48E-03	3.57E-02
chondrocyte proliferation (GO:0035988)	10	4	.45	+	30895	2.47E-03	3.57E-02
ubiquitin-dependent protein catabolic process (GO:0006511)	524	10	23.71	-	.42	2.47E-03	3.58E-02
chemoattraction of axon (GO:0061642)	4	3	.18	+	16.58	2.48E-03	3.58E-02
bleb assembly (GO:0032060)	10	4	.45	+	30895	2.47E-03	3.58E-02
regulation of negative chemotaxis (GO:0050923)	4	3	.18	+	16.58	2.48E-03	3.58E-02
regulation of oogenesis (GO:1905879)	10	4	.45	+	30895	2.47E-03	3.58E-02
myoblast proliferation (GO:0051450)	4	3	.18	+	16.58	2.48E-03	3.58E-02
regulation of oocyte development (GO:0060281)	10	4	.45	+	30895	2.47E-03	3.58E-02
positive regulation of osteoblast proliferation (GO:0033690)	10	4	.45	+	30895	2.47E-03	3.59E-02
modification-dependent protein catabolic process (GO:0019941)	530	10	23.98	-	.42	2.51E-03	3.60E-02
establishment of localization in cell (GO:0051649)	1834	57	82.98	-	.69	2.53E-03	3.63E-02
macromolecule methylation (GO:0043414)	250	2	11628	-	.18	2.54E-03	3.64E-02
positive regulation of response to biotic stimulus (GO:0002833)	359	5	16.24	-	.31	2.54E-03	3.64E-02
regulation of protein import into nucleus (GO:0042306)	59	9	24504	+	13575	2.56E-03	3.65E-02
positive regulation of epithelial cell differentiation (GO:0030858)	59	9	24504	+	13575	2.56E-03	3.66E-02
regulation of cellular protein localization (GO:1903827)	543	41	24.57	+	24473	2.59E-03	3.69E-02
metanephros morphogenesis (GO:0003338)	27	6	44562	+	33329	2.63E-03	3.73E-02
negative regulation of epithelial to mesenchymal transition (GO:0010719)	27	6	44562	+	33329	2.63E-03	3.73E-02
craniofacial suture morphogenesis (GO:0097094)	18	5	.81	+	41791	2.64E-03	3.73E-02
positive regulation of coagulation (GO:0050820)	27	6	44562	+	33329	2.63E-03	3.74E-02
regulation of platelet aggregation (GO:0090330)	18	5	.81	+	41791	2.64E-03	3.74E-02
embryonic camera-type eye morphogenesis (GO:0048596)	27	6	44562	+	33329	2.63E-03	3.74E-02
negative regulation of myoblast differentiation (GO:0045662)	27	6	44562	+	33329	2.63E-03	3.74E-02
regulation of cardiac muscle cell apoptotic process (GO:0010665)	37	7	24473	+	43191	2.63E-03	3.75E-02
positive regulation of embryonic development (GO:0040019)	37	7	24473	+	43191	2.63E-03	3.75E-02
adherens junction organization (GO:0034332)	84	11	29281	+	32540	2.67E-03	3.77E-02
regulation of heart rate (GO:0002027)	97	12	14336	+	26696	2.68E-03	3.77E-02
Wnt signaling pathway, planar cell polarity pathway (GO:0060071)	97	12	14336	+	26696	2.68E-03	3.78E-02
determination of bilateral symmetry (GO:0009855)	124	14	22402	+	18295	2.68E-03	3.78E-02
regulation of calcium ion transport (GO:0051924)	255	23	20029	+	36161	2.75E-03	3.88E-02
glycoprotein biosynthetic process (GO:0009101)	315	27	14.25	+	32509	2.82E-03	3.97E-02
regulation of synaptic plasticity (GO:0048167)	190	19	22129	+	44228	2.88E-03	4.05E-02
carbohydrate derivative catabolic process (GO:1901136)	190	19	22129	+	44228	2.88E-03	4.05E-02
nuclear division (GO:0000280)	279	3	22981	-	.24	2.90E-03	4.07E-02
regulation of binding (GO:0051098)	379	31	17.15	+	29587	2.93E-03	4.11E-02
localization (GO:0051179)	5737	302	259.58	+	42370	2.95E-03	4.14E-02
negative regulation of immune system process (GO:0002683)	447	35	20.23	+	26665	2.99E-03	4.18E-02
embryonic camera-type eye development (GO:0031076)	38	7	26299	+	43650	3.00E-03	4.19E-02
positive regulation of cell growth (GO:0030307)	167	17	20637	+	45689	3.00E-03	4.19E-02
cardiac muscle cell action potential (GO:0086001)	49	8	44593	+	22341	3.01E-03	4.20E-02
regulation of cell migration involved in sprouting angiogenesis (GO:0090049)	38	7	26299	+	43650	3.00E-03	4.20E-02
response to axon injury (GO:0048678)	49	8	44593	+	22341	3.01E-03	4.20E-02
face development (GO:0060324)	49	8	44593	+	22341	3.01E-03	4.20E-02
negative regulation of striated muscle cell apoptotic process (GO:0010664)	28	6	46388	+	27120	3.08E-03	4.26E-02
embryonic hindlimb morphogenesis (GO:0035116)	28	6	46388	+	27120	3.08E-03	4.26E-02
negative regulation of anion transport (GO:1903792)	28	6	46388	+	27120	3.08E-03	4.27E-02
regulation of hormone biosynthetic process (GO:0046885)	28	6	46388	+	27120	3.08E-03	4.27E-02
developmental induction (GO:0031128)	28	6	46388	+	27120	3.08E-03	4.27E-02
keratan sulfate biosynthetic process (GO:0018146)	28	6	46388	+	27120	3.08E-03	4.28E-02
branching involved in blood vessel morphogenesis (GO:0001569)	28	6	46388	+	27120	3.08E-03	4.28E-02
negative regulation of axon guidance (GO:1902668)	28	6	46388	+	27120	3.08E-03	4.29E-02
regulation of ion transmembrane transport (GO:0034765)	485	37	21.94	+	25204	3.15E-03	4.35E-02
translational initiation (GO:0006413)	145	0	20607	-	< 0.01	3.18E-03	4.39E-02
negative regulation of platelet activation (GO:0010544)	19	5	.86	+	30072	3.22E-03	4.43E-02
cellular response to fluid shear stress (GO:0071498)	19	5	.86	+	30072	3.22E-03	4.44E-02
DNA integrity checkpoint (GO:0031570)	146	0	22433	-	< 0.01	3.22E-03	4.44E-02
bone trabecula morphogenesis (GO:0061430)	11	4	.50	+	43563	3.25E-03	4.46E-02
positive regulation of hormone biosynthetic process (GO:0046886)	11	4	.50	+	43563	3.25E-03	4.46E-02
glomerular filtration (GO:0003094)	11	4	.50	+	43563	3.25E-03	4.47E-02
protein acetylation (GO:0006473)	147	0	23894	-	< 0.01	3.28E-03	4.50E-02
organelle assembly (GO:0070925)	735	17	33.26	-	.51	3.33E-03	4.57E-02
animal organ regeneration (GO:0031100)	74	10	12844	+	36192	3.35E-03	4.59E-02
heart process (GO:0003015)	100	12	19085	+	23774	3.35E-03	4.59E-02
negative regulation of cell activation (GO:0050866)	196	19	31990	+	41671	3.39E-03	4.64E-02
chondroitin sulfate metabolic process (GO:0030204)	39	7	27760	+	35490	3.41E-03	4.65E-02
heart contraction (GO:0060047)	87	11	34394	+	28887	3.41E-03	4.66E-02
regulation of protein import (GO:1904589)	62	9	29618	+	44256	3.45E-03	4.70E-02
regulation of innate immune response (GO:0045088)	452	8	20.45	-	.39	3.51E-03	4.78E-02
male gonad development (GO:0008584)	136	15	42156	+	16103	3.58E-03	4.86E-02
regulation of cell fate commitment (GO:0010453)	29	6	11324	+	20911	3.58E-03	4.87E-02
positive regulation of cellular response to transforming growth factor beta stimulus (GO:1903846)	29	6	11324	+	20911	3.58E-03	4.87E-02
positive regulation of transforming growth factor beta receptor signaling pathway (GO:0030511)	29	6	11324	+	20911	3.58E-03	4.88E-02
negative regulation of endothelial cell apoptotic process (GO:2000352)	29	6	11324	+	20911	3.58E-03	4.88E-02
glial cell differentiation (GO:0010001)	171	17	27211	+	43862	3.64E-03	4.93E-02
protein acylation (GO:0043543)	189	1	20302	-	.12	3.65E-03	4.94E-02
tRNA metabolic process (GO:0006399)	188	1	18841	-	.12	3.64E-03	4.94E-02
peripheral nervous system development (GO:0007422)	75	10	14305	+	34731	3.65E-03	4.94E-02
positive regulation of hydrolase activity (GO:0051345)	765	53	34.61	+	19360	3.68E-03	4.97E-02
regulation of cell-cell adhesion (GO:0022407)	398	32	43483	+	28491	3.68E-03	4.97E-02
