# Supplementary material for: Cell type‐specific transcriptomics of esophageal adenocarcinoma as a scalable alternative for single cell transcriptomics
Source: Mol Oncol. 2020 Apr 21;14(6):1170–84. doi: 10.1002/1878-0261.12680 (PMC7266280; doi:10.1002/1878-0261.12680)
Supplement: Supplementary file 5 — Table S3. Differentially expressed genes between EAC tissue and normal esophageal mucosa for each sorted cell population (Gene Ontology Analysis). [file MOL2-14-1170-s005.xlsx]

## Sheet: DE_FibroTumor_vs_FibroNormal
	baseMean	log2FoldChange	lfcSE	stat	pvalue	padj
SHISA6	60.7466	-25.25	3.09704	-8.15294	3.55176e-16	2.16706e-13
BCHE	49.2424	-24.9407	3.09715	-8.0528	8.09184e-16	4.60609e-13
MYOC	484.169	-11.3644	1.03585	-10.971	5.26673e-28	1.9137e-24
PI16	1161.23	-11.0917	0.969085	-11.4456	2.47497e-30	1.5497e-26
CYP4B1	123.332	-11.0271	1.31485	-8.38654	5.00648e-17	3.48312e-14
CADM3	496.161	-10.713	0.858579	-12.4776	9.88899e-36	1.2384e-31
ADAMTS16	95.0738	-10.6525	1.64018	-6.49469	8.3204e-11	1.30245e-08
WIF1	125.416	-10.635	1.0878	-9.77661	1.4188e-22	2.96126e-19
NPR1	188.553	-10.1786	0.964651	-10.5516	4.99552e-26	1.25118e-22
IGSF10	171.24	-10.0641	2.52432	-3.98685	6.6957e-05	0.00175419
P2RX2	111.662	-10.0143	1.57073	-6.37558	1.82267e-10	2.59379e-08
COL4A3	79.3869	-9.96886	1.65984	-6.00591	1.90257e-09	2.24772e-07
BZRAP1	81.4234	-9.55194	1.67869	-5.69012	1.26952e-08	1.22357e-06
FAM86JP	38.957	-9.36461	2.39954	-3.90267	9.51359e-05	0.00227364
GRIK1	38.1302	-9.33419	2.07995	-4.4877	7.19957e-06	0.000286223
NKX3-2	50.9999	-9.32902	1.77793	-5.24714	1.54478e-07	1.1118e-05
WNT10B	50.6492	-9.31955	1.69796	-5.48868	4.04959e-08	3.47349e-06
LINC01239	35.7566	-9.24062	1.38619	-6.66619	2.6253e-11	4.69666e-09
MATN4	46.5689	-9.22109	3.09624	-2.97815	0.00289991	0.0302883
FABP3	38.952	-8.9394	1.96002	-4.56086	5.0944e-06	0.000210919
SRL	28.0056	-8.88869	2.25715	-3.93801	8.21606e-05	0.00204959
KCNJ12	37.2232	-8.87356	1.82048	-4.87429	1.09202e-06	5.78333e-05
LRRC2	104.965	-8.84604	1.15947	-7.62938	2.35888e-14	1.09408e-11
C1QTNF3	417.322	-8.81486	0.942084	-9.35676	8.22161e-21	1.28699e-17
SKIDA1	25.3851	-8.74608	2.28253	-3.83175	0.000127236	0.0028504
PCOLCE2	749.283	-8.61849	2.02878	-4.2481	2.15588e-05	0.000706755
NRK	39.7065	-8.50524	1.99693	-4.25915	2.05204e-05	0.000679833
FAM180B	39.3481	-8.49797	1.6837	-5.04719	4.48344e-07	2.68642e-05
AADACL2	21.3614	-8.49776	2.1901	-3.88008	0.000104424	0.00245809
PHYHIP	21.1826	-8.4857	2.29185	-3.70255	0.000213443	0.00430427
IL17D	113.5	-8.47357	1.10107	-7.69572	1.40696e-14	6.77667e-12
MKX	20.8867	-8.46649	2.62288	-3.22793	0.00124688	0.016506
SNORA67	28.0567	-8.46027	2.32647	-3.63652	0.000276343	0.00526735
LINC01474	20.2651	-8.42144	2.68557	-3.13581	0.0017138	0.0208974
KCP	32.9348	-8.40661	2.07289	-4.0555	5.0028e-05	0.001383
SLITRK3	19.114	-8.33837	2.67132	-3.12144	0.00179971	0.0216293
PLA2G2A	2028.06	-8.23372	0.895738	-9.19211	3.85208e-20	4.82396e-17
KRT222	29.5964	-8.18017	2.08994	-3.91407	9.07551e-05	0.00220257
ZNF385B	22.0451	-8.11502	2.36408	-3.43263	0.00059775	0.00947548
LRRN1	21.6262	-8.11179	2.44851	-3.31295	0.000923171	0.0133652
FBXO27	29.1228	-8.05607	2.05565	-3.91899	8.89194e-05	0.00217488
BCO2	46.6401	-7.94907	1.36974	-5.80333	6.50111e-09	6.89944e-07
NPY1R	19.0118	-7.9249	2.00466	-3.95324	7.7101e-05	0.00194776
DACT2	91.2408	-7.82713	2.7202	-2.87741	0.00400959	0.0384178
RIMS4	26.0402	-7.64818	1.79953	-4.2501	2.13677e-05	0.000702329
PLA2G7	22.053	-7.64194	2.40675	-3.17521	0.00149728	0.0189974
MFAP5	1967.73	-7.36548	0.937655	-7.85522	3.99074e-15	2.08234e-12
FGL2	249.702	-7.24341	0.842263	-8.59994	7.97601e-18	7.09656e-15
NTRK3	14.1317	-7.10778	2.17185	-3.27269	0.0010653	0.0147347
ZNF385D	43.6318	-7.02751	1.57525	-4.46121	8.14988e-06	0.00031894
CLEC3B	1275.63	-6.91045	1.04266	-6.62769	3.40975e-11	5.77031e-09
CHRDL1	690.884	-6.89785	1.62442	-4.24635	2.17278e-05	0.000710437
CCDC178	19.2269	-6.89684	2.3493	-2.9357	0.00332791	0.0332871
VIPR2	39.312	-6.81516	1.74847	-3.89779	9.70751e-05	0.00230678
STK32B	11.8152	-6.67599	2.0859	-3.20053	0.00137176	0.0176917
SP140	41.4863	-6.63693	1.49965	-4.42564	9.61574e-06	0.00036938
TIAM1	116.023	-6.51833	1.29816	-5.02119	5.13521e-07	3.01173e-05
CD19	18.2028	-6.43712	1.76721	-3.64253	0.000269966	0.0051694
KIAA1683	35.7253	-6.36077	2.2732	-2.79816	0.00513949	0.0458484
ADRB1	19.0424	-6.30815	1.88192	-3.35198	0.000802369	0.011962
RPS6KA6	24.7402	-6.19413	1.79747	-3.44602	0.000568903	0.00913381
ZBTB16	156.47	-6.1899	1.44443	-4.28536	1.82444e-05	0.000615836
WISP2	874.308	-6.11872	1.03935	-5.88709	3.93063e-09	4.33222e-07
C7	1289.52	-6.10131	1.19985	-5.08508	3.67476e-07	2.27817e-05
SELL	53.4236	-6.07227	1.52376	-3.98505	6.74667e-05	0.00176385
SFRP1	1548	-5.98533	1.045	-5.72757	1.01877e-08	1.02605e-06
USP32P1	50.1994	-5.91782	1.98575	-2.98014	0.00288118	0.0301933
FNDC5	91.0191	-5.81348	1.2926	-4.49753	6.87485e-06	0.000274184
PACRGL	86.3603	-5.74871	1.77599	-3.23691	0.00120831	0.0161836
ADAMTS15	240.772	-5.72326	1.34205	-4.26456	2.00294e-05	0.000670664
FGF18	41.603	-5.57555	1.68458	-3.30976	0.000933745	0.0134715
ARHGEF26	83.5697	-5.52047	1.37718	-4.00854	6.10946e-05	0.0016348
XPNPEP2	130.925	-5.4676	1.6126	-3.39055	0.000697524	0.0107048
LINC00173	26.5324	-5.44867	1.92132	-2.8359	0.00456962	0.0421666
SEMA3E	83.8002	-5.44263	1.40647	-3.8697	0.000108971	0.00255072
LEPR	209.602	-5.31645	0.982506	-5.41112	6.26329e-08	5.09319e-06
HLF	138.861	-5.31419	1.50394	-3.5335	0.000410092	0.00707636
NGF	64.1381	-5.3086	1.62047	-3.27597	0.00105302	0.0146684
SLC35G2	36.9586	-5.2684	1.68448	-3.12762	0.00176227	0.021302
CILP	527.152	-5.2448	1.12332	-4.66903	3.02632e-06	0.000135352
TSSC2	27.5583	-5.22682	1.76164	-2.96701	0.00300708	0.0310195
CD79A	9.58271	-5.17397	1.72653	-2.99674	0.0027288	0.0291577
TNXB	329.316	-5.13985	1.30696	-3.93269	8.40012e-05	0.0020872
C16orf89	80.4812	-5.08187	1.46225	-3.47538	0.000510136	0.00838423
HAS1	1486.02	-5.03427	1.25177	-4.0217	5.77785e-05	0.00156615
PCDH9	88.161	-5.02085	1.65203	-3.0392	0.00237205	0.0263213
TMEM216	51.1244	-4.98536	1.29228	-3.85779	0.000114415	0.00264847
DUS4L	15.7976	-4.93811	1.73196	-2.85117	0.00435586	0.0408297
HIF3A	75.8486	-4.91024	1.65097	-2.97415	0.00293805	0.030573
GALNT15	720.404	-4.89793	0.980948	-4.99306	5.94303e-07	3.41397e-05
SLC19A2	47.8727	-4.8943	1.45628	-3.36082	0.000777119	0.0117089
SNRNP40	13.7437	-4.8937	1.49554	-3.27219	0.00106719	0.0147347
OGN	715.306	-4.82823	1.61303	-2.99327	0.00276004	0.0293209
GATA3	56.0246	-4.66244	1.29454	-3.60162	0.000316238	0.00578984
CD34	1607.56	-4.65049	0.623523	-7.45841	8.75731e-14	3.13337e-11
FKBP5	913.387	-4.63168	1.10199	-4.20302	2.63378e-05	0.00083417
ADAMTSL4	182.961	-4.57736	1.18607	-3.85926	0.000113732	0.00264211
ADAMTSL1	309.353	-4.53789	1.20937	-3.75227	0.000175239	0.00371323
APBB1IP	202.274	-4.52478	1.03725	-4.36229	1.2871e-05	0.000463172
MTRNR2L1	771.067	-4.51761	1.0425	-4.33345	1.46788e-05	0.00051347
CFD	17012.7	-4.51701	1.0775	-4.1921	2.76381e-05	0.000854598
CST6	17.6537	-4.49904	1.60802	-2.79788	0.00514391	0.0458485
VAV3	52.9099	-4.48863	1.52598	-2.94147	0.0032666	0.0328575
LVRN	146.973	-4.48632	1.31506	-3.4115	0.000646054	0.0100255
TGFBR3	1165.83	-4.43591	0.621293	-7.1398	9.34634e-13	2.85474e-10
CCDC109B	45.5481	-4.41381	1.31545	-3.35536	0.000792615	0.0118307
GSN	6642.05	-4.38948	0.452997	-9.68988	3.32927e-22	5.95606e-19
ITM2A	212.313	-4.37599	1.11596	-3.92127	8.80846e-05	0.00216716
CPVL	136.14	-4.33114	1.36566	-3.17146	0.00151676	0.0191395
LINC01279	1077.83	-4.28067	0.552748	-7.74434	9.60825e-15	4.81296e-12
SCARA5	3002.09	-4.26421	1.09453	-3.89592	9.78285e-05	0.00232028
IL18	36.3701	-4.25216	1.42675	-2.98031	0.00287956	0.0301933
MN1	75.8142	-4.24112	1.21079	-3.50278	0.000460431	0.0076761
SEMA3C	398.328	-4.23503	0.82052	-5.1614	2.45106e-07	1.62406e-05
SLPI	435.501	-4.22355	1.06419	-3.9688	7.22353e-05	0.0018499
F10	639.221	-4.2224	0.86624	-4.8744	1.09139e-06	5.78333e-05
UAP1	642.836	-4.20502	0.749743	-5.60862	2.03949e-08	1.93489e-06
AKR1C3	171.751	-4.19663	1.2829	-3.27121	0.00107087	0.0147693
PTGIS	378.291	-4.15176	1.16844	-3.55326	0.000380484	0.00673947
CLU	1930.68	-4.13922	0.514537	-8.04455	8.65603e-16	4.71302e-13
ABLIM1	697.135	-4.12309	0.841309	-4.9008	9.5445e-07	5.17428e-05
AIF1L	140.043	-4.09945	1.10996	-3.69333	0.00022134	0.0044208
GREM2	542.551	-4.09576	1.12131	-3.65266	0.000259533	0.00503414
CCDC69	526.834	-4.08259	0.807649	-5.05491	4.30602e-07	2.63045e-05
PTK2B	67.2107	-4.01522	1.33813	-3.00063	0.00269426	0.0289119
AFF1	373.156	-4.00278	0.848946	-4.715	2.41713e-06	0.000111696
GALNT12	76.4375	-3.89872	1.24393	-3.13419	0.00172331	0.0209457
FBLN1	6618.9	-3.88336	0.601037	-6.4611	1.03943e-10	1.56828e-08
PPL	179.507	-3.87332	1.09627	-3.53318	0.0004106	0.00707636
SEMA3B	402.532	-3.83269	0.904886	-4.23555	2.27988e-05	0.000737751
HSPB8	131.275	-3.81072	1.30638	-2.91702	0.00353396	0.0349572
IGFBP6	1421.01	-3.76042	0.783516	-4.79941	1.59132e-06	7.81494e-05
SFRP2	3192.63	-3.68445	0.741829	-4.96671	6.80968e-07	3.84133e-05
PTPRD	162.959	-3.65253	0.891068	-4.09905	4.1485e-05	0.00120538
BST1	114.107	-3.63248	1.28998	-2.81592	0.00486371	0.0443614
PRELP	1775.16	-3.59105	0.514256	-6.98301	2.88919e-12	7.86551e-10
ARAP2	63.1316	-3.58001	1.27599	-2.80566	0.00502134	0.0452879
ITGBL1	841.329	-3.56278	0.671644	-5.30456	1.12942e-07	8.6156e-06
C17orf58	269.1	-3.52318	0.614018	-5.73791	9.58524e-09	9.92033e-07
SVEP1	419.687	-3.517	0.758972	-4.6339	3.58841e-06	0.00015879
UGDH	356.395	-3.50101	1.01259	-3.45748	0.000545253	0.00884483
PRRT2	430.055	-3.49997	0.511447	-6.84327	7.74067e-12	1.67132e-09
SRPX	434.788	-3.48836	1.01285	-3.4441	0.000572955	0.00917535
AHNAK2	442.292	-3.45978	0.909079	-3.8058	0.000141344	0.00310536
H19	1069.56	-3.44226	0.963914	-3.57113	0.000355444	0.00638627
AOX1	167.475	-3.43964	1.22308	-2.81229	0.00491906	0.044736
KLF2	1045.17	-3.42453	0.540326	-6.3379	2.32911e-10	3.24083e-08
CD320	42.1921	-3.42333	1.19424	-2.86653	0.00414995	0.0394908
FBLN2	5477.39	-3.41596	0.498968	-6.84604	7.59219e-12	1.66802e-09
LOC654342	98.4466	-3.38923	1.21376	-2.79233	0.00523302	0.0464445
SLIT2	896.696	-3.37045	0.616623	-5.46598	4.60368e-08	3.81801e-06
HSPB6	317.619	-3.35927	0.883799	-3.80095	0.000144143	0.00315577
ZFP36	1685.25	-3.35223	0.861935	-3.88919	0.000100579	0.00237707
MGST1	673.611	-3.34921	0.758118	-4.41779	9.97141e-06	0.000380707
SLIT3	1283.51	-3.34107	0.575547	-5.80503	6.4356e-09	6.8883e-07
MESDC1	182.264	-3.33282	0.892848	-3.7328	0.000189363	0.00393919
MAT2A	766.889	-3.28392	0.643728	-5.10141	3.37128e-07	2.12154e-05
MARCH3	104.138	-3.28171	1.10871	-2.95994	0.003077	0.0314814
DCLK1	260.688	-3.25275	0.877562	-3.70658	0.000210076	0.00426222
MEDAG	1331.94	-3.24385	0.706544	-4.59115	4.40819e-06	0.000188409
EFEMP1	1061.96	-3.23648	0.686118	-4.71708	2.39251e-06	0.000111381
CREB5	818.841	-3.23149	0.578619	-5.58483	2.33931e-08	2.15406e-06
ADAM33	917.976	-3.23072	0.777954	-4.15283	3.28382e-05	0.00098854
KLF4	1563.6	-3.22817	0.654026	-4.93584	7.98058e-07	4.40268e-05
MID1	233.136	-3.21451	0.880842	-3.64936	0.000262899	0.00507355
CCDC80	12151.5	-3.16923	0.41941	-7.55641	4.14353e-14	1.72965e-11
C18orf25	109.358	-3.1497	1.04343	-3.01861	0.00253938	0.0276048
GPX3	795.802	-3.11403	0.787642	-3.95361	7.69795e-05	0.00194776
ISM1	321.208	-3.11089	0.93504	-3.32701	0.000877828	0.0128658
BACH2	254.005	-3.10577	0.760566	-4.0835	4.43628e-05	0.0012655
ACKR3	1391.82	-3.08623	0.556192	-5.54886	2.87531e-08	2.60473e-06
ADH1B	1872.91	-3.08461	0.639836	-4.82094	1.4288e-06	7.18589e-05
THADA	161.749	-3.08143	0.867643	-3.5515	0.000383048	0.00677529
DPT	991.426	-3.07712	0.754776	-4.07686	4.56473e-05	0.00128459
USP53	949.184	-3.06407	0.63135	-4.85321	1.2148e-06	6.36526e-05
RNF122	344.801	-3.04606	0.628654	-4.84536	1.26382e-06	6.54132e-05
STARD9	383.934	-3.037	0.786994	-3.85899	0.000113858	0.00264211
OSR2	783.67	-3.00575	0.688006	-4.36878	1.2494e-05	0.000453515
CHST7	81.1838	-2.99491	1.05234	-2.84595	0.00442785	0.0412267
SH3BP5	842.842	-2.97801	0.496994	-5.99205	2.07213e-09	2.42517e-07
IRS2	1012.07	-2.97244	0.61736	-4.81476	1.47376e-06	7.38237e-05
MT1X	435.6	-2.97175	0.95713	-3.10486	0.00190371	0.0226618
GPNMB	1102.1	-2.96789	0.487354	-6.08981	1.13044e-09	1.42353e-07
RGMA	682.885	-2.95451	0.554123	-5.33186	9.72099e-08	7.46846e-06
FST	963.981	-2.94015	0.709111	-4.14625	3.3797e-05	0.00100532
TSC22D3	3747.58	-2.9141	0.675553	-4.31365	1.60583e-05	0.000557059
PODN	2025.5	-2.89386	0.61255	-4.72428	2.30934e-06	0.000108721
PALM	313.186	-2.89336	0.877044	-3.29899	0.00097034	0.0138717
CD55	892.842	-2.88487	0.821154	-3.51319	0.000442763	0.00748541
MAN1A1	409.11	-2.87898	0.70196	-4.10134	4.10765e-05	0.00119746
BIN1	428.645	-2.87289	0.427252	-6.72412	1.76662e-11	3.30199e-09
MGP	4017.2	-2.8657	0.56778	-5.0472	4.48336e-07	2.68642e-05
TIMP3	15713.7	-2.85909	0.444883	-6.42662	1.30471e-10	1.89987e-08
ZFP36L2	7025.87	-2.83005	0.575053	-4.92137	8.59392e-07	4.6792e-05
CLDN11	191.297	-2.82085	0.819295	-3.44302	0.000575253	0.00920038
CRY2	299.309	-2.80937	0.783162	-3.58721	0.000334236	0.00605735
PLCL2	83.5234	-2.80904	0.90976	-3.08767	0.00201732	0.0235661
CAB39L	158.598	-2.80382	0.914148	-3.06714	0.00216115	0.024671
CXCL12	778.869	-2.79587	0.716101	-3.90429	9.45027e-05	0.00226282
PROCR	233.82	-2.78396	0.530017	-5.25259	1.49973e-07	1.09192e-05
HNRNPH3	1944.44	-2.77394	0.569061	-4.87459	1.09035e-06	5.78333e-05
MYC	204.656	-2.76917	0.967315	-2.86274	0.00419996	0.0397252
METTL7A	857.999	-2.76356	0.612322	-4.51324	6.38436e-06	0.000257908
MFAP4	1449.42	-2.7588	0.777026	-3.55046	0.000384558	0.0067924
GSTM5	278.892	-2.75417	0.922961	-2.98406	0.00284451	0.0299343
IGDCC4	185.349	-2.75258	0.717861	-3.83442	0.000125861	0.00282972
C3	4812.03	-2.75091	0.611415	-4.49925	6.81932e-06	0.000273713
ANK2	391.132	-2.7194	0.791557	-3.43551	0.000591436	0.00939918
CALHM2	103.46	-2.71704	0.968627	-2.80504	0.00503103	0.0452879
FLNC	207.119	-2.67806	0.684639	-3.91164	9.16718e-05	0.00222051
EGR1	18958.8	-2.66584	0.632864	-4.21234	2.52744e-05	0.000807428
CBX7	821.432	-2.65211	0.768889	-3.44927	0.000562107	0.0090815
HIGD1A	429.716	-2.65101	0.67589	-3.92226	8.77237e-05	0.00216548
PER1	1555.66	-2.63421	0.492527	-5.34836	8.87541e-08	6.94667e-06
TBC1D12	199.702	-2.6334	0.779065	-3.3802	0.000724319	0.0110721
NSMCE2	129.966	-2.60168	0.859745	-3.02611	0.00247726	0.0271891
SH3D19	363.301	-2.58968	0.560364	-4.62143	3.81111e-06	0.000164574
SULT1A1	136.05	-2.58811	0.84255	-3.07176	0.00212799	0.0243814
GAS6	796.704	-2.56806	0.625831	-4.10344	4.07048e-05	0.00119099
ZNF423	137.032	-2.56086	0.856678	-2.98929	0.00279625	0.0295728
SASH1	806.895	-2.55884	0.60036	-4.26218	2.02445e-05	0.000674499
TXNIP	3229.4	-2.54793	0.757429	-3.36391	0.000768459	0.0115945
CYBRD1	422.545	-2.54522	0.783877	-3.24696	0.00116643	0.0157897
HCG11	193.497	-2.53477	0.669519	-3.78596	0.000153116	0.00330029
CEP68	150.587	-2.53125	0.821414	-3.08158	0.00205906	0.0238756
DDAH2	1445.22	-2.51738	0.686392	-3.66755	0.000244886	0.00481429
AASS	578.719	-2.50608	0.633952	-3.9531	7.71452e-05	0.00194776
MT1M	494.09	-2.5056	0.781341	-3.20679	0.00134223	0.0174365
TTC19	532.247	-2.5025	0.613693	-4.07777	4.54703e-05	0.00128459
BDKRB1	610.082	-2.50112	0.799229	-3.12942	0.00175151	0.0211924
THSD4	484.895	-2.49754	0.675906	-3.6951	0.000219801	0.0044041
GPSM2	130.899	-2.49654	0.905994	-2.75558	0.0058588	0.0496749
RAP2B	211.491	-2.49443	0.801341	-3.11282	0.00185312	0.022186
RDH10	518.372	-2.48996	0.569455	-4.37253	1.22817e-05	0.000448408
RNASE4	193.969	-2.48706	0.705485	-3.52532	0.000422965	0.00720652
LONRF1	280.811	-2.45686	0.518208	-4.74107	2.12594e-06	0.000100845
LRP1	2272.42	-2.4542	0.471404	-5.20615	1.928e-07	1.36409e-05
PLAGL1	205.48	-2.45405	0.640873	-3.82923	0.000128543	0.00287454
NUPR1	600.715	-2.45008	0.57741	-4.24324	2.2032e-05	0.000718507
CDKN1C	1677.72	-2.44528	0.538739	-4.5389	5.65478e-06	0.00023218
PRPSAP1	182.154	-2.4422	0.790464	-3.08958	0.00200441	0.0234591
CCDC127	70.0728	-2.44118	0.847951	-2.87892	0.00399035	0.0382964
FAM129A	367.108	-2.43373	0.449948	-5.40891	6.3411e-08	5.1232e-06
SMIM14	614.518	-2.43039	0.520862	-4.6661	3.06969e-06	0.000136803
FBN1	3798.7	-2.41953	0.486767	-4.97061	6.6743e-07	3.782e-05
TRIM41	178.358	-2.38642	0.58773	-4.06041	4.89876e-05	0.00136025
AOC3	407.677	-2.38623	0.52048	-4.58468	4.54677e-06	0.000193671
ADAMTSL3	223.012	-2.38108	0.780351	-3.05129	0.00227861	0.025569
THBS3	195.946	-2.37976	0.635598	-3.74412	0.000181027	0.00380369
CD9	878.631	-2.37752	0.587868	-4.04431	5.24764e-05	0.00144749
PLCB1	150.324	-2.37264	0.776864	-3.05413	0.00225718	0.025399
KLF10	774.701	-2.36187	0.646013	-3.65607	0.000256112	0.00498802
FOS	10614.3	-2.34015	0.644788	-3.62934	0.000284146	0.00537517
PIK3R1	1053.38	-2.33734	0.512519	-4.5605	5.10329e-06	0.000210919
NTN1	761.478	-2.33288	0.784485	-2.97377	0.00294165	0.030573
NFIA	1743.55	-2.33163	0.509013	-4.58068	4.6346e-06	0.000196078
FIBIN	534.378	-2.33125	0.567363	-4.10893	3.97501e-05	0.00116852
CYR61	13771.7	-2.32681	0.61482	-3.78453	0.000153998	0.00330227
ARNT	396.011	-2.32048	0.582664	-3.98253	6.81855e-05	0.00177269
CREBL2	180.8	-2.31513	0.754088	-3.0701	0.00213985	0.0244725
STX8	129.474	-2.30768	0.556278	-4.14843	3.34762e-05	0.000998435
NFATC3	360.749	-2.30231	0.60638	-3.79682	0.000146565	0.00319762
SLC27A3	212.456	-2.30016	0.727438	-3.162	0.00156688	0.0195439
CAB39	116.888	-2.29616	0.815308	-2.81631	0.00485788	0.0443614
SIRT1	270.616	-2.28485	0.773404	-2.95427	0.00313407	0.0319348
ANXA1	1293.6	-2.279	0.573028	-3.97712	6.97557e-05	0.00180113
TCEAL1	96.1161	-2.27258	0.702166	-3.23653	0.00120992	0.0161864
CELF2	474.939	-2.27141	0.474796	-4.78397	1.71862e-06	8.34199e-05
UBA6	152.388	-2.27062	0.742324	-3.0588	0.00222227	0.0251646
RPS25	776.085	-2.26803	0.589216	-3.84923	0.00011849	0.00271271
BAG3	846.944	-2.25393	0.418742	-5.38263	7.34058e-08	5.89269e-06
VAT1	1299.01	-2.25001	0.527987	-4.26149	2.03072e-05	0.000674554
FAM131A	201.741	-2.24198	0.655062	-3.42255	0.000620364	0.00977023
NFKBIL1	97.2637	-2.22459	0.754137	-2.94985	0.00317928	0.0323167
ABHD5	338.522	-2.22285	0.508148	-4.37441	1.21762e-05	0.000447161
GLUL	1318.1	-2.21093	0.50746	-4.35686	1.31942e-05	0.000472088
MBP	364.985	-2.20675	0.525102	-4.20253	2.63953e-05	0.00083417
FAM20B	202.992	-2.19985	0.686568	-3.20412	0.00135476	0.0175627
PRR13	301.868	-2.1992	0.789487	-2.78561	0.00534269	0.046919
ZNF76	131.956	-2.18798	0.55225	-3.96195	7.43413e-05	0.00189608
FGFR1	2685.64	-2.18507	0.396696	-5.50817	3.62573e-08	3.19754e-06
PXDC1	1043.67	-2.17821	0.569473	-3.82496	0.000130793	0.00290411
KDM7A	338.056	-2.17784	0.681602	-3.19518	0.00139742	0.0179487
DBN1	416.178	-2.17556	0.784283	-2.77395	0.00553799	0.0481278
PNRC1	1528.68	-2.17484	0.577929	-3.76315	0.000167786	0.00356737
METRNL	607.656	-2.16095	0.644748	-3.35162	0.000803397	0.0119631
C1orf21	579.528	-2.15113	0.740467	-2.9051	0.00367134	0.0359909
MAST4	384.166	-2.12552	0.713127	-2.98056	0.00287722	0.0301933
PSMB8	353.415	-2.1181	0.707353	-2.9944	0.00274982	0.0292693
CPE	526.929	-2.11382	0.502491	-4.20668	2.59152e-05	0.000823695
GGT7	157.211	-2.1099	0.565477	-3.73119	0.000190576	0.00395131
TTC28	339.609	-2.10981	0.714052	-2.9547	0.00312974	0.0319167
NUDT21	254.196	-2.09479	0.642831	-3.25869	0.00111926	0.0152852
COL14A1	1688.45	-2.09021	0.467773	-4.46842	7.87981e-06	0.00031129
SSPN	643.611	-2.08015	0.559152	-3.72019	0.000199071	0.00408683
ENSA	457.705	-2.06782	0.527245	-3.92193	8.78434e-05	0.00216548
TIMP2	8173.26	-2.06721	0.409567	-5.04731	4.48078e-07	2.68642e-05
SESN3	245.666	-2.06703	0.721424	-2.86521	0.00416734	0.0395661
LAMA2	1267.26	-2.06394	0.617825	-3.34065	0.000835825	0.0123419
LOC284454	530.373	-2.06388	0.689836	-2.99183	0.00277307	0.0294243
SEPP1	510.685	-2.06321	0.739712	-2.78921	0.00528374	0.0466563
TNS2	1309.05	-2.06208	0.552236	-3.73406	0.00018842	0.00392609
SOCS1	188.875	-2.06035	0.586478	-3.51309	0.00044292	0.00748541
SIDT2	272.766	-2.0535	0.729143	-2.81632	0.00485777	0.0443614
AHNAK	6844.96	-2.05266	0.337114	-6.08892	1.13674e-09	1.42353e-07
ALDH2	581.324	-2.05216	0.74027	-2.77217	0.00556833	0.0482574
APP	4032.77	-2.0517	0.434903	-4.7176	2.38645e-06	0.000111381
DTD1	244.586	-2.0392	0.531151	-3.83921	0.000123432	0.00280533
NFIB	746.787	-2.03493	0.598044	-3.40264	0.000667377	0.0103059
BSDC1	237.566	-2.02784	0.630411	-3.21669	0.00129677	0.0169869
PAGR1	451.751	-2.02725	0.646893	-3.13383	0.00172542	0.0209457
CEBPD	10679.8	-2.02458	0.54024	-3.74756	0.000178566	0.00376982
C10orf54	208.803	-2.01399	0.72526	-2.77692	0.00548769	0.0477902
TACC1	2648.21	-2.01112	0.373878	-5.37909	7.48641e-08	5.97149e-06
PLTP	872.693	-2.00971	0.707007	-2.84256	0.00447534	0.0415762
SLC38A10	604.212	-2.00877	0.515142	-3.89945	9.64132e-05	0.0022954
KAT5	165.416	-2.00487	0.696388	-2.87896	0.00398989	0.0382964
CRYBG3	561.529	-2.0012	0.619637	-3.22963	0.00123951	0.0164432
PXK	259.83	-1.98606	0.603419	-3.29135	0.000997061	0.0141247
TRAPPC12	179.116	-1.98288	0.606328	-3.2703	0.00107434	0.0147845
EMP3	180.764	-1.97943	0.655307	-3.02062	0.00252257	0.0274936
ZNF37BP	169.462	-1.97663	0.628215	-3.14642	0.00165283	0.0202727
BTG2	3165.25	-1.9703	0.706578	-2.7885	0.0052952	0.0466954
ATP1A1	2191.23	-1.96488	0.501583	-3.91736	8.95258e-05	0.00218272
DNAJB1	2395.35	-1.96254	0.490884	-3.99796	6.38906e-05	0.00169155
C10orf10	2865.31	-1.96144	0.485146	-4.04299	5.27744e-05	0.00145004
SUN2	1164.45	-1.95615	0.372656	-5.2492	1.52757e-07	1.10577e-05
PHF19	245.185	-1.95591	0.521963	-3.74721	0.000178813	0.00376982
NUMA1	940.337	-1.95219	0.503346	-3.87842	0.000105136	0.00247021
GNB2	760.257	-1.95053	0.523547	-3.72561	0.000194843	0.00402643
ATP6V0A1	239.553	-1.95049	0.595848	-3.27347	0.00106237	0.0147331
PSMD11	539.536	-1.9488	0.55497	-3.51154	0.000445519	0.00749551
TPST1	264.293	-1.94853	0.70703	-2.75594	0.00585243	0.0496545
TNRC6C	328.523	-1.94343	0.593902	-3.27231	0.00106674	0.0147347
GRASP	311.449	-1.93953	0.643758	-3.01282	0.00258834	0.0280639
SPOP	910.538	-1.93885	0.596058	-3.25278	0.00114281	0.015539
RPL23A	515.928	-1.93745	0.665071	-2.91315	0.00357798	0.0353367
TLN2	440.576	-1.92614	0.540704	-3.56229	0.000367638	0.00655958
SNRPE	177.956	-1.91816	0.69451	-2.76189	0.00574677	0.0491913
FOXO1	528.327	-1.9097	0.591541	-3.22834	0.00124509	0.0164997
FBXO7	442.204	-1.90683	0.523089	-3.64532	0.000267057	0.00512938
HDGFRP3	278.051	-1.90592	0.624159	-3.05357	0.00226135	0.025399
KDM4A	331.795	-1.89962	0.632289	-3.00436	0.0026614	0.028633
ZFAS1	1187.88	-1.89719	0.545069	-3.48063	0.000500228	0.00827523
EPB41L4A-AS1	297.195	-1.89116	0.676116	-2.7971	0.00515643	0.0458948
ESYT2	704.631	-1.88893	0.461779	-4.09055	4.30347e-05	0.00123323
FBXL17	329.853	-1.88031	0.662598	-2.83779	0.00454277	0.0419536
GLTP	278.715	-1.86906	0.572855	-3.26271	0.00110351	0.0151405
SH3PXD2B	646.674	-1.86003	0.490432	-3.79264	0.000149055	0.00323071
ZNF316	222.952	-1.84415	0.660809	-2.79074	0.00525875	0.0465072
ABL1	1449.62	-1.83877	0.424316	-4.33348	1.46769e-05	0.00051347
DEAF1	213.271	-1.83863	0.583473	-3.15119	0.00162609	0.0200232
DYNC2H1	342.758	-1.83221	0.612725	-2.99026	0.00278744	0.0295073
QSOX1	1757.7	-1.82857	0.485316	-3.76779	0.000164699	0.00350771
LTBP4	2105.82	-1.82407	0.660906	-2.75996	0.00578092	0.0493436
AMD1	1029.96	-1.82075	0.473312	-3.84683	0.000119657	0.00272945
MED13L	386.708	-1.8195	0.638316	-2.85046	0.00436556	0.0408451
RAI2	310.89	-1.8166	0.563891	-3.22155	0.001275	0.0167719
LRRN4CL	309.079	-1.8077	0.593969	-3.04343	0.00233899	0.0261075
SERTAD1	522.597	-1.80513	0.643498	-2.80518	0.00502883	0.0452879
PIM1	1243.64	-1.80494	0.647157	-2.78903	0.0052867	0.0466563
ISLR	1985.95	-1.80062	0.499293	-3.60634	0.000310543	0.00573069
KLHL36	405.422	-1.7909	0.648672	-2.76088	0.00576461	0.0492621
KDSR	419.838	-1.78268	0.591893	-3.01183	0.00259679	0.0281068
GLIPR2	345.384	-1.77966	0.50819	-3.50195	0.000461872	0.00768131
HIVEP2	635.781	-1.77733	0.527286	-3.37072	0.000749727	0.0113529
PHYKPL	188.546	-1.77706	0.552095	-3.21877	0.00128743	0.0169177
CWF19L2	587.468	-1.77451	0.623369	-2.84664	0.00441839	0.0411692
PDHA1	396.843	-1.77183	0.622182	-2.84777	0.00440265	0.0410532
CCND2	944.251	-1.77046	0.504216	-3.51131	0.000445912	0.00749551
EMC2	357.069	-1.76346	0.544237	-3.24025	0.00119427	0.016047
C1R	17860	-1.76309	0.402156	-4.38408	1.16477e-05	0.000429012
GADD45B	4594.45	-1.76299	0.611976	-2.88081	0.00396656	0.0382102
GYPC	1256.76	-1.75987	0.568156	-3.09751	0.00195152	0.0230338
CUL5	276.067	-1.7596	0.588188	-2.99156	0.00277552	0.0294243
NUMBL	556.567	-1.75712	0.535755	-3.2797	0.00103916	0.0145727
CLPTM1L	475.937	-1.75508	0.542451	-3.23547	0.00121442	0.0161864
MPZL1	1337.71	-1.75211	0.362521	-4.83313	1.344e-06	6.86975e-05
MIDN	3259.97	-1.74871	0.540378	-3.23609	0.0012118	0.0161864
PSAP	7559.04	-1.73774	0.329713	-5.27047	1.36072e-07	1.01431e-05
KREMEN1	349.298	-1.73696	0.522641	-3.32343	0.000889184	0.012963
SNHG8	824.542	-1.73287	0.546147	-3.17291	0.00150921	0.0191294
GAS7	598.588	-1.73071	0.520931	-3.32235	0.000892622	0.012998
MEG3	3107.13	-1.72924	0.604519	-2.86052	0.00422944	0.0399136
PCSK5	384.475	-1.72844	0.561822	-3.0765	0.00209449	0.02413
DCN	17550.1	-1.72767	0.49712	-3.47536	0.000510164	0.00838423
HNRNPA0	3434.62	-1.72581	0.487379	-3.54099	0.000398624	0.0069333
NPC2	1008.1	-1.72514	0.466365	-3.69912	0.000216352	0.00434893
DDX21	1801.86	-1.72085	0.50943	-3.37799	0.000730188	0.0111107
SNHG5	984.37	-1.71764	0.530899	-3.23534	0.00121498	0.0161864
TSHZ2	652.332	-1.71241	0.615745	-2.78104	0.00541844	0.0472858
RPS14	3988.79	-1.70324	0.462046	-3.68631	0.000227527	0.0045013
RAB5B	499.286	-1.70173	0.607876	-2.79946	0.00511874	0.0458199
PDDC1	153.253	-1.70025	0.560308	-3.03449	0.00240946	0.0266787
JUN	28840.2	-1.69211	0.590173	-2.86715	0.00414186	0.0394438
PEBP1	2016.84	-1.69158	0.485332	-3.48541	0.00049139	0.00813978
CAMLG	492.694	-1.69138	0.569188	-2.97156	0.00296294	0.0306976
TSPYL2	547.822	-1.68229	0.548937	-3.06463	0.0021794	0.024854
FBXL7	239.13	-1.68136	0.547083	-3.07333	0.00211685	0.0243218
TMA7	890.054	-1.68088	0.428492	-3.92277	8.7537e-05	0.00216548
SNHG7	338.707	-1.67609	0.512192	-3.27238	0.00106647	0.0147347
TOR3A	156.421	-1.67453	0.575411	-2.91015	0.00361257	0.0355942
ATL3	322.66	-1.6687	0.526147	-3.17155	0.00151626	0.0191395
IDS	689.969	-1.6641	0.514027	-3.23738	0.00120633	0.0161743
PPP1R7	311.15	-1.65948	0.469173	-3.53703	0.000404654	0.00701868
ECHDC1	152.466	-1.65946	0.575349	-2.88426	0.00392331	0.0379688
TMEM245	519.986	-1.65873	0.535977	-3.09478	0.00196961	0.0231553
JUND	4736.72	-1.65676	0.445781	-3.71653	0.00020198	0.00413976
SRSF5	982.322	-1.6558	0.45617	-3.6298	0.000283645	0.00537382
WBP1L	487.971	-1.65579	0.380678	-4.34958	1.36399e-05	0.000485689
RPL31	5618.82	-1.65001	0.512915	-3.21692	0.00129574	0.0169869
IRF2BP2	1006.34	-1.64697	0.468569	-3.5149	0.000439925	0.00745824
UBE2D3	1161.16	-1.63962	0.516949	-3.17173	0.00151535	0.0191395
CIRBP	1603.1	-1.6291	0.565431	-2.88117	0.00396196	0.0382102
PBX3	341.13	-1.62742	0.513269	-3.17069	0.00152078	0.0191597
RBMS3	1009.35	-1.62418	0.586126	-2.77105	0.00558762	0.0483578
MAU2	463.753	-1.61457	0.530056	-3.04604	0.00231875	0.0259266
RPL11	3754.55	-1.6141	0.403979	-3.9955	6.45566e-05	0.00169841
HSPG2	1049.12	-1.59925	0.490958	-3.25741	0.00112433	0.0153117
GSTM3	342.72	-1.59738	0.528564	-3.02212	0.00251011	0.0274055
PIGT	441.94	-1.59542	0.550615	-2.89753	0.00376116	0.0366545
LAMB2	540.842	-1.59059	0.575608	-2.76332	0.00572159	0.0491158
LAPTM4A	4661.86	-1.57943	0.442685	-3.56784	0.000359939	0.00643931
ZDHHC7	764.852	-1.57619	0.458511	-3.43763	0.000586818	0.00936082
VAMP2	217.081	-1.57541	0.551522	-2.85647	0.0042838	0.0403051
KRT10	625.882	-1.56612	0.512624	-3.0551	0.00224985	0.0253599
S100A10	2499.44	-1.55877	0.505335	-3.08462	0.00203813	0.0236803
B4GALT1	1578.94	-1.5584	0.448412	-3.47537	0.000510151	0.00838423
SMARCD2	336.909	-1.55096	0.548218	-2.82909	0.00466803	0.0429205
CNN3	475.883	-1.54515	0.448004	-3.44896	0.000562744	0.0090815
DHX30	413.527	-1.5408	0.476151	-3.23594	0.00121244	0.0161864
CFH	1270.03	-1.54036	0.386797	-3.98234	6.82398e-05	0.00177269
SMIM10L1	142.745	-1.53809	0.549688	-2.79811	0.00514023	0.0458484
APCDD1	569.217	-1.53616	0.524045	-2.93135	0.00337496	0.0336502
SEC62	2931.08	-1.53052	0.396992	-3.85529	0.000115594	0.00266589
PYCR2	749.602	-1.52482	0.529355	-2.88052	0.00397017	0.0382155
SLC17A5	469.58	-1.52046	0.551382	-2.75755	0.00582367	0.0495286
UBC	4061.75	-1.51883	0.449744	-3.3771	0.000732544	0.0111331
SLC44A1	642.713	-1.517	0.528232	-2.87185	0.00408072	0.0390098
ANKFY1	498.707	-1.51206	0.456901	-3.30938	0.000935023	0.0134744
MCL1	8084.27	-1.51114	0.541527	-2.79052	0.00526238	0.0465072
EIF2S3	546.514	-1.50321	0.461116	-3.25995	0.00111433	0.0152511
C1S	12042.2	-1.49563	0.466288	-3.20752	0.00133883	0.0174103
RHOBTB2	270.602	-1.49141	0.523603	-2.84837	0.00439445	0.0410072
TMBIM1	1505.21	-1.4832	0.469889	-3.15649	0.00159678	0.0197593
SFXN3	430.138	-1.47468	0.534624	-2.75835	0.00580933	0.0494706
DPYSL3	2066.24	-1.47098	0.429441	-3.42532	0.000614066	0.00968508
ZBTB20	3680.33	-1.46797	0.472412	-3.10738	0.00188753	0.0225549
TAF1	260.71	-1.46773	0.525225	-2.79448	0.00519841	0.0461706
PLEKHA4	788.412	-1.46509	0.458829	-3.1931	0.00140753	0.0180415
RPL3	1034.87	-1.4602	0.477728	-3.05656	0.00223894	0.0252815
PXN	863.058	-1.45669	0.300214	-4.85219	1.22104e-06	6.37126e-05
CYCS	543.836	-1.45231	0.476225	-3.04964	0.00229118	0.025664
GLTSCR2	1030.33	-1.44723	0.467378	-3.09649	0.00195829	0.0230527
DCTN3	307.178	-1.44302	0.520089	-2.77457	0.0055275	0.0480741
RPL34	3347.07	-1.44252	0.388892	-3.70931	0.000207822	0.00422493
CDS2	254.098	-1.44123	0.483782	-2.9791	0.00289098	0.0302278
HEXB	908.125	-1.44023	0.395715	-3.63957	0.00027309	0.00522124
PRNP	582.871	-1.43659	0.510157	-2.81597	0.00486301	0.0443614
TMSB4X	3517.63	-1.43288	0.489847	-2.92515	0.00344286	0.034191
TRAM2	736.432	-1.42647	0.479759	-2.9733	0.00294621	0.0305931
FOXC1	547.647	-1.42635	0.439897	-3.24247	0.001185	0.0159568
PTPRS	251.588	-1.42339	0.515354	-2.76197	0.0057454	0.0491913
TXN	906.86	-1.42208	0.440151	-3.2309	0.00123402	0.0163877
ERGIC1	1244.35	-1.42179	0.385312	-3.68996	0.00022429	0.00444427
STK38	256.118	-1.42117	0.481217	-2.95329	0.00314408	0.0320108
RPS11	3510.7	-1.40887	0.349945	-4.02598	5.67397e-05	0.00154468
OGT	423.629	-1.40498	0.489915	-2.86781	0.00413326	0.0394004
ATP6AP1	266.137	-1.40177	0.47182	-2.97098	0.00296852	0.0306976
RPS23	3066.42	-1.39874	0.475143	-2.94383	0.0032418	0.0327132
AKAP12	1979.88	-1.39551	0.474992	-2.93796	0.00330379	0.0330987
CCNI	1695.34	-1.38865	0.469192	-2.95965	0.00307988	0.0314852
LZTS2	407.632	-1.38636	0.457284	-3.03172	0.00243167	0.0268172
RAB3GAP1	421.79	-1.3792	0.420873	-3.277	0.00104916	0.0146636
CDKN1A	2896.46	-1.37889	0.447545	-3.08101	0.00206297	0.0238988
RHOB	2883.71	-1.36996	0.435305	-3.14713	0.00164883	0.0202473
PMP22	1623.04	-1.36077	0.420134	-3.23889	0.00119994	0.016106
RPS9	2091.14	-1.33539	0.453817	-2.94258	0.00325491	0.0328191
TMEM109	1135.06	-1.33415	0.423935	-3.14707	0.00164915	0.0202473
HNRNPK	1130.71	-1.3145	0.456262	-2.88102	0.00396385	0.0382102
CDC42SE1	662.717	-1.31207	0.458077	-2.86431	0.00417922	0.0396104
STAT3	1053.69	-1.29917	0.358941	-3.61947	0.000295213	0.00555097
NDRG1	4146.52	-1.2932	0.436409	-2.96328	0.00304379	0.0312438
LGALS3	1157.26	-1.29257	0.372741	-3.46775	0.00052483	0.00858706
RPL7A	1558.76	-1.2861	0.423968	-3.03349	0.00241745	0.0267436
MRPL18	178.32	-1.27458	0.438501	-2.90668	0.00365282	0.0358778
RPS24	3652.64	-1.27267	0.45425	-2.80169	0.00508364	0.0455382
RBPJ	1007.6	-1.2646	0.410601	-3.07986	0.00207096	0.023947
NRBP1	543.458	-1.25603	0.440752	-2.84974	0.00437548	0.0408879
ATP5J	818.33	-1.2447	0.375418	-3.31551	0.000914765	0.0132588
LIMA1	1404.46	-1.24187	0.415472	-2.98906	0.00279836	0.0295728
BRD2	1850.85	-1.2319	0.382834	-3.21786	0.00129153	0.0169537
TOB2	711.553	-1.21897	0.40512	-3.00891	0.00262188	0.0283051
UGP2	605.27	-1.19767	0.378982	-3.16022	0.00157648	0.0195856
CALM3	2182.67	-1.18446	0.342188	-3.46144	0.000537294	0.00874971
FAU	3354.16	-1.18359	0.282196	-4.19423	2.73803e-05	0.000850829
PCYOX1	663.75	-1.17894	0.420746	-2.80204	0.00507813	0.0455214
ESYT1	371.126	-1.13485	0.409024	-2.77454	0.00552796	0.0480741
MYL12B	868.38	-1.12304	0.362689	-3.09643	0.00195865	0.0230527
RTN4	3862.46	-1.11731	0.38079	-2.93419	0.00334425	0.0333971
KDM2A	947.403	-1.10305	0.381906	-2.88827	0.00387365	0.0376045
DPYSL2	1545.58	-1.03972	0.369827	-2.81137	0.00493316	0.0448316
RPS4X	1589.48	-1.03164	0.354843	-2.90732	0.00364542	0.0358333
RPL35A	4053.13	-1.02139	0.359856	-2.83834	0.00453495	0.0419229
TMEM59	1032.73	-0.995331	0.308437	-3.22702	0.00125088	0.016522
EIF1	2597.24	-0.972949	0.324526	-2.99806	0.00271702	0.0290814
RPL19	2321.62	-0.843354	0.285345	-2.95556	0.00312101	0.0318536
RPL18	1986.71	-0.840473	0.298559	-2.8151	0.00487623	0.0444299
SOX4	2952.48	1.06243	0.356135	2.98323	0.00285223	0.0299652
PSMA7	1087.56	1.15052	0.41674	2.76075	0.00576685	0.0492621
PALLD	1756.41	1.17518	0.387678	3.03133	0.00243482	0.0268172
COL18A1	2872.26	1.23262	0.405873	3.03697	0.00238968	0.0264831
GNB1	1467.55	1.25546	0.426864	2.94112	0.00327025	0.0328679
EMILIN1	1374.98	1.28189	0.362829	3.53304	0.000410805	0.00707636
PLOD2	323.743	1.35138	0.476793	2.83431	0.0045925	0.0422882
IFITM1	1293.5	1.3572	0.487951	2.78142	0.00541216	0.047264
SPATS2L	1145.95	1.35904	0.465032	2.92246	0.00347279	0.0344609
IGFBP7	7750.68	1.37663	0.435409	3.1617	0.0015685	0.0195446
CALD1	9530.01	1.45243	0.455753	3.18687	0.00143822	0.0183972
EIF3G	283.513	1.52389	0.497753	3.06155	0.00220196	0.0250228
THY1	2707.68	1.54211	0.542623	2.84195	0.0044839	0.0416248
EPAS1	1480.28	1.54413	0.482844	3.198	0.00138384	0.0178137
PDPN	1335.67	1.64668	0.554238	2.97107	0.00296762	0.0306976
VCL	1067.17	1.67082	0.571905	2.92149	0.00348359	0.0345134
TNIP1	464.467	1.67379	0.592478	2.82508	0.00472695	0.0434304
ZCCHC6	235.395	1.68133	0.609853	2.75694	0.00583443	0.0495511
VASP	272.661	1.77601	0.566742	3.13371	0.0017261	0.0209457
TGFBI	2052.22	1.78382	0.592515	3.01059	0.00260738	0.0281728
COL1A1	59761.5	1.83731	0.65422	2.8084	0.00497883	0.0451156
GAPDH	2929.36	1.84963	0.5365	3.44758	0.000565637	0.00910472
AMOTL1	380.009	1.85549	0.523169	3.54664	0.00039018	0.00685304
HDAC1	414.114	1.85781	0.567445	3.27399	0.00106042	0.0147331
PTBP3	244.327	1.86108	0.582776	3.19346	0.00140577	0.0180373
ETS1	432.858	1.86997	0.457791	4.08477	4.41196e-05	0.00126144
CAV1	892.526	1.88306	0.524306	3.59153	0.000328748	0.0059926
MYH9	3807.24	1.88826	0.407652	4.63205	3.6207e-06	0.000159655
PLXNB2	396.037	1.89952	0.638761	2.97375	0.00294183	0.030573
FILIP1L	1578.47	1.94311	0.569296	3.41318	0.000642107	0.0100138
AGRN	212.317	1.9437	0.580822	3.34646	0.000818507	0.0121304
TPM4	2507.43	1.94935	0.451076	4.32157	1.54925e-05	0.000540426
YIPF3	158.962	1.97018	0.693629	2.8404	0.00450574	0.0417347
TPM1	2092.84	1.99493	0.562332	3.5476	0.000388762	0.00683826
RAB31	3200.03	2.00077	0.518744	3.85695	0.000114812	0.00265274
CHCHD10	552.646	2.00746	0.547176	3.66876	0.00024373	0.00479911
KDM5B	336.528	2.01043	0.723737	2.77785	0.00547205	0.0476872
BGN	2565.52	2.0108	0.591343	3.40039	0.000672909	0.0103524
SYDE1	318.872	2.0535	0.625355	3.28373	0.00102441	0.0144143
PFDN1	367.328	2.05699	0.656095	3.13519	0.0017174	0.0209009
ASPN	642.702	2.09802	0.584525	3.58927	0.000331602	0.00602706
NOTCH3	1320.79	2.12372	0.556507	3.81617	0.000135541	0.0030042
TGM2	1456.73	2.14122	0.498461	4.29565	1.7418e-05	0.000592732
GOLM1	330.31	2.16452	0.680931	3.17877	0.00147903	0.0188363
BCAR1	495.23	2.20887	0.625663	3.53045	0.000414851	0.0071282
WARS	776.588	2.20917	0.653611	3.37995	0.000724995	0.0110721
ITGB1	1880.38	2.20934	0.472546	4.6754	2.93387e-06	0.000132161
GUCY1A3	1194.41	2.22861	0.620588	3.59113	0.000329251	0.00599304
KIAA0040	168.295	2.22904	0.791921	2.81473	0.00488186	0.0444299
RNF24	413.821	2.23952	0.681484	3.28624	0.00101534	0.0143188
CTSC	547.262	2.23999	0.798431	2.80549	0.00502399	0.0452879
AGPAT2	191.521	2.24433	0.621436	3.61152	0.000304412	0.00568977
EFNB2	220.867	2.25014	0.735625	3.05882	0.00222211	0.0251646
USO1	154.018	2.25146	0.768976	2.92787	0.00341293	0.0339207
VPS16	99.6871	2.26365	0.730271	3.09974	0.00193691	0.0229045
RPS6KA2	788.835	2.26581	0.678314	3.34035	0.000836721	0.0123419
SLC12A9	87.8356	2.28363	0.602024	3.79325	0.000148691	0.00323071
ZMYND8	215.607	2.28815	0.626459	3.65251	0.000259686	0.00503414
PHF6	87.6606	2.30577	0.82188	2.80549	0.00502403	0.0452879
RBSN	83.1913	2.30898	0.798833	2.89045	0.00384693	0.037403
TMEM184B	264.606	2.31724	0.704561	3.28891	0.00100575	0.0141996
PTDSS1	232.292	2.31805	0.773515	2.99678	0.00272852	0.0291577
DIO2	2128.08	2.33393	0.468386	4.98293	6.26299e-07	3.58135e-05
PML	305.969	2.39237	0.79121	3.02368	0.00249718	0.0273704
FAM101B	301.656	2.39526	0.816097	2.93502	0.00333523	0.0333336
LMCD1	462.329	2.40859	0.47141	5.10933	3.23306e-07	2.04483e-05
CXCL1	2739.61	2.43407	0.761769	3.19529	0.0013969	0.0179487
GBP1	439.9	2.43857	0.733129	3.32626	0.000880211	0.0128772
TINAGL1	446.046	2.43997	0.820217	2.97479	0.00293192	0.030573
PXDN	4600.06	2.44337	0.551891	4.42726	9.54364e-06	0.000367739
KLHL5	557.864	2.44737	0.575329	4.25387	2.10107e-05	0.000692413
DGKH	235.746	2.44992	0.784385	3.12336	0.001788	0.0215507
IGFBP3	1183.11	2.4538	0.750839	3.26808	0.0010828	0.0148846
TTYH3	142.789	2.46009	0.517116	4.75732	1.96178e-06	9.37686e-05
ST5	340.671	2.46886	0.849571	2.906	0.00366077	0.0359278
SDC1	154.397	2.48445	0.890082	2.79126	0.00525033	0.0464783
TOP2A	416.421	2.49627	0.77239	3.23188	0.00122979	0.0163489
SLC16A3	342.067	2.50245	0.896558	2.79118	0.00525168	0.0464783
TBC1D22A	134.851	2.50551	0.842328	2.97451	0.00293456	0.030573
TMED2	141.622	2.5082	0.632192	3.96747	7.26404e-05	0.00185648
GAS2L1	167.916	2.50845	0.673964	3.72194	0.000197697	0.00407083
ENC1	543.926	2.52059	0.887091	2.84142	0.00449138	0.0416634
UACA	1936.04	2.52347	0.497497	5.07233	3.92982e-07	2.42429e-05
RGS3	338.251	2.53832	0.904978	2.80485	0.00503407	0.0452879
PAG1	1302.96	2.54117	0.514302	4.941	7.77219e-07	4.3377e-05
NCKAP5	111.899	2.54247	0.802064	3.16991	0.00152484	0.019179
CKAP5	144.177	2.54756	0.725249	3.51266	0.000443639	0.00748746
KRT18	227.318	2.56397	0.92576	2.76959	0.00561277	0.0485084
SLC9A1	153.719	2.56511	0.831056	3.08657	0.0020248	0.0235917
USB1	104.142	2.56556	0.837218	3.06439	0.00218115	0.024854
CTDP1	89.1012	2.5734	0.820299	3.13715	0.00170599	0.0208228
FADS2	296.5	2.58271	0.67338	3.83544	0.000125338	0.0028232
LMO7	233.483	2.58974	0.766182	3.38005	0.000724716	0.0110721
DLG3	149.038	2.596	0.937288	2.76969	0.00561091	0.0485084
CISD1	189.33	2.6145	0.592577	4.41209	1.02379e-05	0.000386171
MAP3K13	128.986	2.61832	0.863449	3.0324	0.00242618	0.0268164
ANKRD28	129.934	2.62398	0.708634	3.70287	0.000213171	0.00430427
CEMIP	197.852	2.64232	0.956181	2.76341	0.00572006	0.0491158
PDE4DIP	88.7514	2.65283	0.914792	2.89993	0.00373249	0.0364918
NAA20	188.565	2.6564	0.932225	2.84953	0.0043784	0.0408879
DPP9	101.973	2.65672	0.916487	2.89881	0.00374579	0.0365901
SPNS2	56.8502	2.65723	0.950778	2.79479	0.00519328	0.0461706
FAM222B	80.385	2.68502	0.90127	2.97915	0.00289046	0.0302278
TNC	681.078	2.70539	0.618613	4.37331	1.22374e-05	0.000448098
DNAAF5	45.5363	2.7101	0.930692	2.91192	0.00359217	0.035421
C5orf56	82.0344	2.71381	0.946883	2.86604	0.00415635	0.0395216
EDNRB	357.383	2.72171	0.949882	2.86531	0.00416599	0.0395661
SMURF1	91.829	2.72514	0.94977	2.86927	0.00411425	0.0392704
SEMA4B	129.773	2.72872	0.734559	3.71477	0.000203389	0.00416182
FAM155A	118.886	2.74045	0.988637	2.77195	0.00557217	0.0482574
MYO18A	79.8493	2.7461	0.740948	3.70619	0.000210398	0.00426222
MCAM	728.839	2.74636	0.920079	2.98492	0.00283654	0.0298886
UBD	1669.02	2.7475	0.932993	2.94482	0.00323139	0.0326344
TMEM87B	137.794	2.76937	0.810533	3.41673	0.000633779	0.00993344
C1orf52	55.2926	2.7699	0.994976	2.78389	0.0053712	0.0470704
TST	122.986	2.77198	0.941013	2.94574	0.00322186	0.0325644
CCL11	2101.16	2.78031	0.69446	4.00355	6.2399e-05	0.00165922
ARHGAP18	104.599	2.78636	0.883541	3.15363	0.00161255	0.0198955
LOXL2	1570.8	2.78714	0.660636	4.21886	2.45537e-05	0.000786408
RPL7L1	42.3018	2.78746	0.946062	2.94638	0.00321519	0.0325644
LAMA5	911.011	2.78882	0.649549	4.29347	1.75905e-05	0.00059698
RB1	136.185	2.79581	0.733493	3.81164	0.000138048	0.00304362
ACTG2	250.412	2.82257	0.945608	2.98492	0.00283648	0.0298886
PMM2	243.145	2.82601	0.889085	3.17856	0.00148007	0.0188363
ACTN1	2483.67	2.82844	0.444384	6.36486	1.95468e-10	2.75039e-08
ZKSCAN8	54.3362	2.83292	0.872083	3.24845	0.00116035	0.0157262
GPR4	83.7435	2.84255	0.940552	3.02221	0.00250936	0.0274055
NOL12	53.6715	2.84425	1.01226	2.80982	0.00495699	0.0449829
MKKS	78.1366	2.85825	1.02122	2.79885	0.00512843	0.0458484
UQCRFS1	75.8556	2.85903	0.846102	3.37906	0.000727348	0.0110841
TBC1D2	87.7937	2.88118	0.977563	2.94731	0.00320551	0.0325041
BCL2L13	83.2164	2.88445	0.929279	3.10396	0.00190946	0.0226941
ZNF518A	78.1763	2.92552	1.04299	2.80493	0.00503275	0.0452879
ISG15	339.055	2.92802	0.874854	3.34686	0.00081732	0.0121304
APEH	63.9165	2.93187	0.950038	3.08605	0.00202833	0.0236067
PSMD5	98.9854	2.95138	0.943939	3.12667	0.00176799	0.02133
PRR11	95.4744	2.96337	0.899843	3.29321	0.000990506	0.0140636
PRSS12	196.514	2.97265	0.996273	2.98377	0.00284724	0.0299378
TPX2	64.0465	2.97557	0.798806	3.72502	0.000195299	0.00402921
PRELID1	134.987	2.97681	0.74332	4.00475	6.20834e-05	0.00165772
NELFCD	178.841	3.00271	0.82093	3.65769	0.000254498	0.00496917
RIN3	68.3296	3.01545	0.997594	3.02272	0.00250512	0.0274055
FBXO42	122.464	3.01589	0.915615	3.29384	0.000988293	0.0140481
LRCH2	47.6507	3.03303	0.98133	3.09073	0.00199665	0.0234206
PELO	156.346	3.03881	0.873538	3.47873	0.000503787	0.00832311
ANO1	140.798	3.04054	0.84298	3.6069	0.000309881	0.00573069
NES	319.771	3.05814	0.580824	5.26518	1.40053e-07	1.0317e-05
PPME1	75.9773	3.06484	1.07885	2.84083	0.00449956	0.0417084
AKAP8L	56.8321	3.09171	0.876759	3.52629	0.000421425	0.00719988
PDGFC	72.1581	3.09199	0.902462	3.42617	0.00061215	0.00967924
CD82	812.869	3.09271	0.540634	5.72053	1.06192e-08	1.05543e-06
SEMA3A	73.4871	3.09283	0.907143	3.40942	0.000651012	0.0100899
EFNB1	124.659	3.09746	0.678283	4.56662	4.95645e-06	0.000206899
PRC1	95.8861	3.10605	0.956681	3.24669	0.00116755	0.0157897
TRPA1	853.458	3.16182	0.985544	3.20819	0.00133571	0.0173878
TMEM181	94.2098	3.16188	0.821039	3.85107	0.000117601	0.00270224
SRBD1	55.4872	3.17399	1.02219	3.1051	0.00190215	0.0226618
FAM188A	68.0948	3.19504	1.15499	2.76629	0.00566988	0.0489048
COL7A1	1239.35	3.19989	0.997323	3.20848	0.00133437	0.0173878
AGT	3032.21	3.20011	1.14777	2.78812	0.00530156	0.0466954
STC1	1695.51	3.21085	0.619353	5.1842	2.16949e-07	1.48462e-05
CIRH1A	89.0828	3.21364	0.731428	4.39365	1.11463e-05	0.000414201
ITPRIP	464.413	3.21745	0.724213	4.44269	8.88416e-06	0.000344447
PDE4B	162.114	3.2277	0.934103	3.45539	0.000549487	0.00890198
ATP10D	115.763	3.23369	0.817946	3.95342	7.70409e-05	0.00194776
VPS26B	106.739	3.2389	0.912991	3.54758	0.000388792	0.00683826
PLAU	3258.26	3.25309	0.871842	3.73129	0.000190502	0.00395131
RBM38	28.5255	3.25729	1.15607	2.81757	0.0048389	0.044264
PCDH1	88.7844	3.28273	1.06515	3.08196	0.00205646	0.0238675
ST3GAL2	260.673	3.28783	0.680889	4.82872	1.3741e-06	6.99508e-05
METAP1	110.094	3.29301	0.702151	4.68989	2.73357e-06	0.000124031
AMPD3	77.6075	3.29556	1.06631	3.09062	0.00199738	0.0234206
CHN1	907.767	3.30591	0.795182	4.15743	3.21849e-05	0.000971209
RAI14	834.811	3.3066	0.476584	6.93813	3.9732e-12	9.95129e-10
LOC728730	30.1051	3.30824	1.14555	2.88791	0.0038781	0.0376185
R3HCC1	33.2112	3.31527	1.10052	3.01247	0.00259127	0.0280714
SFXN1	43.3955	3.3181	1.12801	2.94155	0.0032657	0.0328575
DCUN1D5	38.0905	3.31908	1.07783	3.0794	0.00207419	0.0239623
DCP2	30.5155	3.3203	1.05563	3.14532	0.00165904	0.0203289
TNS3	633.067	3.33757	0.924614	3.60969	0.000306564	0.00570446
GPR68	148.189	3.33974	1.0576	3.15784	0.00158943	0.0197269
RAD17	59.195	3.34107	0.97917	3.41215	0.000644537	0.0100187
NINJ1	161.676	3.3427	0.922664	3.62287	0.000291347	0.00549478
C15orf52	29.4901	3.3508	1.16351	2.87991	0.00397785	0.0382601
GBP3	101.677	3.37351	1.16486	2.89607	0.00377866	0.0367678
TTLL5	32.2853	3.38238	1.1007	3.07293	0.00211968	0.0243218
TBX2	1014.89	3.38269	0.639962	5.28577	1.25175e-07	9.44315e-06
NDUFA4L2	92.9523	3.38328	1.12275	3.0134	0.00258342	0.0280392
RIPK2	114.055	3.39081	0.844664	4.01439	5.95999e-05	0.00160165
FRAT2	127.178	3.40182	0.93218	3.64932	0.000262935	0.00507355
COL4A2	4206.19	3.4081	0.55591	6.13067	8.75093e-10	1.11824e-07
DTWD1	51.346	3.4086	0.909745	3.74676	0.000179134	0.00377024
RBBP8	71.032	3.41552	1.13063	3.0209	0.00252024	0.0274922
ZNF639	88.6955	3.41863	0.986271	3.46622	0.000527839	0.00860694
HSD17B2	212.639	3.44084	1.19192	2.88682	0.00389158	0.03772
RILPL1	83.8416	3.44093	1.06008	3.24591	0.00117077	0.0158162
HERC2	119.954	3.44785	0.67077	5.14013	2.74543e-07	1.7814e-05
TRIB3	34.5669	3.47261	1.24267	2.79447	0.00519848	0.0461706
SH2D3C	129.56	3.4753	1.25658	2.76568	0.00568041	0.0489579
CCNF	26.1562	3.47973	1.11467	3.12175	0.00179779	0.0216271
RRM2	45.5944	3.49032	1.22453	2.85034	0.0043673	0.0408451
UNC5B	756.819	3.49156	0.839559	4.1588	3.19929e-05	0.000967746
PODNL1	49.6794	3.49176	1.01267	3.44806	0.000564637	0.00910032
MAGI1	113.8	3.49565	0.810218	4.31445	1.6e-05	0.000556578
NPAT	113.91	3.49916	0.792259	4.41669	1.00223e-05	0.000381488
FAM212B	70.357	3.50319	1.22705	2.85498	0.004304	0.040404
DBF4	23.6099	3.50378	1.09375	3.20345	0.00135794	0.0175676
GJA4	116.354	3.52038	1.17149	3.00505	0.00265536	0.0286171
MAP7	32.3915	3.52258	1.25645	2.8036	0.00505359	0.0453664
COL4A1	3996.31	3.5332	0.562341	6.28302	3.32058e-10	4.51996e-08
LGALS9	220.667	3.53731	0.943475	3.74924	0.000177371	0.00375205
CHFR	55.5465	3.55268	1.19026	2.98478	0.00283778	0.0298886
RAB27B	43.8557	3.57034	1.29109	2.76537	0.00568578	0.0489704
YAF2	126.336	3.57643	0.847007	4.22243	2.41678e-05	0.000776035
TTC9C	65.3857	3.57738	1.22107	2.92972	0.00339268	0.0337731
DNAJC30	12.8467	3.58752	1.24527	2.88093	0.00396509	0.0382102
SYCP2	52.0897	3.59452	1.30092	2.76306	0.00572618	0.0491158
LAP3	175.519	3.59594	0.786567	4.57169	4.83811e-06	0.000202634
STRBP	47.2884	3.60329	0.97542	3.69409	0.000220676	0.00441458
INHBA	4248.6	3.61021	0.696787	5.18123	2.20428e-07	1.50023e-05
CCNB1	31.2765	3.62233	1.23273	2.93847	0.00329835	0.0330707
CLIP2	52.9861	3.63223	1.10702	3.28109	0.00103405	0.0145173
NHS	129.919	3.6372	1.07768	3.37501	0.000738127	0.0112043
ZFYVE26	41.1519	3.65086	1.15511	3.16062	0.00157435	0.0195856
GTPBP3	40.2931	3.66359	0.942656	3.88646	0.000101718	0.00239891
CXCL8	797.801	3.67339	1.31938	2.78417	0.00536649	0.047062
S100P	407.74	3.67866	1.03519	3.55362	0.000379966	0.00673947
MIR210HG	38.047	3.67959	1.28598	2.86132	0.00421886	0.0398437
ZFYVE27	43.7886	3.68169	0.796315	4.6234	3.77492e-06	0.000163575
NT5DC2	104.345	3.6829	1.03013	3.57519	0.000349977	0.00630613
TGFBRAP1	64.2531	3.70154	0.879885	4.20684	2.58962e-05	0.000823695
CCL3	55.9968	3.71409	1.17903	3.15012	0.00163201	0.0200763
MOSPD1	65.1849	3.72252	0.912804	4.07812	4.54016e-05	0.00128459
PAQR5	221.128	3.72855	0.917619	4.06329	4.83858e-05	0.00134652
PRPF39	86.2302	3.74617	0.913451	4.10111	4.11171e-05	0.00119746
UCKL1	77.2046	3.77234	1.23329	3.05877	0.00222247	0.0251646
CDCP1	305.092	3.7944	0.926083	4.09726	4.18064e-05	0.0012091
DDAH1	39.2643	3.79882	1.22104	3.11114	0.00186367	0.0222911
TNFRSF11B	176.361	3.80198	1.05123	3.61669	0.000298393	0.00559397
PYCARD	123.529	3.80822	0.770821	4.94047	7.79351e-07	4.3377e-05
TMX2	40.2416	3.81514	0.9375	4.06949	4.71171e-05	0.00131707
CLSPN	43.1784	3.82168	1.28938	2.96397	0.00303699	0.0311995
SLC39A8	39.6174	3.85126	1.29908	2.96461	0.00303062	0.0311597
MAP3K11	79.8395	3.85295	0.8152	4.72638	2.28554e-06	0.000108007
YAE1D1	33.1299	3.85348	1.16518	3.30721	0.000942299	0.0135637
RGS5	2996.39	3.85438	0.562664	6.85023	7.37323e-12	1.64884e-09
FXYD3	50.9537	3.8563	1.3759	2.80274	0.00506698	0.045454
ZNF512	23.9079	3.86952	1.20457	3.21236	0.00131647	0.017209
CYP2S1	42.6414	3.87806	1.29917	2.98504	0.00283545	0.0298886
SRD5A3	49.873	3.8809	0.969371	4.00353	6.24047e-05	0.00165922
ASPM	69.0858	3.89706	1.02961	3.78498	0.000153722	0.003302
RAB15	67.161	3.90254	1.23681	3.15532	0.00160322	0.0197999
NUP54	38.0592	3.9096	1.00249	3.89988	9.62385e-05	0.0022954
GMFG	127.973	3.91225	0.891785	4.38698	1.14933e-05	0.000424575
RAB4A	55.4334	3.91263	1.30411	3.00024	0.00269763	0.0289233
GUCY1B3	191.935	3.92	1.20965	3.24062	0.00119272	0.0160434
TMEM64	20.0267	3.92431	1.3907	2.82182	0.00477514	0.0438058
HDHD2	35.9304	3.92757	0.996765	3.94031	8.13755e-05	0.00203406
TREX1	43.5523	3.93511	1.29084	3.04849	0.00229991	0.0257389
SLC25A15	24.0172	3.94899	1.20199	3.28538	0.00101845	0.0143466
ARNTL2	61.0258	3.95195	0.90556	4.3641	1.2765e-05	0.00046068
DSC2	35.1238	3.95348	1.33235	2.9673	0.00300425	0.0310158
GJC1	301.656	3.97473	0.947476	4.19507	2.72783e-05	0.000850829
FAM210A	35.4144	3.98904	1.23654	3.22598	0.00125543	0.0165492
KLHL8	29.3289	3.99056	1.4444	2.76278	0.00573108	0.0491241
ADGRF5	195.887	3.99134	1.20361	3.31613	0.000912718	0.0132445
PUS3	16.6441	3.99412	1.30802	3.05356	0.00226143	0.025399
ISYNA1	64.5682	3.99489	1.04244	3.83225	0.000126978	0.00284973
MRPL39	18.2817	4.00243	1.37423	2.91248	0.00358573	0.0353855
MT1F	109.202	4.00621	0.959158	4.1768	2.95638e-05	0.00090742
ADAMTS14	110.487	4.00737	1.0943	3.66205	0.000250203	0.00490343
GCNT3	42.197	4.00852	1.28559	3.11804	0.00182056	0.021838
RAMP1	32.2543	4.01058	1.35267	2.96494	0.00302743	0.0311524
SEZ6L2	121.404	4.01415	0.86938	4.61725	3.88861e-06	0.000167344
MGME1	45.8003	4.03339	1.46305	2.75684	0.00583629	0.0495511
MICALL1	31.6047	4.03557	1.45995	2.76419	0.00570644	0.0490809
SMAD9	68.1437	4.04777	1.33105	3.04102	0.00235775	0.0262454
PSMA6	56.3777	4.05146	1.08473	3.73499	0.000187726	0.00391815
KRT8	79.2783	4.05476	1.37539	2.94808	0.00319752	0.0324757
TMPRSS2	52.1828	4.06545	1.36469	2.97902	0.00289171	0.0302278
INPP4B	41.9445	4.06878	0.975606	4.17052	3.03909e-05	0.000925998
DTNA	52.2504	4.07068	0.9779	4.16268	3.14537e-05	0.00095374
CCDC34	83.9366	4.077	1.12144	3.63551	0.000277432	0.00528005
MYO1F	16.6078	4.07793	1.33718	3.04966	0.00229102	0.025664
PAQR4	44.2219	4.07859	1.09187	3.73541	0.000187412	0.00391814
CKAP2L	22.8913	4.09825	1.45599	2.81475	0.00488155	0.0444299
ZNF576	23.6319	4.1041	1.2394	3.31136	0.000928435	0.0134259
OSBPL3	59.4227	4.107	1.13811	3.60862	0.000307832	0.00571956
MLPH	81.7689	4.10777	0.931712	4.40884	1.03925e-05	0.000389656
TIMM50	33.5925	4.11151	1.06538	3.85921	0.000113756	0.00264211
DSG2	78.5134	4.12106	1.34955	3.05365	0.00226073	0.025399
CENPF	197.261	4.12212	0.899708	4.58162	4.61386e-06	0.000195862
SRA1	92.816	4.12437	1.01608	4.05912	4.92589e-05	0.00136476
ANGPT2	363.404	4.12683	1.20469	3.42564	0.000613352	0.00968508
TMEM104	26.3198	4.12737	1.37533	3.00101	0.00269088	0.0289005
SLC45A4	40.122	4.13546	1.20042	3.44502	0.00057102	0.00915606
CFAP44	76.2093	4.13585	0.996794	4.14915	3.33712e-05	0.000998435
CTSE	185.246	4.14042	1.32049	3.13553	0.00171545	0.0208974
MMRN2	22.5088	4.14161	1.39463	2.96969	0.002981	0.0308012
INCENP	22.9983	4.14284	1.09237	3.79254	0.000149114	0.00323071
RANBP6	26.466	4.14811	1.33881	3.09836	0.00194595	0.0229898
FOXP4	18.2005	4.16117	1.27974	3.25158	0.00114766	0.0155711
KIF4A	52.4881	4.16937	0.941282	4.42946	9.44702e-06	0.000365139
ZNF143	21.1589	4.17614	1.35388	3.08457	0.00203844	0.0236803
TSPAN15	54.4807	4.18732	1.04405	4.01064	6.05552e-05	0.00162384
CNIH1	92.6592	4.1879	0.875881	4.78135	1.7412e-06	8.41895e-05
FBLIM1	1072.35	4.1927	0.934915	4.48458	7.30561e-06	0.000289519
FLJ32255	59.3915	4.19542	1.04153	4.02813	5.62231e-05	0.00153395
RUNX2	38.3611	4.19859	1.27426	3.29494	0.000984442	0.0140093
CHL1	74.8285	4.19941	1.12315	3.73895	0.000184793	0.00386985
STK10	63.2726	4.20113	1.19049	3.52891	0.000417278	0.00715785
OGFRL1	41.3386	4.20394	1.27179	3.30553	0.00094797	0.013614
RNF6	30.9352	4.20701	1.26506	3.32554	0.000882483	0.0128803
TYSND1	31.0488	4.22715	1.32183	3.19795	0.00138407	0.0178137
CD274	30.1643	4.22797	1.23814	3.41477	0.000638358	0.00996778
DUSP12	21.2779	4.22973	1.3357	3.16669	0.00154185	0.0193222
NDC80	32.5872	4.23639	1.41451	2.99496	0.0027448	0.0292538
LRRC8B	23.2595	4.23746	1.41462	2.99548	0.00274015	0.029229
MECOM	28.6187	4.23807	1.39257	3.04334	0.00233964	0.0261075
CDH6	139.398	4.24483	1.03759	4.09105	4.29426e-05	0.00123323
ABCC3	66.8678	4.25325	1.14648	3.70984	0.000207388	0.00422296
APBB3	49.864	4.25918	1.2513	3.4038	0.000664542	0.0102868
COCH	151.864	4.27535	1.34932	3.16852	0.00153216	0.019245
GSKIP	33.0718	4.28054	1.09506	3.90898	9.26886e-05	0.00223649
CTPS1	19.0811	4.28192	1.35488	3.16037	0.0015757	0.0195856
KCTD15	39.6126	4.29683	1.39665	3.07653	0.00209424	0.02413
CHML	26.3339	4.29736	1.30126	3.30247	0.000958382	0.0137321
CDKN3	34.2485	4.31076	1.42572	3.02357	0.00249815	0.0273704
PPARGC1B	36.625	4.32061	1.339	3.22675	0.00125205	0.016522
ACVR2B	46.4769	4.32137	1.01902	4.24073	2.22791e-05	0.000724679
MTRNR2L6	12.2947	4.32207	1.55882	2.77267	0.00555993	0.0482574
CCDC176	39.0409	4.32888	0.970551	4.46023	8.18733e-06	0.000319408
GPN2	29.7696	4.33094	1.35128	3.20507	0.00135028	0.0175228
PSMC3IP	42.912	4.33116	1.30148	3.32788	0.00087509	0.0128473
DMWD	66.0654	4.3324	0.84479	5.12838	2.92252e-07	1.86099e-05
ZFP41	15.0989	4.33371	1.5131	2.86413	0.00418151	0.0396104
FOXL1	55.3529	4.35475	1.21723	3.57759	0.000346779	0.00625751
RTKN	36.6168	4.35499	1.20792	3.60537	0.000311705	0.00574041
SSX2IP	35.4	4.3574	1.27453	3.41883	0.00062892	0.00988202
DNAJC14	33.2827	4.35742	1.23583	3.52592	0.000422022	0.00720025
SPDL1	45.473	4.36266	1.27248	3.42847	0.00060699	0.00960977
FASTKD1	29.7996	4.37089	1.38036	3.16648	0.00154294	0.0193222
BET1	23.4634	4.37212	1.57151	2.78211	0.00540066	0.0472294
ZNF710	34.0408	4.37349	1.00748	4.34104	1.41811e-05	0.000501668
PLEKHF2	25.6303	4.37415	1.57196	2.78262	0.00539219	0.0471883
NLN	40.7905	4.37728	1.24787	3.50781	0.00045181	0.00755409
KDM2B	64.3306	4.38009	0.994633	4.40372	1.06409e-05	0.00039778
CCL20	36.7295	4.38046	1.44934	3.02238	0.00250795	0.0274055
C6orf120	24.0278	4.39183	1.11194	3.94969	7.82532e-05	0.0019678
BRCA1	24.7035	4.40651	1.51099	2.9163	0.0035421	0.0350101
BTRC	63.7877	4.40779	1.04931	4.20067	2.66121e-05	0.000837344
POLB	42.8541	4.4178	1.14485	3.85883	0.00011393	0.00264211
TSNAX	15.2263	4.42693	1.58799	2.78775	0.00530749	0.0467081
FOXM1	43.6678	4.43176	1.33885	3.31012	0.00093257	0.0134701
FLJ37453	72.7675	4.43958	1.28321	3.45975	0.000540671	0.00879327
WDR25	33.3241	4.44288	1.14632	3.87576	0.000106292	0.00249268
LCORL	38.5209	4.44289	1.10595	4.01727	5.88766e-05	0.00158903
FBXO34	26.9682	4.44385	1.25984	3.5273	0.000419818	0.00718222
CENPE	80.1342	4.44501	0.91155	4.87633	1.0808e-06	5.78333e-05
ETV4	25.1748	4.44743	1.48178	3.00141	0.00268736	0.0288874
DOPEY2	20.2721	4.45002	1.59778	2.78513	0.0053507	0.0469564
CHAC1	43.9897	4.46692	1.36912	3.26263	0.00110383	0.0151405
SCN3A	79.4347	4.46899	1.00134	4.46303	8.08087e-06	0.000317231
DDX11	19.5003	4.47237	1.62145	2.75826	0.00581101	0.0494706
LFNG	36.1356	4.48132	1.04143	4.30303	1.68478e-05	0.000574891
NRF1	25.4565	4.48188	1.54553	2.8999	0.00373281	0.0364918
ARRDC4	22.6647	4.48489	1.5144	2.9615	0.00306146	0.031348
MICAL2	806.928	4.49174	0.86992	5.16339	2.42514e-07	1.61543e-05
KLK10	56.986	4.4938	1.32101	3.4018	0.000669427	0.0103115
IRF7	44.7025	4.50241	1.06502	4.22752	2.36279e-05	0.000760648
KIRREL	179.457	4.50738	1.11741	4.03378	5.48869e-05	0.00150076
THUMPD3-AS1	31.0423	4.52255	1.27955	3.53449	0.000408557	0.00707636
ZNF793	31.634	4.52478	1.35699	3.33442	0.000854772	0.0125637
SH3BP1	28.0331	4.52775	1.31773	3.43602	0.000590332	0.00939356
LUCAT1	26.173	4.53315	1.62694	2.78629	0.00533144	0.0468531
ARNT2	37.4166	4.53408	1.43629	3.1568	0.00159513	0.0197585
NT5DC1	28.2455	4.54156	1.13613	3.9974	6.40416e-05	0.00169197
SOX18	34.9869	4.56648	1.05908	4.31175	1.61969e-05	0.000560316
CD3EAP	47.5847	4.56757	1.07823	4.23619	2.27343e-05	0.000737568
MSTO1	16.0066	4.58346	1.64688	2.78311	0.00538409	0.0471503
TNFRSF19	43.3431	4.58569	1.51256	3.03175	0.00243144	0.0268172
RCHY1	13.6743	4.58716	1.53197	2.99428	0.00275093	0.0292693
ADCY4	38.1153	4.59515	1.29281	3.5544	0.000378849	0.00672955
CDCA4	29.3227	4.60995	1.27707	3.60979	0.00030645	0.00570446
MYPOP	59.6487	4.61884	0.675673	6.83592	8.14803e-12	1.72945e-09
RPL39L	24.9783	4.62171	1.65171	2.79814	0.00513981	0.0458484
PSMG4	56.906	4.62954	0.891282	5.19426	2.05541e-07	1.42209e-05
CREB3L4	16.3034	4.64604	1.67581	2.77241	0.0055643	0.0482574
CCDC184	58.826	4.64746	1.51446	3.06872	0.00214978	0.0245635
TMEM88	10.9155	4.65118	1.58226	2.93958	0.00328662	0.0329794
KCNQ1	35.2629	4.65481	1.25791	3.70043	0.000215238	0.00433347
RAPGEF5	58.0013	4.66494	0.745419	6.25815	3.89581e-10	5.1355e-08
ANAPC15	30.7493	4.68171	1.11414	4.2021	2.64446e-05	0.00083417
SRCAP	39.0042	4.7009	1.53478	3.06292	0.00219192	0.024954
DDX41	158.991	4.71118	0.853327	5.52096	3.37155e-08	2.99446e-06
PLEKHG5	38.8187	4.72195	1.22106	3.8671	0.000110138	0.00257325
TRPT1	28.1446	4.73099	1.00223	4.72048	2.35292e-06	0.000110358
ZNF75D	26.9304	4.73285	1.64474	2.87757	0.00400752	0.0384178
TIGAR	30.2292	4.73739	1.45321	3.25996	0.00111428	0.0152511
SMG5	57.8668	4.74098	1.15854	4.09221	4.27285e-05	0.00123009
RBM4	20.9968	4.74506	1.63129	2.90877	0.00362854	0.0357234
FLT1	200.845	4.74532	0.701933	6.76036	1.37645e-11	2.61171e-09
MIS12	44.109	4.75602	1.02755	4.62852	3.68296e-06	0.000161265
NUP107	23.3091	4.75631	1.13382	4.19495	2.72931e-05	0.000850829
CDH11	439.62	4.76365	0.633765	7.51643	5.62929e-14	2.20299e-11
APLF	10.7023	4.76712	1.65589	2.87889	0.0039908	0.0382964
GZF1	23.1181	4.77273	1.68077	2.83961	0.0045169	0.0418072
C10orf2	26.1938	4.77737	1.68487	2.83546	0.00457593	0.0421666
TRMT61B	19.5237	4.78337	1.73111	2.76318	0.00572406	0.0491158
MME	276.734	4.78444	1.00606	4.75562	1.97839e-06	9.42029e-05
LINC00997	46.6631	4.78553	1.01774	4.70211	2.57489e-06	0.000117684
LCA5	31.2532	4.80168	1.2941	3.71044	0.000206901	0.00421991
S100A2	17.5353	4.81267	1.43287	3.35877	0.00078289	0.0117415
ABLIM2	13.7435	4.8297	1.74707	2.76445	0.0057018	0.0490747
VAT1L	45.9166	4.83299	1.32544	3.64633	0.000266008	0.00511707
TMC4	22.9596	4.83518	1.4076	3.43505	0.000592444	0.00940327
STAMBPL1	78.4206	4.8411	0.775546	6.24219	4.31493e-10	5.62874e-08
SPATA33	22.8701	4.84471	1.49367	3.2435	0.00118072	0.0159162
SPIRE2	14.9889	4.84474	1.72451	2.80935	0.00496413	0.0450151
CSTF2	64.732	4.8474	1.21875	3.97734	6.969e-05	0.00180113
USP49	21.4658	4.85376	1.65088	2.94011	0.00328096	0.032949
FAM174B	36.7034	4.86354	1.38588	3.50935	0.000449197	0.00753051
WISP1	149.905	4.86715	0.854859	5.69352	1.2445e-08	1.21757e-06
GJB2	16.0272	4.86949	1.44111	3.37898	0.000727554	0.0110841
GVINP1	71.2063	4.87453	0.679047	7.17847	7.04933e-13	2.26356e-10
PENK	998.694	4.8801	1.7194	2.83825	0.00453609	0.0419229
CCDC122	40.7882	4.88018	1.45663	3.35033	0.000807144	0.0120046
ALG9	75.5818	4.89086	1.04038	4.70104	2.58837e-06	0.00011787
USP30	18.8934	4.89523	1.45843	3.35651	0.000789333	0.0117957
TPM3P9	17.7478	4.90056	1.7715	2.76634	0.00566893	0.0489048
SGTB	30.1114	4.90316	1.57297	3.11714	0.00182614	0.0218839
BATF2	36.6125	4.90711	1.3841	3.54534	0.000392111	0.00686769
SHROOM4	18.3729	4.91617	1.69623	2.89829	0.00375208	0.0365944
GMNN	31.3858	4.91876	1.37471	3.57805	0.000346172	0.00625557
IBA57	36.6954	4.92756	1.21883	4.04287	5.28004e-05	0.00145004
TCAF1	25.9869	4.93223	1.56456	3.15248	0.00161893	0.0199545
SYT7	25.302	4.93235	1.59635	3.08976	0.00200318	0.0234591
TCP11L2	18.2915	4.94177	1.57395	3.13972	0.00169111	0.0206612
PPFIA2	19.5028	4.94215	1.78958	2.76163	0.00575135	0.0491968
SUCLA2	28.0315	4.94566	1.29936	3.80622	0.000141107	0.00310536
ERI1	38.0906	4.95315	1.64374	3.01335	0.00258382	0.0280392
TRAM2-AS1	24.5201	4.96096	1.7671	2.80739	0.00499441	0.0452241
TBC1D19	30.538	4.97173	1.46142	3.40198	0.000668999	0.0103115
ONECUT2	22.4845	4.9733	1.77789	2.79731	0.00515303	0.0458948
COG2	21.9626	4.97423	1.52606	3.25952	0.00111602	0.0152576
NAA40	24.7065	4.97644	1.36958	3.63355	0.000279547	0.00531224
MRPS11	29.5997	4.98034	1.16852	4.2621	2.02517e-05	0.000674499
WDR24	38.3837	4.9815	1.54594	3.22232	0.00127157	0.0167444
KLHL2	29.4014	4.98802	1.55359	3.21064	0.0013244	0.0172946
FAM199X	44.0194	4.99065	1.29975	3.83971	0.000123181	0.00280472
ZNF688	31.8398	5.00594	1.81544	2.75743	0.00582573	0.0495286
KIF2A	131.746	5.00979	0.724864	6.91136	4.8004e-12	1.13425e-09
ASL	72.2617	5.01167	1.17692	4.25829	2.05997e-05	0.000680659
KCNE3	69.3822	5.01599	1.15384	4.34723	1.37867e-05	0.000489096
TXNDC9	22.4826	5.01744	1.28468	3.90558	9.3999e-05	0.00226282
KLF5	157.72	5.02123	0.876813	5.72668	1.02417e-08	1.02605e-06
GPR176	181.964	5.02338	0.854298	5.88013	4.09946e-09	4.46414e-07
CEP57L1	30.2864	5.02364	1.16656	4.30638	1.6595e-05	0.000570933
PPP1R13L	49.3863	5.03053	0.886166	5.67673	1.37295e-08	1.31247e-06
RHBDL2	23.5767	5.03612	1.62394	3.10118	0.00192751	0.0228365
KRT6A	18.4775	5.05591	1.54588	3.27057	0.00107332	0.0147845
RPP25L	47.0646	5.05832	1.20556	4.19583	2.71874e-05	0.000850829
RPGRIP1L	33.6525	5.06702	1.57016	3.22707	0.00125066	0.016522
GPATCH1	34.4288	5.07273	1.02861	4.93165	8.15393e-07	4.47858e-05
NCK2	151.504	5.07823	0.729542	6.96084	3.38239e-12	8.64443e-10
BAMBI	18.4412	5.08024	1.35372	3.7528	0.000174869	0.00371166
TRIM62	23.4083	5.08421	1.78338	2.85089	0.00435974	0.0408355
GAS2L3	37.664	5.13368	1.46341	3.50802	0.000451461	0.00755409
TRAPPC13	15.8755	5.14003	1.841	2.79197	0.00523884	0.0464493
HLA-DOB	11.1445	5.14099	1.80039	2.85549	0.00429711	0.0403999
RUVBL2	72.7918	5.14432	1.00217	5.13316	2.84914e-07	1.82973e-05
DUSP7	55.6028	5.16653	0.951634	5.42912	5.66338e-08	4.63546e-06
ECD	37.1735	5.17321	1.34317	3.85149	0.0001174	0.00270224
KLC4	37.1371	5.17952	1.34517	3.85045	0.000117903	0.00270422
KIAA1407	31.7316	5.18184	1.36795	3.78803	0.000151846	0.00327857
SH3BGRL2	32.1245	5.18895	1.51913	3.41573	0.000636106	0.00995745
PDE3B	34.2637	5.18918	1.25327	4.14052	3.46524e-05	0.00102832
OR7E47P	25.9153	5.19028	1.05453	4.92188	8.57181e-07	4.6792e-05
DMBT1	45.2424	5.20485	1.24723	4.17312	3.00457e-05	0.000919653
TCP11L1	32.0473	5.2088	1.5657	3.32683	0.000878404	0.0128658
CARD16	101.198	5.20983	0.807737	6.44991	1.11917e-10	1.66849e-08
MAD2L1	23.497	5.21045	1.88831	2.75932	0.00579222	0.0493778
SOX7	21.3753	5.21135	1.46439	3.55872	0.000372669	0.00663292
R3HDM1	72.2886	5.21182	0.783961	6.64805	2.96992e-11	5.1656e-09
TTN-AS1	24.1954	5.21182	1.50235	3.46911	0.000522186	0.00856453
ATF7IP2	24.8318	5.21251	1.83171	2.8457	0.00443138	0.0412289
C1orf115	29.3093	5.21516	1.15549	4.51337	6.38062e-06	0.000257908
PI3	11.7625	5.21615	1.68998	3.08652	0.00202516	0.0235917
NUPL2	29.725	5.22189	1.70812	3.05709	0.00223497	0.0252604
PUSL1	24.3342	5.22226	1.77532	2.9416	0.00326527	0.0328575
MCF2L	27.2245	5.22363	1.34313	3.88913	0.000100602	0.00237707
FAM167B	11.0763	5.22424	1.58687	3.29217	0.000994158	0.0140995
METTL25	29.9535	5.23111	1.33983	3.90432	9.44907e-05	0.00226282
OAS1	90.8402	5.23752	0.917288	5.70979	1.13117e-08	1.11541e-06
PLAC8	49.4336	5.23994	1.20867	4.3353	1.45564e-05	0.00051347
ACTR5	31.1778	5.24644	1.42111	3.6918	0.000222677	0.00442632
RPUSD1	29.2919	5.25088	1.54319	3.40263	0.000667416	0.0103059
PEX14	40.2618	5.25796	1.243	4.23007	2.33619e-05	0.000754024
GLI1	56.6151	5.2605	1.09325	4.81179	1.49588e-06	7.43369e-05
ZNF641	30.6574	5.26379	1.62229	3.24466	0.00117592	0.0158686
IL1R2	37.9897	5.26895	1.4507	3.63201	0.000281221	0.00533596
GALNT7	40.1116	5.26912	1.29189	4.07861	4.53053e-05	0.00128459
PPP1R3D	23.3401	5.27531	1.44815	3.64278	0.000269705	0.0051694
ZNF449	26.0457	5.28214	1.4744	3.58257	0.000340233	0.00615713
FBXO3	29.183	5.2865	1.46595	3.6062	0.000310719	0.00573069
PHTF1	55.1655	5.29717	0.967677	5.4741	4.39735e-08	3.74612e-06
NOTCH4	14.7734	5.29952	1.54854	3.42226	0.000621026	0.00977023
LINC00847	20.8438	5.3011	1.39644	3.79615	0.000146962	0.0032007
MRPS35	143.384	5.30645	0.711444	7.45869	8.73841e-14	3.13337e-11
LAYN	53.1916	5.31598	1.28038	4.15187	3.29765e-05	0.000990323
CDC45	34.1561	5.31867	1.6572	3.20943	0.00132999	0.0173495
LMLN	50.6491	5.32123	1.67097	3.18451	0.00144998	0.0185219
HOPX	30.7193	5.32333	1.49154	3.56901	0.000358329	0.00642887
LRRC37A4P	24.6326	5.32517	1.73426	3.07057	0.00213647	0.0244562
MIR4435-2HG	126.476	5.32988	0.823298	6.47381	9.55638e-11	1.45945e-08
NEDD4	59.3669	5.33118	0.960936	5.5479	2.89114e-08	2.60473e-06
RNF138	19.3356	5.33137	1.85017	2.88156	0.00395714	0.0382102
DPH3	72.8153	5.34577	0.797783	6.70078	2.07312e-11	3.76257e-09
AGTPBP1	27.1759	5.35087	1.49967	3.56803	0.000359673	0.00643931
F2R	744.617	5.35882	0.732084	7.31996	2.48053e-13	8.39557e-11
OAS2	55.9638	5.36503	0.980923	5.46937	4.51636e-08	3.79586e-06
GINM1	66.6711	5.36524	1.1073	4.84532	1.26407e-06	6.54132e-05
RNASEH2B	47.0304	5.37093	1.417	3.79034	0.00015044	0.00325381
AGR2	188.506	5.37228	1.16417	4.61469	3.93676e-06	0.000168836
TAF12	51.868	5.37599	0.893876	6.01425	1.80725e-09	2.15545e-07
MEGF6	49.3451	5.3803	1.20927	4.44923	8.61794e-06	0.000335163
ELP4	12.6265	5.38084	1.834	2.93393	0.00334698	0.0333978
EDARADD	13.0995	5.38264	1.92799	2.79184	0.00524099	0.0464493
HAUS5	46.1986	5.38331	1.06755	5.04269	4.59038e-07	2.7374e-05
VPS37A	32.5994	5.39037	1.2994	4.14837	3.34858e-05	0.000998435
DYRK3	58.1109	5.40951	1.37418	3.93655	8.26621e-05	0.00205801
DNAJC24	51.623	5.41333	0.896653	6.03726	1.56748e-09	1.90579e-07
CHEK1	20.761	5.42436	1.88642	2.87548	0.00403412	0.0385938
CHM	59.3566	5.42899	1.24328	4.36666	1.2616e-05	0.00045662
CCDC173	22.3296	5.43692	1.81753	2.99137	0.00277725	0.0294243
SSTR2	63.0536	5.44062	1.0329	5.26735	1.3841e-07	1.02563e-05
SPRR1B	30.1438	5.44101	1.56484	3.47705	0.000506961	0.00836453
FOXN2	37.4542	5.45265	1.32724	4.10827	3.98642e-05	0.00116913
NUDCD1	25.5068	5.45557	1.83951	2.96578	0.00301915	0.0310927
LINC00294	35.6248	5.45992	1.31125	4.16392	3.12831e-05	0.00095087
FCHO2	56.1683	5.46198	1.06012	5.15221	2.57433e-07	1.68787e-05
SLC1A1	29.0082	5.46342	1.56085	3.50029	0.000464745	0.00771883
PDZK1IP1	29.7462	5.46372	1.57959	3.45895	0.000542286	0.00880811
SH2B3	106.797	5.47346	0.961939	5.69003	1.27017e-08	1.22357e-06
FSD1L	29.3966	5.5014	1.72765	3.18432	0.00145093	0.0185219
RUNX1-IT1	75.3433	5.50279	1.27849	4.30414	1.67639e-05	0.00057359
SAA1	177.826	5.52398	1.39736	3.95316	7.71255e-05	0.00194776
DIAPH3	45.5477	5.52458	1.35641	4.07294	4.64236e-05	0.00130194
TTI2	38.0161	5.5275	1.59452	3.46656	0.000527156	0.00860694
ST6GALNAC1	31.9646	5.5291	1.57709	3.5059	0.000455071	0.00759846
GUSBP4	36.9911	5.54356	1.2188	4.54836	5.40662e-06	0.000222721
USH1C	20.3543	5.54496	1.79041	3.09704	0.00195466	0.0230492
WDR7	56.5337	5.54837	1.15267	4.8135	1.48307e-06	7.39942e-05
ORC3	50.1005	5.55482	1.23443	4.4999	6.79867e-06	0.000273713
FLAD1	54.958	5.55574	1.0834	5.12805	2.92753e-07	1.86099e-05
MPZ	17.8547	5.5664	1.75606	3.16981	0.00152537	0.019179
KANK3	29.8331	5.57853	1.92585	2.89666	0.00377155	0.0367272
EXOC6	11.7324	5.59337	1.95255	2.86465	0.0041747	0.0396059
FEM1A	37.9676	5.59367	1.133	4.93704	7.93182e-07	4.39514e-05
TMEM206	15.2082	5.60259	1.93976	2.88829	0.00387338	0.0376045
TPST2	21.9092	5.60424	1.59665	3.51001	0.000448096	0.00752213
FCMR	85.0185	5.60606	1.13266	4.94948	7.44106e-07	4.17867e-05
NICN1	38.419	5.61108	1.50771	3.7216	0.000197966	0.00407083
IQCA1	14.8989	5.6115	1.93597	2.89854	0.00374902	0.0365931
ACOT7	70.1742	5.61159	1.07856	5.20285	1.96251e-07	1.37796e-05
SAMD5	38.2672	5.61265	1.40698	3.98913	6.63149e-05	0.00174101
SUGCT	15.0606	5.61485	1.99061	2.82067	0.00479237	0.0439026
PEMT	14.4207	5.61527	1.56206	3.59477	0.000324673	0.00592693
FAM78A	25.0453	5.61882	1.72501	3.25728	0.00112487	0.0153117
ZNF417	23.635	5.63079	1.54329	3.64857	0.000263705	0.00508057
MPHOSPH9	15.5985	5.63153	2.00803	2.80451	0.00503934	0.0452879
NTF3	15.3281	5.63196	1.85255	3.04011	0.00236493	0.0262786
DYSF	41.5668	5.63725	1.57759	3.57333	0.00035247	0.00634194
TRIM31	19.4648	5.64046	2.01557	2.79844	0.00513499	0.0458484
HS3ST3B1	38.3028	5.65006	1.20664	4.68249	2.83414e-06	0.00012813
PSRC1	23.3731	5.65218	1.83885	3.07375	0.00211386	0.0243218
MFSD2A	22.8104	5.65511	1.76006	3.21303	0.00131343	0.0171871
XKR8	47.1588	5.65822	1.42456	3.9719	7.13007e-05	0.00183347
TDP1	40.365	5.66204	1.34984	4.19459	2.73365e-05	0.000850829
ASF1A	25.7801	5.66285	1.58969	3.56224	0.00036771	0.00655958
IPO4	31.3192	5.66533	1.47684	3.83612	0.000124993	0.0028232
TMEM132A	210.005	5.67683	0.667756	8.50135	1.87392e-17	1.46669e-14
C8orf44	24.6645	5.67745	1.89475	2.99641	0.00273177	0.0291645
WDR66	24.5073	5.67938	1.8163	3.12689	0.00176663	0.02133
COG6	19.9335	5.68639	1.65363	3.43872	0.000584463	0.00933575
KDR	31.1949	5.68647	1.57817	3.60321	0.000314313	0.00577048
MYCT1	16.3878	5.68658	2.06403	2.75509	0.00586757	0.0497156
HENMT1	19.4716	5.68883	1.79149	3.17548	0.00149587	0.0189974
ADAP2	193.959	5.68969	0.823078	6.9127	4.75531e-12	1.13425e-09
INHBB	19.4351	5.69184	1.57981	3.60287	0.00031472	0.00577048
TFF3	76.8471	5.69189	1.33117	4.27586	1.90399e-05	0.000640958
PPP1R21	52.3249	5.70761	1.2579	4.53739	5.69535e-06	0.000233081
FANCF	22.4962	5.70805	2.04731	2.78807	0.00530231	0.0466954
TTC21A	25.228	5.70853	1.96298	2.9081	0.00363634	0.0357721
CRACR2B	19.2153	5.70871	1.86463	3.06158	0.0022017	0.0250228
MAST3	50.1211	5.71028	1.48842	3.83648	0.000124808	0.0028232
CYB561D1	53.5723	5.71581	1.3082	4.36922	1.2469e-05	0.000453515
CXCL6	383.577	5.72223	1.24978	4.5786	4.68107e-06	0.000197377
LOC100506990	16.7266	5.72231	2.06407	2.77235	0.00556537	0.0482574
FAM227A	38.4391	5.72809	1.4612	3.92013	8.85009e-05	0.00216888
HEATR3	19.4196	5.73259	1.99714	2.8704	0.00409956	0.03916
SPOCD1	26.0677	5.73405	1.68044	3.41223	0.00064433	0.0100187
EDA2R	35.112	5.73621	1.61629	3.54901	0.000386686	0.00682038
FAM60A	29.6523	5.75221	1.83186	3.14009	0.00168896	0.0206552
GLIS3	87.9397	5.75223	1.0774	5.339	9.34613e-08	7.26967e-06
MUC2	26.4599	5.75412	1.98396	2.90033	0.00372776	0.0364918
KRT4	13.2178	5.7672	1.60359	3.59643	0.00032262	0.00589806
CACNA1A	17.1067	5.77389	1.95563	2.95245	0.00315263	0.0320718
SPRED3	13.3914	5.78396	2.06146	2.80576	0.00501978	0.0452879
APITD1	17.1401	5.78698	1.90245	3.04185	0.00235127	0.0261965
SLC44A4	48.8563	5.78843	1.75331	3.30143	0.000961945	0.0137674
SLC27A4	24.922	5.79339	1.59952	3.62195	0.000292395	0.00550626
MST1	16.8994	5.80018	1.87092	3.10017	0.00193412	0.0228932
POMZP3	25.8797	5.80179	2.02584	2.86388	0.0041848	0.0396117
REG3A	32.4063	5.81409	1.93495	3.00478	0.00265773	0.028618
IFIH1	39.236	5.81917	1.36138	4.27447	1.9159e-05	0.000643238
NOS1AP	17.8045	5.82819	1.96784	2.96172	0.00305925	0.031348
RBM48	46.8278	5.83649	1.46064	3.99585	6.44623e-05	0.00169841
LYSMD1	36.6707	5.83697	1.64715	3.54368	0.00039459	0.00688732
SGK223	48.002	5.83866	1.12547	5.18774	2.12866e-07	1.46468e-05
HPS5	49.7162	5.849	1.13236	5.1653	2.40053e-07	1.61543e-05
BTN3A3	34.4004	5.85666	1.32631	4.41575	1.00661e-05	0.000381993
FAM206A	9.79969	5.87049	2.01184	2.91796	0.00352325	0.0348788
RPS6KA5	27.1356	5.87265	1.57438	3.73013	0.000191384	0.00396149
SALL4	45.5847	5.87697	1.72073	3.41539	0.000636914	0.00995764
TRIM14	57.1003	5.89311	1.34193	4.3915	1.1257e-05	0.000417076
CCBL2	84.3903	5.89321	1.21884	4.83511	1.33073e-06	6.8298e-05
JAK3	66.7258	5.89368	0.914788	6.44267	1.17386e-10	1.72945e-08
RRP8	45.512	5.9022	1.17382	5.0282	4.95097e-07	2.92458e-05
SND1-IT1	59.1341	5.90984	1.40938	4.19323	2.75013e-05	0.000852472
UCN2	60.5499	5.91493	1.79322	3.29849	0.000972066	0.0138805
ABCB4	24.2544	5.91661	1.73404	3.41203	0.000644819	0.0100187
FMO1	79.8272	5.92567	1.77343	3.34137	0.000833662	0.0123258
MGC27345	35.9725	5.93448	1.12848	5.25885	1.4496e-07	1.0616e-05
SPATA5	23.6412	5.93899	1.56889	3.78547	0.000153421	0.0033012
SGPL1	76.7804	5.94217	0.91091	6.52333	6.87625e-11	1.09002e-08
ALS2CL	35.9113	5.94999	1.18915	5.00357	5.62788e-07	3.26287e-05
TMEM198	18.6628	5.95394	1.80968	3.29005	0.0010017	0.0141713
SLFN13	31.9582	5.95435	1.8683	3.18704	0.00143738	0.0183972
IQCH-AS1	9.46017	5.95548	1.98523	2.99989	0.00270076	0.0289321
LGALS4	92.3017	5.97029	1.57839	3.78251	0.000155253	0.00332348
ATP1A2	15.2354	5.97279	2.14829	2.78025	0.00543173	0.0473688
IQGAP2	129.991	5.98376	0.835987	7.15772	8.20311e-13	2.56819e-10
GK	38.4076	5.98409	1.43413	4.17264	3.01092e-05	0.000919653
LINC00888	19.0963	5.98918	1.84192	3.2516	0.00114759	0.0155711
SELE	16.6495	5.99492	1.97938	3.02868	0.00245625	0.0270019
MEMO1	10.7108	5.99698	2.11809	2.83131	0.00463578	0.0426554
ADRBK2	41.5558	6.00024	1.39395	4.30448	1.67379e-05	0.00057359
CDK11B	15.5757	6.00136	2.02816	2.95901	0.00308628	0.0315248
DHX16	78.6708	6.01182	1.14597	5.24603	1.55409e-07	1.1121e-05
SCAF4	45.0898	6.01641	0.857786	7.01387	2.31807e-12	6.45093e-10
CEP83	41.7562	6.01742	1.44006	4.17859	2.93321e-05	0.000902521
FAM124A	30.352	6.01915	1.69145	3.55857	0.00037288	0.00663292
ZFY	34.6513	6.02329	1.82249	3.30498	0.000949817	0.0136249
MFSD12	15.8553	6.02477	1.89979	3.17129	0.00151765	0.0191395
DLL4	15.7921	6.02703	1.90322	3.16676	0.00154146	0.0193222
RCOR2	10.9513	6.03185	2.09267	2.88237	0.00394701	0.0381686
PRTG	24.0694	6.0458	1.80656	3.34657	0.000818167	0.0121304
ABCB9	20.4046	6.04772	2.10888	2.86774	0.00413416	0.0394004
HMGCS2	34.3513	6.06318	1.9593	3.09456	0.00197106	0.0231553
C17orf67	26.1999	6.06619	2.17631	2.78738	0.00531364	0.0467294
C15orf39	77.2052	6.06886	1.09863	5.52403	3.31304e-08	2.96352e-06
MDFI	40.6218	6.07605	1.21322	5.00822	5.49354e-07	3.1998e-05
FANCA	16.4727	6.08645	2.03341	2.99322	0.00276046	0.0293209
INAFM2	40.9077	6.08989	1.05834	5.75419	8.70579e-09	9.08522e-07
F2RL3	32.9735	6.09498	1.54594	3.94258	8.06109e-05	0.00201898
PINK1-AS	11.5428	6.10355	2.19427	2.78158	0.00540949	0.047264
LYVE1	16.7406	6.11015	2.12412	2.87655	0.00402043	0.0384922
KCNK5	35.9204	6.11078	1.65504	3.69222	0.000222303	0.00442592
LINC01207	17.8273	6.11473	2.18041	2.80439	0.00504123	0.0452879
GORAB	22.0433	6.11725	2.1193	2.88644	0.00389623	0.0377359
LOC389906	21.3937	6.11956	2.08897	2.92947	0.00339542	0.0337736
HVCN1	16.959	6.1296	1.67952	3.64962	0.00026263	0.00507355
ZUFSP	21.8366	6.14524	1.84055	3.33881	0.000841375	0.0123959
MSX2	32.6583	6.14796	1.74853	3.51607	0.000437978	0.00744206
SLAMF8	37.7111	6.15059	1.50094	4.09782	4.17059e-05	0.00120899
IRX3	164.167	6.15869	0.874369	7.04358	1.87364e-12	5.33263e-10
SPRYD4	26.8817	6.1628	1.80329	3.41753	0.000631922	0.00991674
TUBGCP6	34	6.16473	1.28625	4.79278	1.64485e-06	8.01495e-05
SEMA3F	34.2259	6.17414	1.47359	4.18987	2.79113e-05	0.00086092
ZNF280D	73.6839	6.19904	0.869998	7.12535	1.03816e-12	3.09544e-10
APLNR	55.473	6.20459	1.04319	5.94772	2.71909e-09	3.06767e-07
KNTC1	38.2376	6.21631	1.40967	4.40977	1.03482e-05	0.000389159
SNX10	73.0411	6.22058	1.11327	5.58764	2.30174e-08	2.13516e-06
KCNMB1	131.91	6.22076	1.52743	4.0727	4.64718e-05	0.00130194
DGCR6L	28.876	6.22141	1.75592	3.54311	0.000395431	0.00688732
RTN2	46.6727	6.23062	1.33641	4.6622	3.12851e-06	0.00013893
ATP9B	43.1117	6.23768	1.43415	4.34939	1.36519e-05	0.000485689
ESM1	12.7531	6.24678	2.18432	2.85983	0.00423874	0.0399411
EXD2	18.6608	6.26112	1.62734	3.84745	0.000119354	0.00272749
ATAD3B	28.4954	6.26126	1.73094	3.61726	0.000297738	0.00559006
MOB1A	41.8882	6.26143	1.14751	5.45655	4.85474e-08	3.99973e-06
SNHG11	28.7177	6.26556	1.53642	4.07803	4.54183e-05	0.00128459
RAB38	7.41581	6.2702	2.06319	3.03909	0.00237298	0.0263213
REG1A	105.22	6.2712	1.52298	4.1177	3.82669e-05	0.00113023
CEACAM5	177.29	6.27423	1.14298	5.48936	4.03387e-08	3.47349e-06
BBS10	23.6273	6.27537	2.19795	2.8551	0.00430236	0.040404
FBXO4	40.1026	6.2906	1.25865	4.99789	5.7962e-07	3.34497e-05
ALAD	77.8768	6.29273	0.902109	6.97557	3.04624e-12	7.94751e-10
BICD1	89.7361	6.29981	0.914258	6.89062	5.55494e-12	1.28823e-09
C9orf72	24.9162	6.30099	2.08059	3.02846	0.00245805	0.0270019
SUZ12P1	28.8436	6.31332	1.90926	3.30668	0.000944081	0.0135737
ZNF436-AS1	13.3851	6.32216	2.1259	2.97388	0.00294059	0.030573
SCARNA7	24.01	6.32811	1.75047	3.61509	0.000300246	0.00562029
CDH5	13.5285	6.34643	1.92913	3.28979	0.00100262	0.0141713
HSD11B1	12.6057	6.36584	1.81752	3.50248	0.000460946	0.0076761
BAIAP2L2	17.0883	6.369	2.17987	2.92173	0.00348095	0.0345134
ZNF783	24.7054	6.36984	1.73549	3.67033	0.000242233	0.00477714
ZNF154	20.0976	6.37097	2.05363	3.10229	0.00192029	0.0227726
NUAK2	49.7455	6.37519	1.39338	4.57533	4.75473e-06	0.00019981
PARG	13.738	6.37524	1.72749	3.69045	0.000223854	0.00444267
ZNF440	21.5691	6.37532	1.9904	3.20303	0.0013599	0.0175748
KLHDC1	14.0025	6.37775	2.30555	2.76626	0.00567034	0.0489048
TIGD5	26.3809	6.38127	2.09693	3.04315	0.00234119	0.0261075
ZNF829	17.5649	6.38925	1.902	3.35923	0.000781613	0.0117364
ZMYM1	25.4316	6.38946	1.74827	3.65474	0.000257447	0.00500623
GIMAP8	20.3277	6.39142	1.82004	3.51169	0.000445268	0.00749551
ALKBH8	12.9956	6.41247	1.95884	3.27361	0.00106184	0.0147331
SPECC1	155.25	6.41354	0.786921	8.15018	3.63397e-16	2.16706e-13
C7orf25	14.26	6.4172	2.11842	3.02923	0.00245176	0.0269802
IL13RA2	25.6677	6.4187	1.76974	3.62692	0.000286819	0.00541754
MSC-AS1	38.6158	6.4206	1.33702	4.80216	1.56963e-06	7.73879e-05
SCARF1	27.1077	6.42291	2.06749	3.10662	0.00189239	0.0225828
IL18BP	36.5428	6.42396	2.03487	3.15693	0.00159439	0.0197585
MUC13	64.814	6.43135	1.38869	4.63125	3.63469e-06	0.000159709
RAB36	20.8942	6.43135	2.07223	3.10359	0.00191186	0.0226941
C16orf70	21.0245	6.43971	1.70285	3.78172	0.000155751	0.00332845
DNAJC12	21.0426	6.4398	2.18606	2.94585	0.00322068	0.0325644
SPCS2	26.1981	6.44929	1.69707	3.80024	0.000144557	0.0031593
ETV3	18.3275	6.44963	1.96844	3.27652	0.00105095	0.0146684
ANAPC10	14.513	6.4557	1.76509	3.65744	0.000254748	0.00496917
CENPU	13.4059	6.45688	2.09148	3.08723	0.00202033	0.0235794
SERPINA1	27.4089	6.45717	1.96666	3.28332	0.00102591	0.0144191
LZIC	39.3248	6.45777	1.46317	4.41354	1.01692e-05	0.000384741
LHX4-AS1	21.3284	6.4619	2.08016	3.10645	0.00189347	0.0225828
VASH2	22.9899	6.4865	2.30756	2.81098	0.00493903	0.0448524
ANKRD50	48.4995	6.48728	1.07076	6.05859	1.37324e-09	1.70268e-07
NR1D1	63.5322	6.49095	1.21132	5.35857	8.38835e-08	6.60675e-06
EHD3	163.395	6.50019	0.95608	6.79879	1.05503e-11	2.16593e-09
C19orf54	15.0249	6.50094	1.8496	3.51478	0.000440121	0.00745824
ADORA1	40.7396	6.50296	1.5086	4.3106	1.6281e-05	0.000561673
ZC3H10	22.2068	6.51952	1.94024	3.36015	0.000778992	0.0117111
MIATNB	15.3106	6.51966	2.06061	3.16394	0.00155648	0.0194633
CYSLTR1	22.4375	6.53607	1.88417	3.46895	0.000522503	0.00856453
LOC100499489	15.6853	6.55131	2.14354	3.0563	0.00224087	0.0252815
VWA2	15.7958	6.56139	2.12395	3.08923	0.00200674	0.0234644
DNAAF2	15.7749	6.57299	1.82361	3.60438	0.0003129	0.00575397
ZNF738	15.9491	6.57823	2.00695	3.27773	0.00104647	0.0146424
PAIP1	14.5899	6.57925	2.2206	2.96282	0.00304833	0.0312647
ALPK2	77.7869	6.58747	1.37157	4.80288	1.56401e-06	7.73879e-05
APEX2	46.2805	6.59478	1.15056	5.73179	9.93752e-09	1.02006e-06
FTSJ1	42.0162	6.59566	1.27588	5.16948	2.34745e-07	1.58903e-05
HLCS	40.2679	6.60035	1.17942	5.59626	2.19023e-08	2.04741e-06
STXBP4	14.8329	6.60188	2.06072	3.20367	0.00135688	0.0175676
HTR1F	25.2558	6.60935	2.06436	3.20164	0.00136646	0.0176414
MAPK8	67.7098	6.61106	1.15403	5.72867	1.01219e-08	1.02605e-06
ABAT	16.3814	6.6152	2.11886	3.12205	0.00179594	0.0216255
HSPBAP1	20.3158	6.62159	2.34645	2.82196	0.00477317	0.0438058
STAM-AS1	16.437	6.62356	2.02325	3.27372	0.00106142	0.0147331
SF3A2	38.0616	6.64575	1.39184	4.77478	1.79905e-06	8.66521e-05
PPARGC1A	24.5679	6.66588	2.09634	3.17977	0.00147393	0.0187963
USP6NL	24.6227	6.66629	1.81853	3.66576	0.000246601	0.00484041
KCNAB3	16.8285	6.67186	1.6611	4.01652	5.90628e-05	0.00159063
LRRC3	17.1053	6.67745	2.19635	3.04024	0.00236388	0.0262786
PFKFB4	46.8549	6.69134	1.62788	4.11048	3.94846e-05	0.00116345
AKAP10	52.7201	6.69424	1.04732	6.39176	1.63991e-10	2.36052e-08
CC2D1A	17.2874	6.69994	1.92091	3.4879	0.000486837	0.00807504
IL1A	9.95324	6.70407	2.18158	3.07303	0.00211899	0.0243218
FAR2	16.0041	6.71585	2.23441	3.00564	0.00265019	0.028586
CREB3L3	10.0276	6.71697	2.35319	2.85441	0.00431167	0.0404458
LOC100049716	17.5582	6.72032	1.99665	3.3658	0.000763215	0.0115432
MUC17	18.1563	6.76558	2.19817	3.07783	0.00208516	0.0240668
FAM213B	60.6208	6.77999	1.35039	5.02076	5.14662e-07	3.01173e-05
PRLR	10.5651	6.78913	2.40612	2.82161	0.0047783	0.0438058
GNPDA2	33.0221	6.79045	1.72758	3.93062	8.4728e-05	0.00210109
ZNF780B	16.9038	6.79136	2.05982	3.29707	0.000976999	0.013935
HIVEP3	86.7927	6.79601	1.27353	5.33635	9.48378e-08	7.3312e-06
ATRIP	18.5368	6.79833	2.02028	3.36504	0.000765312	0.0115609
DNAJC6	18.6881	6.80217	2.22405	3.05846	0.00222477	0.0251678
SLC1A2	18.8181	6.8092	2.29168	2.97128	0.00296564	0.0306976
PRMT3	33.7499	6.81148	1.78631	3.81316	0.000137201	0.00303029
NEMP2	10.7977	6.81675	2.32111	2.93685	0.00331561	0.0331905
S1PR5	19.1603	6.83471	2.38955	2.86025	0.00423313	0.0399183
CST1	44.5756	6.87162	1.46009	4.70631	2.52239e-06	0.000115706
MMP11	781.235	6.88048	0.783804	8.77832	1.65941e-18	1.59852e-15
IQCG	19.9268	6.90243	1.95515	3.53039	0.000414953	0.0071282
METTL2B	20.0368	6.90853	2.08117	3.31955	0.000901629	0.0131056
CMPK2	11.4683	6.9093	2.25776	3.06024	0.00221159	0.0251094
FAM225A	18.3728	6.9114	2.0107	3.43731	0.000587527	0.00936082
TNFSF15	37.5782	6.9267	1.90421	3.63758	0.000275217	0.00525388
ULK4	25.6682	6.93053	1.76926	3.91719	8.95886e-05	0.00218272
ZNF519	11.7569	6.9432	2.33561	2.97276	0.00295135	0.0306212
SLC6A20	18.8529	6.94769	1.74483	3.98188	6.83711e-05	0.00177269
PNMAL1	20.8004	6.95862	2.08484	3.33773	0.000844666	0.0124298
PABPC5	18.9877	6.96151	2.09722	3.3194	0.000902103	0.0131056
HSD11B2	19.2226	6.96814	1.7773	3.92063	8.83164e-05	0.0021686
SPATA18	37.3183	6.98197	1.61115	4.33354	1.46728e-05	0.00051347
B9D1	21.3175	6.9839	2.38345	2.93016	0.00338783	0.0337516
CST2	21.3595	6.9898	2.53275	2.75977	0.00578427	0.0493436
PTCH2	12.1541	6.99408	2.23228	3.13315	0.00172941	0.0209656
PI15	304.071	6.99491	1.35917	5.14646	2.65447e-07	1.73135e-05
PELI2	31.0801	7.00748	1.77694	3.94356	8.02802e-05	0.00201473
TNFSF11	33.9383	7.01162	1.82768	3.83636	0.00012487	0.0028232
ZNF707	21.6273	7.01342	2.24732	3.1208	0.00180362	0.0216555
KRT5	12.4282	7.01894	1.94446	3.60971	0.000306535	0.00570446
RGS6	19.8454	7.02646	2.28135	3.07996	0.00207027	0.023947
PYCARD-AS1	22.0977	7.04039	2.32248	3.03141	0.00243414	0.0268172
ATXN7L2	12.6821	7.05455	2.27285	3.10383	0.00191032	0.0226941
ITGA4	91.5931	7.06474	1.16811	6.048	1.46652e-09	1.80051e-07
C14orf142	12.9162	7.0741	1.99821	3.54022	0.0003998	0.00694409
NRAV	22.6236	7.07847	2.23173	3.17175	0.00151524	0.0191395
BEST1	12.9592	7.07976	2.34409	3.02026	0.00252561	0.0275028
CIDECP	22.3415	7.08292	1.74296	4.06373	4.82947e-05	0.00134652
TMEM74B	60.8625	7.084	1.51716	4.66924	3.02315e-06	0.000135352
SLC26A10	22.7172	7.09449	2.01385	3.52286	0.000426922	0.00726406
ZNF81	23.0098	7.10544	2.18112	3.2577	0.00112319	0.0153117
TBCCD1	22.4911	7.10666	1.50685	4.71623	2.4025e-06	0.000111432
SDK2	33.3524	7.10819	1.81755	3.91087	9.19637e-05	0.00222329
CXCL9	84.1483	7.11913	1.73781	4.09662	4.19226e-05	0.00120967
DTD2	30.6505	7.13256	1.36194	5.23707	1.63146e-07	1.16084e-05
P2RY6	23.7366	7.14017	2.51808	2.83556	0.00457459	0.0421666
C3orf70	21.8846	7.15716	1.82734	3.91671	8.97658e-05	0.00218279
TROAP	13.6677	7.15856	2.26317	3.16307	0.00156116	0.0194919
ZC3H12B	23.7299	7.15886	1.93883	3.69236	0.000222185	0.00442592
RFTN2	21.8834	7.1593	1.94727	3.67658	0.000236385	0.00466916
FAM132B	132.992	7.16218	1.46441	4.89082	1.00417e-06	5.42035e-05
CXCL5	225.469	7.16823	0.985192	7.27598	3.43914e-13	1.13338e-10
CCDC171	22.0105	7.16978	1.78312	4.02091	5.79728e-05	0.00156802
TAF9B	42	7.17073	1.55037	4.62519	3.74257e-06	0.000163145
XIRP1	24.6505	7.19334	2.53057	2.84258	0.00447501	0.0415762
RNVU1-19	14.0519	7.19981	2.51913	2.85805	0.00426248	0.0401346
NRCAM	22.578	7.20772	1.97021	3.65835	0.00025384	0.00496694
IL15	25.0021	7.23679	1.8917	3.82555	0.000130483	0.00290411
PCDHGB7	14.4778	7.24473	2.49392	2.90496	0.00367295	0.0359909
LINC00346	37.2077	7.26099	1.29748	5.59622	2.1908e-08	2.04741e-06
FAM228B	14.6511	7.26231	2.16361	3.35658	0.00078914	0.0117957
SLC25A16	25.3176	7.26673	1.62676	4.46699	7.93266e-06	0.000312392
TAL1	14.8707	7.27695	2.14325	3.39529	0.00068557	0.0105342
ADAMTS6	72.7981	7.28138	1.05269	6.9169	4.6164e-12	1.13355e-09
MUC12	14.945	7.28351	2.10049	3.46754	0.000525248	0.00858706
ASPSCR1	44.815	7.29498	1.43295	5.09088	3.56405e-07	2.23163e-05
CPT2	44.2854	7.29603	1.38202	5.27925	1.2971e-07	9.72673e-06
ADAM12	231.354	7.30753	0.813326	8.98474	2.59344e-19	2.95251e-16
NUS1	26.5648	7.31958	2.0288	3.60783	0.000308767	0.00572511
DUOXA2	49.4492	7.34255	1.82527	4.02272	5.75298e-05	0.00156279
ENOX1	70.7443	7.34429	1.17309	6.26063	3.83435e-10	5.10825e-08
FAM161B	15.5335	7.34728	2.24095	3.27864	0.00104308	0.0146113
APBA2	101.69	7.35114	1.24881	5.88654	3.94373e-09	4.33222e-07
MUSTN1	15.6386	7.35383	2.62128	2.80544	0.0050248	0.0452879
HPSE2	15.6576	7.35865	1.83949	4.00037	6.32431e-05	0.00167795
ANAPC2	25.5121	7.37735	1.61575	4.56589	4.97385e-06	0.000206935
ZNF660	15.8956	7.38003	2.25264	3.27616	0.00105228	0.0146684
CSMD2	15.9398	7.38219	2.35782	3.13094	0.00174248	0.0211036
CST4	15.9529	7.3851	2.09021	3.53319	0.000410574	0.00707636
FAM181B	16.0007	7.38632	2.61992	2.81929	0.00481294	0.0440588
FICD	36.7448	7.41048	1.43725	5.15603	2.52243e-07	1.66255e-05
C3orf80	16.2784	7.41214	2.2485	3.29648	0.000979047	0.0139484
TMEM150C	16.4236	7.42168	2.23158	3.32575	0.000881825	0.0128803
CEACAM6	140.551	7.42385	1.35675	5.47178	4.45528e-08	3.76983e-06
MMP3	4066.11	7.43764	1.54193	4.8236	1.40994e-06	7.14843e-05
KANSL1L	28.9182	7.44413	1.99028	3.74024	0.000183844	0.00385642
MGC12916	16.7126	7.4486	2.52715	2.94743	0.00320425	0.0325041
LINC01252	16.854	7.46082	2.23051	3.3449	0.000823119	0.0121843
CCNJL	16.8124	7.46093	2.21314	3.3712	0.000748424	0.0113469
ROBO2	134.127	7.46107	0.86831	8.59263	8.50023e-18	7.09656e-15
ARL5B	27.2855	7.47183	1.43766	5.19723	2.02283e-07	1.40733e-05
AGAP2-AS1	17.0541	7.47992	2.11103	3.54325	0.000395231	0.00688732
SLC29A4	17.2014	7.49384	2.48865	3.01121	0.0026021	0.02814
KCTD21	17.2502	7.49394	2.1742	3.44675	0.000567363	0.00912079
DPY19L2	30.1631	7.50101	2.02159	3.71046	0.000206886	0.00421991
MMP10	17.4034	7.50887	1.90071	3.95055	7.79704e-05	0.00196464
DCBLD1	49.8479	7.51097	1.26136	5.95467	2.60592e-09	2.96672e-07
HECW2	30.8061	7.51635	2.48932	3.01944	0.00253244	0.0275532
GREB1	17.617	7.52946	2.12427	3.5445	0.000393363	0.00688001
CSRNP3	30.851	7.55456	1.67936	4.49846	6.84461e-06	0.00027385
GIPC3	18.1074	7.56714	2.04653	3.69755	0.000217692	0.00436884
NEURL2	18.1483	7.56992	2.46355	3.07277	0.00212085	0.0243218
ILDR2	18.2492	7.58029	2.24229	3.38061	0.00072326	0.0110721
LOC102724094	18.2698	7.58104	1.83196	4.13822	3.50016e-05	0.00103623
LINC01125	18.4545	7.59366	2.57766	2.94595	0.00321962	0.0325644
FANCC	30.2157	7.62035	1.6186	4.70798	2.50178e-06	0.000115183
COL21A1	19.1422	7.64789	2.41732	3.16379	0.00155731	0.0194633
TMEM133	19.244	7.6552	1.9222	3.98252	6.81888e-05	0.00177269
WDR55	48.9789	7.66301	1.39374	5.49816	3.83783e-08	3.34894e-06
ZNF17	19.5436	7.67738	2.28649	3.35771	0.000785906	0.0117726
DCLK3	19.5961	7.68192	2.41822	3.17668	0.00148969	0.0189395
CTBP1-AS2	34.328	7.69467	1.93861	3.96917	7.21236e-05	0.0018499
ZNF213	34.3488	7.69479	1.93514	3.97635	6.99823e-05	0.00180327
OR51E1	20.0121	7.71114	2.23432	3.45122	0.000558059	0.00902917
MFAP2	20.0682	7.71464	2.08174	3.70586	0.000210677	0.00426222
F5	32.1263	7.71656	1.89253	4.07738	4.55454e-05	0.00128459
CDYL2	32.8676	7.74067	1.60044	4.8366	1.32076e-06	6.80654e-05
PIP5K1B	32.7738	7.74564	1.76261	4.39441	1.11073e-05	0.000413977
INSC	62.8744	7.74858	1.5901	4.87302	1.09907e-06	5.78333e-05
MSI2	20.5949	7.75024	1.92017	4.03622	5.43195e-05	0.0014885
CLSTN2	35.3966	7.75546	1.62543	4.77132	1.83022e-06	8.78153e-05
SEMA5B	47.8874	7.77377	1.33668	5.81573	6.03714e-09	6.51751e-07
ST8SIA1	53.0795	7.78024	1.53665	5.06311	4.12463e-07	2.532e-05
RARB	47.9677	7.79041	1.41707	5.49756	3.8509e-08	3.34894e-06
TMEM200A	34.5386	7.8127	1.56871	4.98034	6.34717e-07	3.61298e-05
DNAJC22	21.6617	7.8256	2.42038	3.23322	0.00122404	0.0162897
KIAA0196	62.8004	7.89851	1.1321	6.97689	3.0178e-12	7.94751e-10
IRAK2	39.5452	7.90337	1.78815	4.41986	9.87659e-06	0.00037824
ST3GAL6	22.9111	7.90481	2.19116	3.6076	0.000309045	0.00572511
LOC730101	23.1032	7.91824	2.76688	2.86179	0.00421251	0.0398138
LINC01050	23.1759	7.92229	2.51957	3.14431	0.00166481	0.0203797
COL11A1	112.744	7.94062	1.75253	4.53094	5.87219e-06	0.000238758
LDB3	23.8631	7.963	2.21891	3.5887	0.000332325	0.00603146
NELL1	23.8762	7.96815	2.04078	3.90445	9.44384e-05	0.00226282
APLN	62.0725	8.0072	1.66069	4.82162	1.42396e-06	7.18589e-05
ODF3L1	24.5864	8.00795	2.69963	2.96631	0.00301394	0.0310647
C18orf32	43.6554	8.03313	2.12805	3.77488	0.000160087	0.00341529
DOPEY1	73.1658	8.03438	1.34248	5.98471	2.16779e-09	2.51363e-07
SCUBE2	70.0654	8.03781	1.18117	6.80493	1.01096e-11	2.11004e-09
ACAN	83.9539	8.03943	1.44219	5.57446	2.48295e-08	2.26963e-06
GIN1	25.9098	8.08108	2.4047	3.36054	0.000777911	0.0117089
SFT2D2	26.0218	8.08826	2.12088	3.81363	0.000136938	0.00302981
RYR2	26.4295	8.10893	2.11973	3.82544	0.000130536	0.00290411
GPR162	45.3386	8.11444	1.5801	5.13539	2.81565e-07	1.81755e-05
C2CD4A	26.7677	8.13138	2.12007	3.83543	0.000125345	0.0028232
LINC00578	27.2885	8.15838	2.13293	3.82496	0.000130791	0.00290411
ASAP1-IT1	46.5768	8.16193	1.49297	5.4669	4.57969e-08	3.81801e-06
MARK1	27.7018	8.1811	1.87578	4.36143	1.29214e-05	0.000463652
LGI2	28.1101	8.20417	1.774	4.62467	3.75196e-06	0.000163145
FANCD2	28.9387	8.23974	1.59576	5.16352	2.42349e-07	1.61543e-05
NMNAT2	46.4497	8.24415	1.63264	5.0496	4.4274e-07	2.68642e-05
SLC1A3	50.7547	8.2494	2.16898	3.80336	0.000142749	0.00313073
CHRNA1	25.4062	8.27624	2.62233	3.15606	0.00159915	0.0197691
RORB	29.9924	8.29447	1.83018	4.53206	5.84108e-06	0.000238266
SH3RF3-AS1	30.2632	8.30758	2.34319	3.54541	0.000392004	0.00686769
IDO1	30.5963	8.32518	1.65543	5.02902	4.92982e-07	2.92458e-05
HEY1	30.8609	8.33551	1.57166	5.30364	1.13517e-07	8.6156e-06
FAM167A	31.4233	8.36232	1.55642	5.37281	7.75198e-08	6.14418e-06
TMSB15A	32.1089	8.39208	1.95605	4.29031	1.78421e-05	0.000603882
P4HA3	56.409	8.42664	1.65679	5.08612	3.6546e-07	2.27694e-05
CENPP	55.5683	8.42975	1.34515	6.26675	3.68657e-10	4.96419e-08
IL24	577.298	8.43761	1.33722	6.3098	2.79398e-10	3.84494e-08
NRIP2	35.2598	8.52959	2.4173	3.52856	0.000417822	0.00715785
SEPT4	91.8126	8.57143	1.2455	6.88191	5.9056e-12	1.34465e-09
ATRNL1	39.2421	8.68162	1.78157	4.87301	1.09912e-06	5.78333e-05
ADAMTS12	63.7129	8.69271	1.40622	6.18159	6.34578e-10	8.1926e-08
RAB6B	42.4684	8.7962	1.83378	4.79675	1.61261e-06	7.88858e-05
TDO2	133.728	8.85227	1.24538	7.10809	1.17662e-12	3.42669e-10
FOXS1	46.6549	8.93406	1.48495	6.0164	1.78341e-09	2.14747e-07
GJD3	122.331	8.98713	1.18393	7.59096	3.17547e-14	1.37125e-11
COL9A1	115.287	9.07736	1.56487	5.80073	6.60278e-09	6.94846e-07
LEF1	88.7227	9.08908	1.53113	5.93619	2.91721e-09	3.2618e-07
EGFL6	372.651	9.29797	1.05771	8.79067	1.48675e-18	1.55155e-15
WNT4	294.158	9.44604	1.28915	7.32734	2.34773e-13	8.16686e-11
COL10A1	132.278	9.66044	1.62031	5.96208	2.49045e-09	2.86127e-07
KCNJ8	127.728	9.69129	1.27228	7.61726	2.59126e-14	1.15894e-11
BMP8A	190.131	10.2175	1.22844	8.31741	8.99083e-17	5.9259e-14
CHI3L1	953.649	10.8544	0.990586	10.9576	6.11261e-28	1.9137e-24
CSF3	242.715	11.3111	2.17431	5.20218	1.96962e-07	1.37796e-05
MMP1	3674.65	12.1976	1.31949	9.24421	2.36995e-20	3.29765e-17
ZNF782	18.2105	20.5569	3.16936	6.48612	8.80775e-11	1.36172e-08
SNORA38B	10.8486	20.7189	3.17043	6.53504	6.35913e-11	1.02097e-08
LRRC55	11.1949	20.7693	3.17034	6.55111	5.71097e-11	9.28812e-09
LOC101928837	12.0591	20.8678	3.17016	6.58257	4.62379e-11	7.61891e-09
FAM171A2	13.2421	20.9976	3.16995	6.62394	3.49738e-11	5.8397e-09
LINC01142	13.5361	21.0316	3.16991	6.63478	3.24981e-11	5.57497e-09
DAB1	14.6802	21.1181	3.16974	6.66239	2.69406e-11	4.75178e-09
SLN	15.7918	21.2411	3.1696	6.7015	2.06287e-11	3.76257e-09
LINC00460	18.0009	21.4267	3.16938	6.76054	1.37476e-11	2.61171e-09
EMILIN3	18.0025	21.4294	3.16938	6.76139	1.3667e-11	2.61171e-09
YY2	18.7124	21.481	3.16932	6.77781	1.22014e-11	2.42538e-09
UBXN10	19.5076	21.5379	3.16926	6.79587	1.07662e-11	2.17461e-09
FBXO6	22.0508	21.7038	2.87506	7.54898	4.38675e-14	1.77211e-11
SCN5A	35.724	22.3827	2.64803	8.45258	2.84941e-17	2.09901e-14
IBSP	87.9958	23.6376	3.16811	7.4611	8.58025e-14	3.13337e-11
ELN	743.555	-2.35427	0.855301	-2.75257	0.00591304	0.0500669
ABCA5	190.688	-2.20186	0.800518	-2.75055	0.00594955	0.050342
GAS1	235.683	-2.83325	1.03068	-2.74893	0.00597903	0.050529
ATP5L2	18.2269	5.18821	1.88738	2.74889	0.00597972	0.050529
ZNF182	43.4796	3.86058	1.40455	2.74862	0.00598466	0.0505367
ETV7	11.1794	6.05606	2.20385	2.74794	0.00599701	0.0506069
CNKSR1	14.9002	5.601	2.03861	2.74747	0.00600573	0.0506463
GABARAPL1	971.606	-1.28847	0.469036	-2.74706	0.00601313	0.0506746
RAB6A	190.27	-1.66175	0.605267	-2.74548	0.00604218	0.0508168
C10orf131	7.90484	6.37125	2.32052	2.74562	0.0060397	0.0508168
SYN1	8.07477	6.3987	2.3306	2.74551	0.00604162	0.0508168
KIF2C	33.1673	3.48115	1.26826	2.74481	0.00605455	0.0508867
P3H1	274.511	2.11177	0.769631	2.74387	0.006072	0.0509914
DPP3	63.9233	2.77862	1.01273	2.7437	0.00607515	0.0509914
MRPS21	741.131	-0.977558	0.356608	-2.74127	0.00612023	0.0513174
TSPAN33	112.821	3.56104	1.2991	2.74116	0.00612219	0.0513174
SRF	1075.64	-1.38222	0.50436	-2.74054	0.00613385	0.0513808
PSMA3-AS1	505.106	-1.2379	0.451747	-2.74025	0.0061392	0.0513911
KIAA1456	13.2797	7.11796	2.59883	2.73891	0.00616426	0.0515665
ATP2B1	418.196	1.42023	0.518747	2.73781	0.00618497	0.0517052
ATP2B4	617.466	1.9745	0.72154	2.73651	0.00620949	0.0518755
B4GALT4	183.66	-2.74791	1.00449	-2.73563	0.00622619	0.0519804
EXOC3-AS1	10.2031	6.73791	2.46454	2.73395	0.00625798	0.052211
PITPNB	510.073	-1.29341	0.473137	-2.73368	0.00626307	0.0522187
IER5	811.571	-1.6602	0.607568	-2.73253	0.00628502	0.0523382
IRAK3	193.433	-1.61215	0.589992	-2.73249	0.00628577	0.0523382
STRAP	245.37	-1.70223	0.623048	-2.73209	0.00629331	0.0523662
MKNK1	245.461	-2.64577	0.968805	-2.73096	0.00631496	0.0524493
C4orf3	753.467	-1.2369	0.452924	-2.73092	0.00631587	0.0524493
GORASP1	96.722	3.1206	1.14259	2.73115	0.00631137	0.0524493
TUBB4A	14.6319	-7.04887	2.58182	-2.7302	0.00632967	0.0525203
PFKM	85.8715	2.12864	0.779711	2.73003	0.0063328	0.0525203
MINOS1P1	16.9597	4.8821	1.78981	2.72772	0.00637739	0.0528551
TRIM38	421.913	-1.46105	0.535844	-2.72663	0.00639851	0.0529832
C5	19.1536	4.83568	1.77359	2.72648	0.0064013	0.0529832
ARSB	23.6752	3.5347	1.29671	2.72591	0.00641251	0.0530409
COL24A1	21.9948	7.02973	2.57938	2.72535	0.00642324	0.0530946
LOC100506844	27.044	4.76194	1.74866	2.7232	0.00646537	0.0534075
COX18	51.9881	3.07423	1.12917	2.72255	0.00647795	0.0534762
HIST2H2AC	9.61929	6.65426	2.44514	2.72143	0.0065001	0.0536237
PHF1	131.866	-1.94904	0.716333	-2.72086	0.00651131	0.0536808
NISCH	312.092	-1.2513	0.460089	-2.71969	0.00653427	0.0538347
PRPS2	81.0422	-2.35366	0.865657	-2.71893	0.00654932	0.0538524
DKK3	2039.6	1.24853	0.459181	2.71904	0.00654711	0.0538524
C6orf52	22.0902	7.03567	2.58751	2.71909	0.00654626	0.0538524
EEF1D	1020.77	-1.5152	0.557602	-2.71734	0.00658083	0.0540547
PTGER1	21.0297	5.43929	2.00176	2.71726	0.00658256	0.0540547
ITGA1	539.173	2.16603	0.797608	2.71565	0.00661451	0.0542815
TPMT	27.6566	4.78505	1.76235	2.71515	0.00662454	0.0543282
FIGNL2	21.0848	6.96802	2.56664	2.71484	0.00663081	0.054344
SLCO1C1	12.6861	7.05344	2.59856	2.71436	0.00664037	0.0543868
SGCG	30.982	-5.50943	2.03028	-2.71363	0.00665498	0.0544708
LOC100506860	16.5713	5.1485	1.89761	2.71315	0.00666465	0.0545143
S100A4	1888.55	-1.58608	0.584721	-2.71255	0.00667683	0.0545427
IL17RE	12.96	5.36842	1.97897	2.71273	0.00667314	0.0545427
NOTCH1	288.575	2.81537	1.0382	2.71177	0.00669247	0.0546348
CNBP	492.478	-1.37876	0.508531	-2.71127	0.00670264	0.0546822
TMEM192	128.171	-2.46088	0.907786	-2.71086	0.00671088	0.0547137
HCP5	20.4218	4.54896	1.67841	2.71028	0.00672257	0.0547734
SRD5A1	15.236	4.97949	1.83746	2.70999	0.00672853	0.0547863
HAS2	297.648	-2.00419	0.739626	-2.70974	0.00673367	0.0547926
SHE	23.3552	5.08212	1.87574	2.70939	0.00674068	0.054814
LYSMD4	20.7948	-6.98881	2.58041	-2.70841	0.0067607	0.0549411
MSC	277.435	2.85661	1.05503	2.70761	0.00677689	0.0550369
SAMD1	10.1557	6.05575	2.23749	2.70649	0.00679993	0.0551883
SLC2A12	20.3048	-5.59267	2.06867	-2.70351	0.00686123	0.0556082
DENND2A	181.014	1.45621	0.538667	2.70336	0.00686427	0.0556082
GFM2	29.51	4.68218	1.73201	2.70332	0.00686499	0.0556082
BCR	26.5805	3.26992	1.21023	2.7019	0.00689453	0.0558114
VEGFB	274.919	-1.93222	0.715246	-2.70148	0.0069031	0.0558447
MKI67	112.744	2.55618	0.946628	2.7003	0.00692761	0.0560067
SPSB3	229.027	-1.69938	0.629431	-2.69987	0.00693663	0.0560435
ELF3	247.806	3.0854	1.14308	2.69921	0.0069505	0.0561194
RHOD	13.0416	5.37414	1.99139	2.69868	0.00696147	0.0561717
DNAH5	10.4526	-5.3075	1.967	-2.69828	0.00696987	0.0561736
THBS1	2990.29	-1.82948	0.67808	-2.69803	0.00697516	0.0561736
CHPT1	209.82	-1.34123	0.497114	-2.69803	0.00697503	0.0561736
RMND5A	112.816	-2.67006	0.990563	-2.6955	0.00702829	0.0565288
RRN3P2	15.6308	6.53876	2.42568	2.69564	0.00702541	0.0565288
MYL9	1584.94	1.43775	0.533812	2.69337	0.00707347	0.0568536
BMP2	248.792	2.5084	0.931533	2.69277	0.00708621	0.0568536
CFTR	37.7169	5.02971	1.86784	2.6928	0.00708543	0.0568536
ERV3-1	13.1161	7.10261	2.63769	2.69274	0.00708683	0.0568536
TNFRSF11A	10.0135	-7.40742	2.75269	-2.69098	0.00712432	0.0570838
COLEC12	97.153	-3.97906	1.47896	-2.69044	0.00713576	0.0570838
ADCY7	80.7719	-2.85263	1.06033	-2.69032	0.00713832	0.0570838
ARHGAP12	263.298	-1.4732	0.547529	-2.69064	0.00713153	0.0570838
S100A14	87.1288	3.5157	1.30671	2.69049	0.00713472	0.0570838
OAF	1562.15	-1.068	0.397078	-2.68966	0.00715258	0.0570951
F2RL2	317.615	2.5896	0.962815	2.68962	0.00715342	0.0570951
PCK1	19.5322	6.57116	2.44308	2.6897	0.00715158	0.0570951
LOC730102	24.7179	4.69368	1.7453	2.68932	0.00715972	0.057109
TNFSF14	197.779	-3.63675	1.35244	-2.68903	0.0071661	0.0571235
TXNDC15	689.91	-1.51242	0.562564	-2.68844	0.00717861	0.0571869
AGPAT4	243.384	-1.5503	0.576841	-2.68757	0.00719745	0.0572669
PRDX6	429.025	-1.51943	0.565359	-2.68755	0.0071978	0.0572669
LARP6	416.155	-2.02087	0.752359	-2.68604	0.00723045	0.0574901
FKRP	123.694	-1.33356	0.496641	-2.68517	0.00724934	0.0575307
EDRF1	47.7531	3.49751	1.30249	2.68524	0.0072477	0.0575307
LRRC34	19.3287	5.96201	2.22012	2.68545	0.0072433	0.0575307
RPN1	224.33	-1.79104	0.66742	-2.68352	0.00728515	0.0577783
ANO10	139.215	2.35411	0.877442	2.68292	0.00729818	0.057845
CAPN12	30.2627	4.5009	1.6779	2.68246	0.00730828	0.0578518
FLI1	23.6058	4.74454	1.76861	2.68264	0.00730438	0.0578518
ARPC5	209.197	1.82226	0.679502	2.68175	0.00732378	0.0579379
SCAND2P	11.0951	6.04329	2.25415	2.68097	0.00734095	0.0580371
RFC3	60.4147	2.40244	0.896409	2.68007	0.00736063	0.0581559
LSR	78.7183	2.93219	1.09418	2.6798	0.0073666	0.0581664
GXYLT2	94.1688	-2.08922	0.779751	-2.67935	0.00737662	0.0581722
RPL23AP53	9.17581	5.7663	2.15203	2.67947	0.00737388	0.0581722
ISLR2	12.4597	7.02387	2.62173	2.6791	0.00738211	0.0581788
NEGR1	201.351	-1.70866	0.638006	-2.67813	0.00740338	0.0582731
TMEM231	11.7094	6.26468	2.33908	2.67826	0.00740053	0.0582731
MTSS1L	218.942	2.32697	0.869217	2.67709	0.00742653	0.0584186
ARHGAP11A	31.1864	4.58387	1.71262	2.67653	0.00743896	0.0584797
FGF7	228.933	-2.3204	0.867228	-2.67566	0.00745831	0.0585582
SETD5	1592.34	-1.29597	0.484322	-2.67585	0.00745402	0.0585582
MAP2K5	23.157	3.38593	1.26601	2.6745	0.00748406	0.0587236
FAM69B	17.1031	6.0609	2.26675	2.67383	0.00749912	0.0587681
ACRC	14.1321	6.53255	2.443	2.67398	0.00749563	0.0587681
PSME3	170.176	2.15724	0.807219	2.67244	0.00753029	0.0589494
ZNF366	19.3547	4.94937	1.85205	2.67237	0.00753166	0.0589494
HDAC7	2027.31	-1.26289	0.472632	-2.67204	0.00753914	0.058971
ANKRD34A	12.0734	6.98106	2.61289	2.67178	0.00754504	0.0589804
NDUFS8	128.844	2.42197	0.906583	2.67154	0.00755036	0.0589851
SPRYD3	337.778	-1.75285	0.656264	-2.67096	0.00756352	0.0590511
CLDN3	28.1423	3.91071	1.46452	2.67031	0.00757818	0.0591287
ORAI2	220.404	1.76071	0.659529	2.66964	0.00759326	0.0592095
GMDS	99.514	2.5927	0.971686	2.66825	0.00762486	0.0594188
ANKS3	105.026	-1.86904	0.70057	-2.66789	0.00763297	0.0594451
FAM53C	297.433	-2.16286	0.810918	-2.66718	0.00764914	0.059534
RPL22	1476.01	-1.32677	0.497681	-2.66591	0.00767806	0.0595739
FSTL1	3862.34	-1.06861	0.400773	-2.66638	0.00766727	0.0595739
SMARCD1	123.024	2.71825	1.01961	2.66597	0.00767664	0.0595739
ST3GAL4-AS1	24.4574	5.30672	1.99049	2.66604	0.00767511	0.0595739
NUTM2B-AS1	11.2141	6.05808	2.27228	2.66608	0.00767413	0.0595739
MGAT4A	9.50265	5.28134	1.98252	2.66395	0.00772292	0.0598849
HPDL	10.3667	5.94997	2.23481	2.66241	0.00775831	0.0601221
NME2	61.4637	-2.37288	0.891616	-2.66133	0.0077833	0.060204
CBR1	171.991	-1.25998	0.473412	-2.66149	0.00777965	0.060204
ERLEC1	352.263	1.69052	0.63517	2.66152	0.00777884	0.060204
CLIC2	119.098	-2.82445	1.06191	-2.65978	0.0078192	0.0604443
RNF157	34.4032	4.56711	1.71752	2.65913	0.00783433	0.060524
CLDND1	257.693	-1.87037	0.703642	-2.65813	0.00785758	0.0606662
CLDN1	9.4299	6.62804	2.49431	2.65726	0.00787784	0.0607851
P3H2	67.22	2.87055	1.0805	2.65669	0.00789123	0.0608509
PHGDH	191.999	-2.6968	1.01582	-2.6548	0.0079355	0.0611547
PTPRB	19.5236	5.97917	2.25271	2.65421	0.00794939	0.061224
GABARAPL2	722.494	-1.68308	0.634242	-2.65369	0.00796165	0.0612807
RNF113A	16.8514	3.40562	1.28356	2.65327	0.00797165	0.06132
ADAM19	256.641	2.81819	1.06224	2.65305	0.00797678	0.0613218
MTFR1	19.9879	5.01621	1.89139	2.65212	0.00799872	0.0614151
LOC100129550	20.5934	6.00004	2.26225	2.65225	0.00799583	0.0614151
ORC4	33.9134	3.02295	1.14012	2.65143	0.00801519	0.0615038
NENF	448.238	-1.39393	0.525846	-2.65083	0.00802943	0.0615753
TTC39C	107.582	-2.18866	0.825723	-2.65059	0.00803505	0.0615807
LPL	133.539	3.39924	1.28298	2.64948	0.0080616	0.0617464
CRCT1	14.9239	5.5967	2.11255	2.64926	0.00806677	0.0617483
INPP5K	73.9819	2.59863	0.981228	2.64834	0.00808873	0.0618785
PPP1R14A	185.445	2.7009	1.0213	2.64458	0.0081792	0.0625325
LTBP3	426.162	-1.71311	0.647962	-2.64385	0.00819691	0.0626296
OAT	324.465	-1.81108	0.685079	-2.6436	0.00820288	0.062637
C5orf24	422.94	1.8603	0.704111	2.64205	0.00824049	0.0628858
HADH	46.204	3.20923	1.2148	2.64178	0.00824708	0.0628978
ZNF432	13.2496	6.29653	2.38429	2.64084	0.00827002	0.0630344
PRAP1	16.9743	6.13239	2.32252	2.6404	0.00828085	0.0630785
UBL7-AS1	15.3066	6.50692	2.46465	2.6401	0.00828813	0.0630956
LOC100507373	15.1515	6.49056	2.45879	2.63973	0.00829718	0.0631261
CDON	91.4416	-4.35426	1.64978	-2.63929	0.00830793	0.0631378
ATP5S	31.8129	3.76917	1.42812	2.63926	0.00830879	0.0631378
CD99L2	348.826	-1.84524	0.699218	-2.639	0.00831509	0.0631473
PLAC9	732.742	-2.50813	0.950874	-2.63771	0.0083469	0.0632784
TP73-AS1	186.953	-1.33379	0.505666	-2.63768	0.00834751	0.0632784
EDN1	45.4717	2.93497	1.11266	2.63779	0.0083447	0.0632784
H3F3B	4005.59	-1.20821	0.458197	-2.63688	0.0083672	0.0633893
DECR2	17.9212	4.77485	1.81109	2.63645	0.00837783	0.0634314
EVADR	79.7592	3.56549	1.35251	2.6362	0.00838404	0.0634401
LAMP1	1059.92	-1.00822	0.382491	-2.63594	0.00839057	0.0634512
RBM19	76.8987	2.6952	1.02296	2.63472	0.00842079	0.0636413
LSM14A	513.465	-1.23237	0.467843	-2.63415	0.00843491	0.0637095
ZNF74	15.8241	5.08096	1.92926	2.63363	0.00844782	0.0637686
CCDC77	31.0393	3.04586	1.15687	2.63285	0.00846714	0.0638759
DYM	41.8043	3.1584	1.20019	2.6316	0.0084985	0.0640738
ADAMTS1	2501.52	-1.53252	0.582599	-2.6305	0.00852604	0.0642429
HAUS7	122.453	-2.77553	1.05538	-2.62987	0.00854166	0.0643009
SFT2D3	24.656	3.93456	1.49627	2.62958	0.00854915	0.0643009
BMP5	29.9851	6.52088	2.47965	2.62976	0.00854448	0.0643009
TMEM50A	498.836	1.15105	0.438033	2.62776	0.00859484	0.064567
FAM13C	118.395	2.67932	1.01956	2.62792	0.00859099	0.064567
PKIG	516.106	2.25014	0.856409	2.62741	0.00860369	0.0645947
S100A3	82.2225	3.93664	1.50012	2.62422	0.00868474	0.0651641
AAED1	96.5794	-2.28855	0.872383	-2.62333	0.00870744	0.0651935
APOL3	237.676	-2.2473	0.856498	-2.62382	0.00869494	0.0651935
HLA-F	211.892	1.49069	0.568222	2.62343	0.00870494	0.0651935
KRBA2	17.5455	5.42264	2.06714	2.62325	0.00870948	0.0651935
SLC33A1	97.5324	-2.05128	0.782137	-2.62266	0.00872459	0.0652677
LSM4	48.3437	2.2759	0.868021	2.62194	0.0087431	0.0653618
SEPSECS	13.5806	5.16122	1.9686	2.62176	0.00874761	0.0653618
TTL	207.767	2.0703	0.790245	2.61981	0.00879778	0.0656974
CDH13	139.068	2.74587	1.04882	2.61806	0.00884325	0.0659976
TSPAN4	233.927	-1.54012	0.5884	-2.61747	0.00885847	0.0660325
GPR161	217.739	1.93022	0.7374	2.6176	0.00885514	0.0660325
GMPPA	102.54	2.69498	1.03015	2.61611	0.00889374	0.0661772
TTC3P1	9.87082	5.8726	2.24475	2.61615	0.00889269	0.0661772
LINC00476	13.3838	6.31612	2.414	2.61646	0.00888478	0.0661772
FAM200A	10.7214	5.45474	2.08541	2.61566	0.00890548	0.0662252
SDCBP	704.38	-1.11729	0.427323	-2.61462	0.0089328	0.0663496
FXR1	633.615	1.32395	0.506329	2.61479	0.00892812	0.0663496
CASZ1	21.2888	3.95348	1.5122	2.61439	0.00893871	0.0663542
TNN	10.6619	6.80571	2.60498	2.61257	0.00898641	0.0666687
C12orf49	174.253	-2.18639	0.837072	-2.61195	0.00900273	0.0667503
PSD3	301.783	1.87849	0.719705	2.61009	0.00905196	0.0669205
SEPT10	98.1137	1.93938	0.743039	2.61007	0.00905241	0.0669205
NIPSNAP3A	25.4281	3.46501	1.3274	2.61037	0.00904446	0.0669205
DYNC1I1	12.1367	4.94864	1.89593	2.61014	0.00905048	0.0669205
GDAP1	9.98203	5.58474	2.13962	2.61015	0.00905014	0.0669205
AVPR1A	62.8172	3.99778	1.53317	2.60753	0.00911989	0.0673399
SNORD114-20	16.8512	7.46171	2.86152	2.6076	0.00911786	0.0673399
PRSS23	2514.66	-1.45301	0.557422	-2.60666	0.0091429	0.06747
ABCC4	157.623	2.29636	0.881346	2.60551	0.00917376	0.0676578
STARD3NL	53.3546	2.79524	1.07307	2.6049	0.00919002	0.0677378
TAF1D	649.143	-1.71099	0.657115	-2.60379	0.00921983	0.0678095
RPL36AL	1657.77	-1.25349	0.481419	-2.60374	0.00922139	0.0678095
OCIAD2	69.0771	2.69066	1.03317	2.60428	0.00920686	0.0678095
TK1	35.0538	4.30606	1.65376	2.6038	0.0092196	0.0678095
TMEM26	8.33131	6.44872	2.47716	2.60327	0.00923387	0.0678613
LACTB2	85.4303	-2.56136	0.984266	-2.6023	0.00925997	0.0680133
CRNN	9.0917	5.22372	2.00837	2.60098	0.00929582	0.068218
TAC3	12.3472	5.67206	2.18083	2.60087	0.00929874	0.068218
COLEC11	19.1043	6.82342	2.62525	2.59915	0.00934545	0.0685205
HNRNPL	456.174	-1.72315	0.663669	-2.59639	0.00942082	0.0690327
CDCA7	37.7997	4.03473	1.55426	2.59591	0.00943418	0.0690902
OMD	198.476	-2.62009	1.00949	-2.59547	0.00944605	0.0691183
NDN	596.751	-0.877685	0.3382	-2.59516	0.00945458	0.0691183
ZNF808	19.8489	5.59552	2.15599	2.59534	0.00944972	0.0691183
RETSAT	575.195	-1.27182	0.490266	-2.59415	0.0094826	0.0691617
SHC1	456.814	1.91075	0.736512	2.59432	0.00947772	0.0691617
MTFP1	35.672	3.76563	1.4514	2.59448	0.00947335	0.0691617
ZNF792	10.9353	6.8395	2.63614	2.59452	0.00947243	0.0691617
PHF13	280.891	-1.74005	0.670849	-2.5938	0.00949207	0.0691905
OTUD1	153.876	-1.90862	0.736067	-2.593	0.00951436	0.0693126
NAMPT	1433.86	-1.9366	0.746916	-2.59279	0.00952004	0.0693136
FAM110D	27.8095	4.00006	1.54448	2.58991	0.00960023	0.0698187
TM4SF18	5.20053	5.77025	2.2281	2.58976	0.00960441	0.0698187
SNORA32	10.5728	6.11407	2.36093	2.58969	0.00960613	0.0698187
PAQR7	154.932	-2.4922	0.962439	-2.58946	0.00961271	0.069826
MBNL3	21.117	3.96883	1.53295	2.58901	0.00962511	0.0698755
LMNA	10311.1	-1.24922	0.482614	-2.58845	0.00964094	0.0699261
FARP1	468.805	1.695	0.654902	2.58817	0.00964883	0.0699261
ZNF611	55.4635	3.18707	1.23139	2.58819	0.00964822	0.0699261
PGAP1	26.5293	3.54664	1.37109	2.58672	0.00968932	0.0701789
RITA1	19.9214	3.19739	1.23632	2.58621	0.00970366	0.0702192
PHGR1	22.2193	3.66361	1.41664	2.58613	0.00970609	0.0702192
EEF2	5238.91	-0.920361	0.355966	-2.58553	0.00972288	0.0703
WDR5	314.265	-1.18955	0.46019	-2.58492	0.00974012	0.070384
LINC01503	11.609	5.19204	2.01081	2.58207	0.00982106	0.070928
CENPJ	36.735	3.15326	1.22131	2.58186	0.00982686	0.070929
PAK1	195.747	2.03354	0.78779	2.58133	0.00984218	0.0709986
FUCA1	170.928	-3.06753	1.18917	-2.57956	0.00989267	0.0712896
NOTCH2	310.561	-2.23327	0.865839	-2.57932	0.0098996	0.0712896
NEU3	18.453	7.59092	2.94294	2.57937	0.00989804	0.0712896
CBX3	1279.47	1.03914	0.40292	2.57902	0.00990823	0.0713108
KCTD17	120.489	-2.39303	0.928127	-2.57834	0.00992757	0.0714089
UVRAG	237.689	-1.68739	0.654626	-2.57764	0.00994765	0.0715076
ARIH2	706.838	-1.10445	0.428537	-2.57726	0.00995884	0.0715076
KIAA1549	21.8065	3.5976	1.39593	2.57721	0.00996006	0.0715076
SMYD2	21.3406	4.18677	1.62462	2.57707	0.00996412	0.0715076
KLK7	16.2392	7.4065	2.87531	2.5759	0.00999798	0.0717094
MANEA	14.7343	5.5746	2.16501	2.57486	0.010028	0.0718836
CTSF	464.189	-2.05932	0.79992	-2.57441	0.0100413	0.0719375
UFD1L	291.235	-1.34985	0.524527	-2.57347	0.0100685	0.0720916
E2F6	30.0766	3.56107	1.38439	2.5723	0.0101025	0.0722936
ANXA10	56.7596	4.40742	1.71356	2.57209	0.0101087	0.0722963
MGAT5	378.642	1.29138	0.502365	2.5706	0.0101521	0.0725658
CBL	195.158	1.72168	0.670077	2.56938	0.010188	0.0727393
DZIP1L	126.303	2.10569	0.819512	2.56944	0.0101863	0.0727393
DYNLL2	263.5	-1.85655	0.722632	-2.56915	0.0101947	0.0727457
TFPT	23.1023	4.75047	1.84968	2.56826	0.0102209	0.0728909
KANTR	11.3429	6.89346	2.68481	2.56758	0.010241	0.072993
TIMM13	318.156	-1.30089	0.50684	-2.56667	0.010268	0.0731433
MMP28	11.4759	4.86441	1.89556	2.56622	0.0102815	0.0731977
PQBP1	139.974	-1.3946	0.543893	-2.56411	0.0103441	0.0736017
NPR2	181.537	-1.57628	0.614804	-2.56387	0.0103513	0.073611
MEX3B	55.2686	-4.72727	1.84397	-2.56363	0.0103583	0.0736194
TMEM91	69.8366	-3.42941	1.33793	-2.56322	0.0103705	0.0736641
MTM1	9.12568	5.22673	2.03974	2.56245	0.0103937	0.0737868
OSR1	37.6265	-5.00789	1.95537	-2.5611	0.0104342	0.0739813
RNF146	132.866	-2.4082	0.940573	-2.56036	0.0104565	0.0739813
EPS8	440.121	1.40259	0.547747	2.56065	0.0104478	0.0739813
NDUFV3	176.683	2.23725	0.873783	2.56042	0.0104546	0.0739813
TMEM229B	32.5164	4.30068	1.67938	2.56087	0.010441	0.0739813
LINC01089	9.56671	4.93151	1.92552	2.56113	0.0104331	0.0739813
TUBB6	624.555	-1.10648	0.432467	-2.55854	0.0105112	0.0742843
IKBKG	16.3348	7.41678	2.89866	2.5587	0.0105065	0.0742843
STEAP3	26.7648	2.7885	1.09085	2.55626	0.0105803	0.0747308
CDC25A	24.6399	5.31579	2.08	2.55567	0.0105982	0.074815
IRF2BPL	1859.99	-1.38534	0.542177	-2.55514	0.0106146	0.0748883
FAM180A	114.648	-3.19333	1.24993	-2.55482	0.0106244	0.0749029
STAT6	773.412	-1.15144	0.450717	-2.55468	0.0106286	0.0749029
JAM3	658.55	-1.13518	0.444448	-2.55413	0.0106454	0.0749788
SLITRK4	10.5107	6.78025	2.65557	2.55322	0.0106731	0.0751315
RWDD2B	29.0787	3.44895	1.35109	2.55271	0.0106887	0.0751868
OSBPL6	19.6732	3.91253	1.53278	2.55258	0.0106929	0.0751868
KRTCAP2	732.845	-1.08681	0.425818	-2.55228	0.0107019	0.0752077
ZSCAN12	14.1659	6.10059	2.39091	2.55157	0.0107238	0.075319
FHL5	7.37637	6.27439	2.46169	2.54881	0.010809	0.0758753
TOX	29.5065	4.07044	1.59786	2.54743	0.010852	0.0761344
FAM195A	27.2961	3.46736	1.36131	2.54708	0.010863	0.0761685
ERF	330.106	-1.37614	0.540412	-2.54647	0.0108819	0.0761983
RNF2	17.7019	4.07132	1.59888	2.54635	0.0108855	0.0761983
ARHGEF4	13.7226	5.18004	2.03414	2.54655	0.0108792	0.0761983
RASSF4	152.135	-2.87538	1.1298	-2.54502	0.0109271	0.0764468
CNTN1	65.2698	-4.58762	1.80296	-2.5445	0.0109434	0.0765181
FAM49A	134.9	-2.81812	1.10833	-2.54267	0.0110009	0.0768683
NOL11	93.7171	-2.12219	0.834681	-2.54252	0.0110057	0.0768683
TNFSF9	131.746	-3.76167	1.47966	-2.54225	0.011014	0.0768831
TUB	130.723	-3.91448	1.54003	-2.54182	0.0110277	0.0769356
LNPEP	16.6063	5.74024	2.25877	2.54131	0.0110437	0.0770046
PEX19	95.6051	2.61574	1.02958	2.5406	0.0110663	0.0771194
WFDC1	353.228	2.47622	0.97507	2.53953	0.0111001	0.0772896
GTF3C2	87.8918	2.89585	1.14035	2.53944	0.0111031	0.0772896
FAHD1	175.163	-2.02989	0.799909	-2.53766	0.0111598	0.0775711
TMOD3	188.553	2.14417	0.844853	2.53793	0.0111511	0.0775711
NDUFAF1	62.5065	3.17829	1.25249	2.53758	0.0111621	0.0775711
AGK	29.8911	3.9551	1.55953	2.53609	0.0112098	0.0778595
CCDC170	14.1648	4.66013	1.83783	2.53567	0.0112231	0.0778653
LOC729950	15.3503	7.32981	2.89051	2.53582	0.0112183	0.0778653
DYNLT1	299.347	1.13343	0.447041	2.5354	0.011232	0.0778839
COL8A2	201.87	-2.29057	0.903584	-2.53498	0.0112452	0.0779324
CSAG1	15.3501	7.32685	2.89068	2.53464	0.0112561	0.0779649
RABGGTB	19.3602	-5.04788	1.99258	-2.53334	0.011298	0.0782115
ABI3BP	393.768	-2.90104	1.1458	-2.53188	0.0113453	0.0784958
GATM	13.2345	5.13075	2.02689	2.53135	0.0113625	0.0785281
TM4SF20	17.5743	5.82942	2.30285	2.5314	0.0113608	0.0785281
PPP2R3C	134.942	1.7796	0.703159	2.53087	0.011378	0.078548
KIAA1107	18.641	5.19827	2.05393	2.53089	0.0113772	0.078548
SPAG5	18.529	3.67033	1.4504	2.53057	0.0113879	0.0785733
IPO9	211.761	1.80546	0.713813	2.52932	0.0114284	0.0788093
TRAF1	57.2878	3.19926	1.26558	2.52789	0.0114749	0.0790867
MAPRE2	315.443	1.28365	0.507892	2.52741	0.0114907	0.0791518
MAN2B2	348.996	-2.08703	0.825851	-2.52713	0.0115001	0.0791727
KIAA1143	77.6673	2.7088	1.0721	2.52662	0.0115166	0.079243
EIF1AX	296.28	-1.84836	0.73206	-2.52487	0.011574	0.0794716
ATF5	295.469	-1.78606	0.707291	-2.52521	0.011563	0.0794716
ZNF649	8.78791	6.52813	2.58556	2.52484	0.0115752	0.0794716
LINC00968	17.9657	6.73309	2.66614	2.5254	0.0115565	0.0794716
CDADC1	232.542	-2.39386	0.948216	-2.52459	0.0115833	0.0794833
PPP1R35	116.905	1.85652	0.735995	2.52247	0.0116534	0.0798774
ZNF35	13.6481	6.33834	2.51269	2.52253	0.0116516	0.0798774
FAT1	362.94	1.87129	0.742122	2.52155	0.011684	0.0800434
TMCC2	20.0226	5.94825	2.35939	2.52109	0.0116991	0.0801027
PF4	16.5716	6.61465	2.62393	2.52089	0.0117057	0.0801039
BMP8B	14.9286	7.28843	2.89176	2.52041	0.0117218	0.0801703
PID1	664.428	-1.36062	0.54025	-2.5185	0.0117855	0.0805179
FAM81A	10.9579	5.13811	2.04014	2.51851	0.0117852	0.0805179
C17orf97	14.9712	5.59019	2.22015	2.51794	0.0118045	0.080604
ZNF876P	14.9515	7.29001	2.89565	2.51757	0.0118167	0.0806433
TICRR	12.616	6.37491	2.53422	2.51553	0.0118852	0.0810667
ZNF525	12.6294	6.22276	2.47416	2.5151	0.0118999	0.0811225
MSRB3	330.788	2.15927	0.859001	2.5137	0.0119471	0.0813665
DTL	13.3206	4.21367	1.67631	2.51366	0.0119487	0.0813665
GFPT2	1038.83	-2.10078	0.836065	-2.5127	0.011981	0.0815426
MADCAM1	11.3505	6.07124	2.41647	2.51244	0.0119898	0.0815579
SLC29A3	33.2677	-4.52606	1.80181	-2.51195	0.0120065	0.0815585
SIRT4	12.1545	6.16869	2.45582	2.51187	0.0120094	0.0815585
MURC	15.5312	7.34352	2.92325	2.51211	0.0120013	0.0815585
AURKB	47.5419	2.81962	1.12265	2.51158	0.0120194	0.0815818
TRIM59	27.7958	4.45265	1.77299	2.51138	0.0120261	0.0815831
GBA	16.8433	4.72247	1.88224	2.50896	0.0121087	0.0820992
MGAT1	1080.66	-1.24056	0.494568	-2.50838	0.0121286	0.0821452
SART3	313.493	-1.16726	0.465324	-2.50849	0.0121249	0.0821452
ZFR	369.475	1.80176	0.718465	2.50779	0.012149	0.0822386
PCYT2	9.81684	4.98646	1.98856	2.50758	0.0121563	0.0822436
FGFRL1	69.9178	-2.41625	0.964096	-2.50623	0.0122027	0.0824295
LLGL2	106.748	3.10949	1.24071	2.50622	0.012203	0.0824295
PRKACB	39.7856	3.13521	1.25098	2.5062	0.0122035	0.0824295
SLC22A4	11.3838	6.89698	2.75227	2.50592	0.0122132	0.0824506
AMOTL2	420.869	-1.24112	0.495329	-2.50564	0.012223	0.0824724
SHROOM3	64.7997	3.09914	1.23725	2.50486	0.01225	0.0826098
TMEM44	31.9529	4.59341	1.83405	2.50452	0.0122618	0.0826451
AAMP	849.597	-1.27905	0.510814	-2.50395	0.0122816	0.0826892
ARHGEF16	14.3927	4.94038	1.97289	2.50414	0.012275	0.0826892
SGSH	175.028	-1.82517	0.729582	-2.50167	0.012361	0.0831792
ARL8B	263.383	-1.9342	0.773414	-2.50087	0.012389	0.0833232
TPTE2P5	14.956	7.29029	2.91674	2.49947	0.0124381	0.0836083
COMMD7	72.5764	2.03438	0.814101	2.49892	0.0124571	0.0836911
ZNF28	11.7268	6.11939	2.44979	2.49793	0.0124921	0.0838816
PGRMC2	815.312	-1.13618	0.455121	-2.49645	0.0125445	0.0841818
TTC7B	31.5126	3.44732	1.38098	2.49628	0.0125503	0.0841818
SCAF8	189.761	-1.46976	0.588916	-2.49571	0.0125707	0.0841984
DAB2IP	255.139	1.68461	0.675022	2.49564	0.0125729	0.0841984
ARMT1	15.2829	3.99484	1.60051	2.49598	0.012561	0.0841984
TTPAL	85.5208	-2.80582	1.12442	-2.49535	0.0125834	0.0842233
GRID1	26.4733	3.69199	1.47971	2.49507	0.0125932	0.0842441
IL17RD	168.857	-5.29596	2.12283	-2.49476	0.0126043	0.0842732
GTPBP1	245.18	-1.34741	0.540303	-2.49381	0.0126381	0.0843644
IWS1	252.302	1.63401	0.655229	2.49381	0.0126382	0.0843644
SELT	53.1364	2.94823	1.18213	2.494	0.0126311	0.0843644
WSB1	1427.09	-1.17435	0.471356	-2.49143	0.0127231	0.0848865
PRKX	43.747	2.45402	0.985082	2.49118	0.012732	0.0849001
THSD1	38.7422	-4.59858	1.84622	-2.49081	0.0127454	0.0849444
BRPF1	183.693	-1.58452	0.6362	-2.4906	0.0127528	0.0849483
FAIM2	70.1273	-3.65325	1.46714	-2.49006	0.0127723	0.0849879
MPHOSPH8	1227.42	-1.02097	0.40999	-2.49023	0.012766	0.0849879
POLR3F	81.8254	-2.7075	1.08774	-2.48911	0.0128063	0.0851476
APOL2	191.585	-2.57406	1.03417	-2.48901	0.0128099	0.0851476
MGAT2	16.5055	3.60889	1.45022	2.48851	0.0128281	0.0852232
MZT2B	524.738	-1.00559	0.404321	-2.4871	0.0128789	0.0853614
GNB2L1	1772.11	-0.776745	0.312318	-2.48703	0.0128814	0.0853614
CEP170B	338.18	0.988219	0.397247	2.48767	0.0128583	0.0853614
SPRY4	99.8777	3.2089	1.29032	2.4869	0.0128862	0.0853614
SMAGP	46.2874	3.76182	1.51271	2.4868	0.0128898	0.0853614
SCART1	16.1789	6.58173	2.64589	2.48753	0.0128633	0.0853614
PHLDA2	599.064	1.3822	0.555884	2.4865	0.0129007	0.0853889
ATOH8	151.689	-3.39151	1.36543	-2.48384	0.0129975	0.0859548
PPP6R3	539.241	-1.36815	0.550836	-2.48377	0.0129999	0.0859548
PTCHD1	10.747	6.81353	2.74429	2.4828	0.0130354	0.0861436
SOX6	171.954	3.14299	1.26609	2.48245	0.0130484	0.086184
LILRB3	29.0191	-4.29618	1.73126	-2.48152	0.0130822	0.0863162
MAP3K12	181.14	-2.67048	1.0761	-2.48163	0.0130784	0.0863162
LAMC3	353.899	3.00818	1.21278	2.48039	0.0131238	0.0865449
PDE4D	168.637	-2.45905	0.992105	-2.47862	0.0131893	0.086749
C22orf39	157.603	-2.29968	0.927639	-2.47906	0.0131728	0.086749
PHF20	326.039	-1.62212	0.6544	-2.4788	0.0131826	0.086749
TBC1D31	15.1128	5.01644	2.0235	2.4791	0.0131715	0.086749
FAM19A1	14.2808	7.22435	2.9143	2.47893	0.0131777	0.086749
NR5A2	15.328	6.50594	2.62601	2.4775	0.0132306	0.0869746
PGAM5	19.8638	3.36911	1.36015	2.47701	0.0132488	0.0870487
AKR1C1	243.237	-2.52653	1.02013	-2.47667	0.0132614	0.0870858
SPTBN4	11.2286	-6.85906	2.77413	-2.47251	0.0134169	0.0880606
MRPL24	257.63	-1.29992	0.526337	-2.46975	0.0135209	0.0886965
SLC30A1	16.1248	5.69241	2.30582	2.46871	0.01356	0.0889066
ARHGAP42	134.454	2.46613	0.999313	2.46783	0.0135935	0.0890798
LMBR1L	116.272	-1.88326	0.763365	-2.46705	0.0136233	0.0891832
EML1	370.522	-1.30903	0.530608	-2.46704	0.0136235	0.0891832
MAP10	10.8633	6.15805	2.49672	2.46645	0.0136458	0.0892825
CREG2	17.9493	6.20794	2.51724	2.46616	0.0136569	0.0893081
CTTN	1518.58	-0.905128	0.367068	-2.46583	0.0136695	0.0893439
CLHC1	12.8365	5.31693	2.15659	2.46543	0.0136848	0.0893589
GRM8	10.2622	6.74934	2.73763	2.4654	0.013686	0.0893589
SNORD114-13	14.4493	7.52779	3.05391	2.46497	0.0137025	0.0894195
C16orf95	32.2684	3.72131	1.5111	2.46265	0.0137916	0.0899542
CEP250	24.4298	3.04194	1.23552	2.46207	0.0138136	0.0899575
NOSTRIN	25.2392	5.18365	2.10533	2.46216	0.0138102	0.0899575
ZNF418	14.8228	6.60755	2.68353	2.46226	0.0138066	0.0899575
DPM3	301.53	-1.57166	0.638437	-2.46173	0.0138267	0.0899603
CD47	383.261	-1.42137	0.577394	-2.46169	0.0138284	0.0899603
ZNF850	10.8376	6.82574	2.77309	2.46142	0.0138389	0.0899817
RPL23	4992.99	-0.993483	0.403814	-2.46025	0.0138839	0.0902275
TMEM177	17.2392	3.96766	1.61303	2.45976	0.013903	0.0903045
RNF207	22.1109	4.26411	1.73386	2.45931	0.0139205	0.0903712
LPP-AS2	15.2791	6.50151	2.64412	2.45885	0.0139383	0.0904397
GNPTG	533.604	-1.29553	0.527081	-2.45793	0.0139739	0.0906243
ADGRA2	2372.9	-1.2306	0.500716	-2.45767	0.013984	0.0906429
LATS1	159.744	-1.66668	0.678457	-2.45658	0.0140266	0.0908718
GFOD1	43.0348	-4.13775	1.68493	-2.45574	0.0140596	0.0909914
RTN4RL2	10.0729	6.71905	2.73604	2.45576	0.0140588	0.0909914
PTGES	769.217	-1.65777	0.675119	-2.45552	0.0140681	0.0909993
RPL27A	5307.85	-1.1111	0.45257	-2.45509	0.014085	0.0910619
ATG4B	445.9	-1.40776	0.573459	-2.45486	0.0140939	0.0910724
HS3ST6	10.8288	-7.51959	3.06486	-2.45348	0.014148	0.0912332
GNG12	400.249	-1.23067	0.501552	-2.45373	0.0141383	0.0912332
MMP14	1218.54	1.52091	0.619785	2.45394	0.0141302	0.0912332
TMTC2	15.0357	3.98865	1.62568	2.45352	0.0141465	0.0912332
GPALPP1	16.2184	4.02234	1.64008	2.45253	0.0141854	0.0914273
CCRL2	8.11715	5.58713	2.27828	2.45235	0.0141927	0.0914273
RPA2	208.992	-2.14166	0.87377	-2.45105	0.0142439	0.0917102
RPL5	1906.51	-0.926276	0.378	-2.45046	0.0142672	0.091766
TRIM32	25.5986	3.77842	1.54189	2.45051	0.0142653	0.091766
TMEM159	109.693	-2.6428	1.07867	-2.45007	0.014283	0.0917733
CMSS1	135.563	-2.19401	0.89547	-2.45012	0.014281	0.0917733
PRDM1	872.137	2.17015	0.88586	2.44977	0.0142949	0.0918027
LOC101929709	19.0809	5.94458	2.42702	2.44933	0.0143122	0.0918667
MTG2	17.3177	3.537	1.44434	2.44887	0.0143304	0.0919361
S100A13	448.485	-1.43857	0.587572	-2.44833	0.0143522	0.0920289
MYBL2	30.7852	3.37718	1.37951	2.4481	0.014361	0.0920382
SNX1	391.455	-1.23442	0.504312	-2.44772	0.0143762	0.0920812
SERPINB8	12.4137	5.67282	2.31774	2.44757	0.0143824	0.0920812
RPL30	4277.43	-0.991644	0.405192	-2.44734	0.0143913	0.0920912
DPP7	267.98	-1.83378	0.749357	-2.44714	0.0143994	0.0920959
TFDP2	265.237	-1.3429	0.548957	-2.44627	0.0144344	0.0922238
ADAMTS7	141.374	2.97817	1.2174	2.44635	0.0144312	0.0922238
ZNF563	15.8829	5.95951	2.43634	2.44609	0.0144415	0.0922238
ZSCAN5A	12.5678	6.21511	2.54125	2.44568	0.0144577	0.0922804
CCDC102A	48.3469	2.07631	0.849324	2.44467	0.0144986	0.0924943
FLRT2	306.064	-1.81515	0.742573	-2.4444	0.0145091	0.0925039
KLF9	2887.16	-1.11685	0.456998	-2.44389	0.0145297	0.0925039
OARD1	26.4995	3.59432	1.47066	2.44401	0.0145251	0.0925039
LINC00597	14.8473	5.30275	2.16963	2.44409	0.014522	0.0925039
SUMF1	164.714	-1.46479	0.599533	-2.44322	0.014557	0.0926308
RPL18A	84.5713	-1.86523	0.763521	-2.44293	0.0145686	0.0926574
SYT13	7.54029	6.29853	2.57903	2.44221	0.0145976	0.092795
PPP1R16A	36.7305	2.82259	1.15589	2.44192	0.0146093	0.092822
KIAA0101	55.8943	3.44822	1.41238	2.44143	0.0146294	0.0929025
CPED1	189.622	2.41394	0.988988	2.44082	0.0146539	0.0930113
ARPC2	1481.54	1.1023	0.45178	2.43991	0.014691	0.0931051
KIAA1919	14.3171	5.24157	2.14825	2.43992	0.0146903	0.0931051
KCNH2	12.3898	5.67404	2.32551	2.43991	0.0146909	0.0931051
SEL1L3	202.103	-2.5445	1.04298	-2.43964	0.0147019	0.0931267
PLOD3	262.042	1.41324	0.579457	2.43891	0.0147316	0.0932676
SLC25A40	21.9853	-4.02097	1.64909	-2.43829	0.0147569	0.0933486
TMF1	320.511	1.2899	0.529109	2.43787	0.0147742	0.0933486
EDNRA	304.993	2.7091	1.11111	2.43819	0.0147608	0.0933486
GPAM	30.9566	3.63155	1.48964	2.43788	0.0147738	0.0933486
SBSN	10.4422	6.76835	2.77785	2.43655	0.0148283	0.0936432
PTK6	70.4282	3.66131	1.50313	2.43578	0.0148596	0.0937938
DMPK	9.62007	4.69879	1.92962	2.43509	0.0148879	0.0939253
RBM18	32.6779	3.38474	1.39012	2.43486	0.0148976	0.0939389
PRKCE	14.231	4.39075	1.80403	2.43385	0.0149391	0.0941532
ZNF451	523.741	-1.66282	0.683314	-2.43346	0.0149551	0.0942068
POC5	17.3084	5.19532	2.13651	2.43168	0.0150288	0.0946232
SORBS1	70.4878	-3.028	1.24554	-2.43107	0.0150544	0.0946891
ITGA3	30.5136	3.49643	1.43822	2.43107	0.0150543	0.0946891
ZNF419	11.1816	3.65364	1.5037	2.42977	0.0151083	0.0949807
CDX1	22.4454	5.20173	2.14141	2.42912	0.0151357	0.0951052
C10orf76	70.5657	-2.55324	1.05138	-2.42846	0.0151632	0.0952298
LRSAM1	38.2755	-3.24902	1.338	-2.42826	0.0151713	0.0952333
NRXN3	10.1758	6.73261	2.77411	2.42694	0.0152267	0.095533
EMC1	196.358	-2.13898	0.881757	-2.42582	0.015274	0.0956861
CEP41	150.316	2.12282	0.875094	2.42582	0.0152737	0.0956861
TMEM164	53.0288	2.33228	0.961398	2.42592	0.0152695	0.0956861
[truncated: 24,370 more rows]

## Sheet: DE_EpCAMTumor_vs_EpCAMNormal
	baseMean	log2FoldChange	lfcSE	stat	pvalue	padj
TP53AIP1	41.0621	-24.9754	2.83787	-8.80075	1.35904e-18	1.67515e-14
PCSK2	63.3487	-25.558	3.81751	-6.69493	2.1577e-11	1.32979e-07
DMBT1	2290.63	9.48009	1.48922	6.36581	1.94259e-10	7.98145e-07
CDSN	46.2797	21.0506	3.51912	5.98178	2.20715e-09	6.80135e-06
ISG15	366.691	4.3394	0.734262	5.90987	3.42373e-09	8.06191e-06
NXPE1	40.3435	20.872	3.54524	5.88735	3.92434e-09	8.06191e-06
HIVEP1	82.5783	5.35985	0.934789	5.73375	9.82323e-09	1.72973e-05
LOC101929549	32.1062	20.5414	3.6105	5.68935	1.27524e-08	1.96483e-05
CLDN3	685.371	6.96537	1.23874	5.62295	1.87721e-08	2.57095e-05
C4BPB	202.355	10.4062	1.86485	5.58019	2.40258e-08	2.6922e-05
XPNPEP2	28.8097	20.396	3.64517	5.59534	2.20187e-08	2.6922e-05
ISX	26.2798	20.2727	3.64704	5.55867	2.71835e-08	2.7922e-05
EDARADD	32.279	-8.70931	1.59492	-5.46064	4.74429e-08	4.17701e-05
GAL	25.5722	20.2344	3.69835	5.47118	4.47036e-08	4.17701e-05
NPSR1	22.4383	20.0325	3.68336	5.43866	5.36814e-08	4.41118e-05
AGMAT	258.353	9.30216	1.72443	5.39435	6.87725e-08	5.09762e-05
CYP4F35P	21.6333	20.0064	3.71149	5.39039	7.03063e-08	5.09762e-05
IL32	946.256	5.89804	1.09776	5.37281	7.75172e-08	5.30821e-05
THEM4	74.0416	5.95302	1.11097	5.3584	8.39617e-08	5.44691e-05
SCN2A	65.6494	21.2788	3.99498	5.32638	1.00187e-07	6.17451e-05
DEFA5	19.658	19.8726	3.75207	5.29645	1.18077e-07	6.93058e-05
ZSCAN18	27.6386	-8.00446	1.54042	-5.19628	2.03321e-07	0.000110077
DPEP1	18.3764	19.7743	3.80686	5.19438	2.054e-07	0.000110077
PTPN23	99.9481	5.40216	1.04989	5.14543	2.66906e-07	0.000137078
DAAM2	52.5138	-7.25027	1.42522	-5.08713	3.63522e-07	0.000179231
HDGFRP3	57.6074	-6.88779	1.37007	-5.02733	4.97362e-07	0.000235788
VSTM4	53.0337	-7.01466	1.4059	-4.98945	6.0551e-07	0.000267531
SLC39A4	325.483	5.55374	1.11325	4.98874	6.0773e-07	0.000267531
BTBD9	99.854	5.34727	1.07685	4.96566	6.84683e-07	0.000291014
MUC2	1041.94	10.265	2.07709	4.94202	7.73186e-07	0.000317676
SYNGR1	40.9083	-9.0538	1.83533	-4.93306	8.09513e-07	0.000321873
KLK1	291.693	9.50467	1.94242	4.89321	9.92035e-07	0.000382119
DUSP8	179.589	6.04178	1.24463	4.85429	1.2082e-06	0.000438009
C3orf52	73.6884	6.53066	1.34466	4.85675	1.19326e-06	0.000438009
GCNT3	826.942	5.89397	1.22179	4.82403	1.40688e-06	0.000487573
SULF2	143.908	6.15446	1.27643	4.82161	1.42403e-06	0.000487573
ABCC8	27.1801	-8.94492	1.87236	-4.77736	1.77615e-06	0.000509319
TEK	56.2889	-7.52915	1.5749	-4.78072	1.74665e-06	0.000509319
LIMS2	59.462	-7.38665	1.54273	-4.78805	1.68411e-06	0.000509319
RBMS3	59.9562	-7.06002	1.47264	-4.79413	1.63379e-06	0.000509319
GGA3	106.119	3.66363	0.766885	4.77728	1.77679e-06	0.000509319
IRF7	175.465	5.79815	1.20697	4.80389	1.5561e-06	0.000509319
RCHY1	53.2233	8.47948	1.76715	4.79838	1.59955e-06	0.000509319
RMND5B	69.8668	5.87741	1.23172	4.77171	1.82667e-06	0.000511716
NEFM	38.3301	-8.95566	1.87889	-4.76647	1.87485e-06	0.000513543
SLC7A7	137.527	6.45771	1.35615	4.76179	1.91882e-06	0.000514159
ANKRD42	69.4882	5.86923	1.23609	4.74824	2.05195e-06	0.000538135
SPINK4	431.189	11.4974	2.43556	4.72062	2.35122e-06	0.000603774
SLC6A17	27.9395	-9.47174	2.01054	-4.71105	2.46449e-06	0.000607545
ANKS1A	104.773	4.87553	1.03416	4.71448	2.42334e-06	0.000607545
BAIAP2L2	145.355	5.05577	1.07924	4.68458	2.80537e-06	0.000678019
CDH17	393.195	9.89351	2.13677	4.63012	3.65457e-06	0.000866274
H2AFY2	27.9831	-6.56318	1.42424	-4.60819	4.06182e-06	0.000929041
RICTOR	78.8162	5.32174	1.15495	4.60777	4.07011e-06	0.000929041
KRT15	4374.57	-5.93093	1.28988	-4.59803	4.26506e-06	0.00093877
ZNF562	59.512	5.64209	1.22649	4.60021	4.2207e-06	0.00093877
SLC10A7	81.3475	6.68343	1.45773	4.58484	4.54339e-06	0.000982488
GPR35	67.2669	7.3803	1.61871	4.55938	5.13043e-06	0.0010903
CLDND1	60.1287	4.40177	0.970264	4.53668	5.71479e-06	0.00115476
CENPQ	81.9305	6.11159	1.34694	4.53738	5.69561e-06	0.00115476
TMEM229B	43.0236	8.17165	1.79971	4.54053	5.61119e-06	0.00115476
BATF2	159.519	4.57985	1.012	4.52554	6.02426e-06	0.00118609
SLC35E4	100.035	5.30631	1.17287	4.5242	6.0623e-06	0.00118609
SLC25A32	97.4256	6.33456	1.40293	4.51524	6.32446e-06	0.00121805
EFS	38.5838	-7.51392	1.66699	-4.50747	6.56066e-06	0.0012441
HOXC10	168.795	4.758	1.05732	4.50006	6.79331e-06	0.00125197
CMC1	53.5379	6.03585	1.34139	4.49969	6.80528e-06	0.00125197
ATP10B	125.53	9.71717	2.16366	4.49107	7.08662e-06	0.00128455
RORA	68.3564	-5.47153	1.22568	-4.46409	8.04089e-06	0.00143641
FAM175B	84.872	5.1711	1.1596	4.45939	8.21949e-06	0.00144733
ZNF366	55.7917	-7.07135	1.59107	-4.44439	8.81403e-06	0.00153016
LTV1	138.438	2.94516	0.665311	4.42674	9.56675e-06	0.00163777
SIM2	104.974	4.28407	0.968863	4.42174	9.79071e-06	0.00165315
CDC42EP2	132.246	5.23558	1.18643	4.4129	1.01993e-05	0.00169887
CSTA	965.063	-5.22548	1.18795	-4.39873	1.08888e-05	0.00178953
EFHD1	57.0144	-7.87489	1.7982	-4.37933	1.19047e-05	0.00193076
TMC7	62.2619	4.69759	1.0756	4.36742	1.25724e-05	0.00201256
MYH11	601.667	-5.96763	1.37663	-4.33495	1.45793e-05	0.00228218
ACTA2	296.421	-3.9794	0.918134	-4.33423	1.4627e-05	0.00228218
TOMM40	144.774	3.66489	0.848287	4.32034	1.55789e-05	0.00237069
XPNPEP3	64.5159	6.34836	1.46917	4.32105	1.55289e-05	0.00237069
NR1D1	100.026	6.40961	1.48745	4.30914	1.63892e-05	0.00246358
SERPINB13	62.9297	-10.4858	2.4394	-4.29852	1.71939e-05	0.0025534
HPS3	53.6858	5.49751	1.27979	4.29563	1.74199e-05	0.00255616
CEACAM6	2958.54	6.28432	1.46702	4.28372	1.83795e-05	0.00265428
RNF186	129.226	9.75899	2.27906	4.28203	1.85192e-05	0.00265428
RCAN2	83.3923	-6.01102	1.4047	-4.27921	1.87555e-05	0.00265725
TOMM40L	47.0701	4.89007	1.14891	4.25628	2.07852e-05	0.00291135
HIBADH	30.5315	7.67835	1.80541	4.25297	2.1095e-05	0.00292154
CTSV	88.5811	5.73243	1.34875	4.25019	2.13587e-05	0.0029252
ARMCX1	22.5031	-6.78217	1.59669	-4.24765	2.16029e-05	0.00292612
ORC3	41.1336	8.1062	1.91288	4.2377	2.25821e-05	0.00302551
CCDC142	61.6351	5.7004	1.35349	4.21163	2.53536e-05	0.00336031
NOS1AP	76.9722	6.02903	1.43403	4.20425	2.61954e-05	0.00343494
SDC2	30.8935	-5.54202	1.32049	-4.19695	2.70532e-05	0.00351008
GIMAP7	38.7785	-7.12524	1.69937	-4.19286	2.75461e-05	0.0035368
ARHGEF38	71.3465	8.90239	2.13326	4.17315	3.0042e-05	0.0038175
SOX15	213.67	-7.24088	1.73765	-4.16706	3.08555e-05	0.00384167
CDR2	54.0061	5.50841	1.32174	4.16756	3.07883e-05	0.00384167
CDK18	32.7919	7.78161	1.87419	4.15197	3.29619e-05	0.00406289
TIMP3	326.706	-4.53381	1.09386	-4.14478	3.40147e-05	0.00411044
LINC00346	69.7025	7.43503	1.79382	4.14481	3.40095e-05	0.00411044
KRT13	19870.2	-6.47228	1.56618	-4.13252	3.58812e-05	0.00429389
TUBB2B	35.926	-7.99648	1.94227	-4.11708	3.83696e-05	0.00454753
HOXA10	148.428	4.75493	1.15611	4.11286	3.90793e-05	0.00458753
ODF3B	48.8956	8.35818	2.03605	4.10509	4.04153e-05	0.00469961
NAGK	48.6052	4.10976	1.00193	4.10184	4.09882e-05	0.00472169
PTPN11	203.136	3.67694	0.897869	4.09518	4.21833e-05	0.00481436
DENND4B	72.7413	4.34406	1.0614	4.09274	4.26297e-05	0.00482068
WNK3	45.6955	-9.44268	2.31191	-4.08436	4.41978e-05	0.00490795
EFCC1	22.9555	-6.85969	1.67896	-4.08567	4.39493e-05	0.00490795
PTPRD	54.4015	-7.83657	1.92839	-4.06379	4.8282e-05	0.00531361
DLST	25.2548	7.3994	1.82319	4.0585	4.93897e-05	0.00537344
LINC01207	169.955	10.1543	2.50287	4.05704	4.96976e-05	0.00537344
SGCE	37.7436	-9.9055	2.4528	-4.03845	5.38046e-05	0.00566834
TANC2	70.0448	6.47104	1.60136	4.04096	5.32326e-05	0.00566834
SMARCD1	79.2253	7.62245	1.88656	4.04039	5.33618e-05	0.00566834
ZPR1	80.4216	4.49334	1.11417	4.0329	5.50923e-05	0.00575481
ADIPOR1	71.2713	4.32921	1.07712	4.01925	5.83846e-05	0.00604747
ZFYVE21	311.983	-2.41852	0.602946	-4.01117	6.04192e-05	0.00620606
MFSD12	42.3612	8.15083	2.04338	3.9889	6.63816e-05	0.00670672
SLC6A19	57.9592	8.60124	2.15599	3.98947	6.62211e-05	0.00670672
LZTS3	90.4267	5.53187	1.38981	3.9803	6.88288e-05	0.00689743
C10orf99	69.4718	-9.1209	2.2988	-3.96768	7.25749e-05	0.00710156
IPW	18.4672	-6.7368	1.69852	-3.96627	7.30074e-05	0.00710156
C3orf17	111.16	3.51583	0.88591	3.96861	7.22922e-05	0.00710156
PSORS1C1	48.6277	8.35027	2.10561	3.96573	7.31704e-05	0.00710156
CCRL2	72.42	4.03601	1.02206	3.94889	7.85139e-05	0.00756065
NSL1	64.375	3.9837	1.01073	3.94139	8.10112e-05	0.00762248
SKAP1	55.5529	6.09198	1.54543	3.94193	8.08301e-05	0.00762248
SNAR-G1	198.934	8.9062	2.25948	3.9417	8.09077e-05	0.00762248
LINC00853	33.6018	7.81669	1.98998	3.92804	8.56423e-05	0.00799718
ST3GAL2	67.2451	3.92526	1.00142	3.9197	8.86596e-05	0.00815536
MT1H	78.7554	9.04261	2.3069	3.91982	8.86167e-05	0.00815536
TPRA1	145.453	3.52612	0.901336	3.9121	9.14967e-05	0.00831179
PTPRE	133.879	4.50371	1.15139	3.91154	9.17088e-05	0.00831179
LDB3	55.3416	-8.97463	2.29705	-3.90702	9.34431e-05	0.00836161
MTA2	265.957	2.82565	0.723308	3.90657	9.36153e-05	0.00836161
GAS2L3	49.1711	5.9568	1.52647	3.90233	9.52721e-05	0.00844837
PDZK1IP1	891.399	5.03607	1.29154	3.89928	9.64782e-05	0.00849421
SLC6A20	246.061	6.12734	1.57223	3.89722	9.73042e-05	0.00850618
NOXA1	62.8969	5.32074	1.36959	3.88493	0.000102361	0.0088852
EFNB3	34.607	-8.28298	2.13743	-3.8752	0.000106536	0.00911129
INMT	28.5463	-5.84873	1.50873	-3.87659	0.000105929	0.00911129
WDR74	78.8232	5.33183	1.37641	3.87373	0.000107183	0.00911129
BCO1	25.7251	7.42746	1.91825	3.87199	0.000107949	0.00911355
SLX4IP	32.8352	4.33669	1.12052	3.87024	0.00010873	0.00911708
SPSB2	78.4985	4.92975	1.27494	3.86665	0.000110339	0.00918942
CAPN10	50.5572	4.394	1.14199	3.84765	0.000119254	0.00980673
TBK1	55.8929	5.14769	1.33794	3.84747	0.000119342	0.00980673
FUOM	86.4912	4.32483	1.12665	3.83865	0.000123711	0.0100984
CLRN3	50.7104	8.40974	2.19469	3.83186	0.000127176	0.0103129
SALL2	53.0144	-7.19992	1.88241	-3.82484	0.000130855	0.0105419
HOXB5	96.7306	4.89951	1.2841	3.81553	0.000135891	0.0108766
ULK4	60.9721	6.22509	1.63284	3.81242	0.000137613	0.0109433
GBA	49.5419	6.94076	1.82291	3.80751	0.000140371	0.0110911
GRTP1	123.401	5.2912	1.3933	3.79762	0.000146094	0.0113542
BHLHE41	112.146	6.58362	1.73391	3.79699	0.000146464	0.0113542
PF4	38.7027	8.01876	2.11086	3.7988	0.000145396	0.0113542
NDN	82.8744	-5.92157	1.56042	-3.79485	0.000147731	0.0113809
OSBPL10	218.645	3.90222	1.02894	3.79246	0.000149163	0.0114198
LACC1	46.0984	4.25802	1.12462	3.78619	0.000152977	0.0114278
STAG3L2	39.7095	5.06392	1.33655	3.7888	0.000151375	0.0114278
LINC01089	44.9109	5.2092	1.37535	3.78755	0.000152137	0.0114278
C15orf39	123.063	5.49945	1.45246	3.78631	0.000152899	0.0114278
ACER3	83.8291	3.12867	0.828233	3.77753	0.000158393	0.0116907
EXOSC2	83.87	4.74214	1.25523	3.7779	0.000158159	0.0116907
PART1	42.0644	-7.03328	1.86437	-3.77248	0.000161634	0.0118132
PLEK2	193.167	4.48788	1.1898	3.77196	0.000161969	0.0118132
CASP1	36.6949	5.52776	1.46676	3.76869	0.000164104	0.0118985
ACTR1A	223.101	3.3139	0.881017	3.76145	0.000168934	0.0121771
AP2A1	35.4307	5.47623	1.46112	3.74796	0.000178277	0.0127758
LAPTM4B	239.897	2.25442	0.605348	3.72417	0.000195961	0.013962
TAGLN3	65.7327	-8.63616	2.32406	-3.71598	0.000202415	0.0143105
LRSAM1	63.0315	4.98178	1.3415	3.71359	0.000204336	0.0143105
PALB2	26.4292	7.46701	2.01043	3.71413	0.000203902	0.0143105
MLXIP	680.7	2.25622	0.609159	3.70382	0.000212374	0.0144221
ST6GALNAC4	162.241	4.79831	1.29343	3.70976	0.000207457	0.0144221
IFT140	38.9001	6.58791	1.77677	3.7078	0.000209064	0.0144221
G6PC3	47.6024	6.88485	1.85919	3.70314	0.000212946	0.0144221
GDPD1	59.9977	7.22225	1.94969	3.70431	0.000211965	0.0144221
PDE11A	37.4474	7.97141	2.15261	3.70314	0.00021295	0.0144221
SLC1A4	27.3789	-3.81047	1.02945	-3.70144	0.000214376	0.0144393
NUP160	33.2044	4.7965	1.29984	3.69007	0.000224191	0.0149372
TMEM163	33.48	7.80459	2.11481	3.69045	0.000223855	0.0149372
PLA2G2A	443.897	7.50672	2.03582	3.68732	0.000226628	0.0150184
TEAD4	175.77	5.62121	1.52543	3.685	0.000228702	0.0150748
GIPC3	24.9491	-9.3082	2.52907	-3.68048	0.000232794	0.0152629
DSG3	173.623	-7.0969	1.92911	-3.67885	0.000234292	0.0152798
BOC	33.1577	-6.50225	1.77564	-3.66192	0.000250334	0.0162401
CFTR	53.8887	8.49693	2.32308	3.65761	0.000254574	0.0164287
RPS2P32	26.832	-9.41318	2.57768	-3.6518	0.000260406	0.0166556
NEK11	86.1824	5.20151	1.42503	3.65009	0.000262145	0.0166556
IRX2	104.723	7.98142	2.18599	3.65117	0.000261044	0.0166556
CNKSR3	41.1983	5.70277	1.56398	3.64633	0.000266009	0.0167544
PYCARD-AS1	22.2012	7.21623	1.97925	3.64594	0.000266417	0.0167544
TUT1	74.6379	4.24451	1.16648	3.63873	0.000273982	0.0171016
NUP50-AS1	35.4632	5.4803	1.50638	3.63805	0.000274714	0.0171016
PRKXP1	33.9014	6.36389	1.75218	3.63199	0.000281242	0.01742
C2CD4A	39.8352	8.06231	2.22178	3.62876	0.000284791	0.0175517
C5orf66-AS1	21.7502	-7.71705	2.128	-3.62643	0.000287366	0.0176222
RASAL2	116.096	4.18262	1.15402	3.6244	0.000289637	0.0176369
OXSM	43.99	8.20518	2.26435	3.62363	0.000290496	0.0176369
ATAD3C	59.3724	8.63723	2.3844	3.62239	0.000291898	0.0176369
FAM134A	315.596	2.40856	0.666287	3.6149	0.000300461	0.0180657
GATA3-AS1	31.4988	-8.67357	2.40356	-3.60863	0.000307819	0.0183912
PCK1	165.812	7.73573	2.1442	3.60776	0.000308858	0.0183912
SCAF1	62.6777	4.69076	1.30121	3.60492	0.000312245	0.0184408
MSLN	180.753	4.76458	1.32228	3.60332	0.000314179	0.0184408
MT1A	148.5	6.50943	1.80612	3.60411	0.000313228	0.0184408
INIP	59.9726	4.53774	1.25997	3.60147	0.000316428	0.0184848
JHDM1D-AS1	63.1175	3.51927	0.978197	3.59771	0.000321028	0.0186651
TNNC2	36.6563	7.94013	2.20875	3.59486	0.000324572	0.0187825
NCR3LG1	55.563	7.1113	1.98216	3.58765	0.000333669	0.0192187
TMEM180	68.8502	5.83142	1.62925	3.57921	0.000344635	0.019758
SIPA1	58.6791	4.01534	1.12386	3.5728	0.000353179	0.0200291
PARS2	19.0271	6.99641	1.95779	3.57362	0.000352077	0.0200291
C7orf25	40.2982	8.07792	2.26144	3.57202	0.000354239	0.0200291
C7orf13	55.543	4.82019	1.35016	3.57008	0.000356877	0.0200861
CYP4B1	38.6183	-8.49829	2.38213	-3.56752	0.000360379	0.0201911
M6PR	104.016	3.21385	0.901656	3.56439	0.000364703	0.0203408
MOXD1	33.7203	-8.25786	2.32052	-3.55862	0.000372805	0.0206621
KIAA1161	57.801	6.19817	1.74208	3.55791	0.000373815	0.0206621
C11orf96	375.012	-3.25227	0.914776	-3.55526	0.000377599	0.020778
LRRC70	21.1874	-8.58474	2.41788	-3.55053	0.000384453	0.020968
BOP1	20.6395	7.10982	2.00225	3.55092	0.000383883	0.020968
RASGRP3	62.7059	-4.96238	1.39979	-3.54508	0.000392488	0.0213119
ZNHIT2	46.9363	5.3097	1.49928	3.5415	0.000397853	0.0215085
NEK3	124.476	4.98493	1.40916	3.53751	0.000403918	0.021741
SOX13	90.762	3.83904	1.08683	3.53231	0.000411947	0.0220768
GLTPD2	22.442	7.23007	2.04952	3.52769	0.000419206	0.0223685
NPC1L1	54.9522	8.52612	2.41775	3.52647	0.000421133	0.0223745
PSMA5	104.882	3.28835	0.933122	3.52403	0.000425033	0.0224848
KIAA1211	20.2004	7.07887	2.0097	3.52235	0.000427737	0.0225311
FAIM	26.9287	7.4975	2.13161	3.51729	0.000435977	0.0228674
POMGNT1	55.8909	4.80157	1.3665	3.51377	0.000441797	0.0230745
FLRT3	61.9262	7.26684	2.06944	3.5115	0.000445586	0.0231743
LY6D	2020.66	-5.95241	1.69971	-3.50201	0.000461768	0.0238149
PAPOLG	46.7899	8.29173	2.36725	3.50268	0.000460607	0.0238149
DCHS1	38.3859	-5.90654	1.68919	-3.49666	0.000471114	0.0241957
GRIN2D	152.431	6.03584	1.72717	3.49463	0.000474717	0.0242795
XPO4	52.3792	3.62192	1.03727	3.49178	0.000479808	0.0244385
LINC00847	35.3273	5.43387	1.55724	3.48943	0.000484047	0.0244523
PRR5	41.1321	5.69996	1.63326	3.48993	0.000483143	0.0244523
COL14A1	43.2485	-4.49788	1.28969	-3.48755	0.000487462	0.0245243
NPAS2	105.185	3.81405	1.09454	3.48461	0.000492846	0.0246944
RAP1GDS1	63.1753	4.5229	1.29926	3.48113	0.000499309	0.024917
DZIP1	19.588	-5.9146	1.70022	-3.47872	0.000503818	0.0250406
MIR205HG	1408.87	-6.29077	1.81186	-3.472	0.000516595	0.0254702
ARL5B	39.5588	5.05922	1.45672	3.47303	0.000514614	0.0254702
GAST	2359.1	-13.0398	3.76157	-3.46659	0.000527104	0.0258848
IFT57	205.513	2.42729	0.701042	3.4624	0.000535373	0.0259804
XRCC4	93.0083	4.43465	1.28066	3.46278	0.000534632	0.0259804
ICE2	55.716	5.15228	1.48796	3.46265	0.000534888	0.0259804
SBK1	26.919	-6.36572	1.84046	-3.45876	0.000542663	0.0261284
LOC389602	106.057	4.3816	1.26678	3.45885	0.000542491	0.0261284
EIF3F	104.26	2.70947	0.784019	3.45588	0.000548509	0.0263071
DAPL1	211.43	-6.28081	1.81979	-3.4514	0.000557685	0.0266435
XKRX	22.5247	-9.16071	2.65641	-3.44853	0.000563639	0.0267208
SLC25A23	97.9217	3.0214	0.876043	3.44891	0.000562846	0.0267208
CCDC150	34.3047	7.84175	2.27524	3.44656	0.000567769	0.0268135
PRKX	239.311	-2.77565	0.806222	-3.44278	0.00057577	0.0270876
FABP2	71.3375	8.90182	2.58649	3.44166	0.000578165	0.0270968
ANKRD65	41.664	-8.28411	2.40802	-3.44022	0.000581246	0.027138
CDKN2AIP	70.1239	3.24896	0.94614	3.43391	0.00059494	0.027212
PIEZO1	153.376	3.50451	1.02071	3.43339	0.000596077	0.027212
CPEB2	26.1089	5.03213	1.46526	3.43429	0.000594101	0.027212
GPN2	34.4594	5.44505	1.58485	3.43568	0.000591066	0.027212
KCNAB2	29.9555	6.2154	1.80821	3.43733	0.000587482	0.027212
ERI3	39.7107	6.62427	1.9292	3.43368	0.000595444	0.027212
CTBP2	579.804	2.52929	0.737202	3.43094	0.000601503	0.0273584
ETV1	38.7884	6.55639	1.91159	3.4298	0.000604018	0.0273718
RNF212	30.233	-9.10054	2.65493	-3.42779	0.000608505	0.0274741
NEK4	35.411	6.45693	1.8848	3.42579	0.000613008	0.0275764
THOP1	205.057	3.08203	0.900171	3.42382	0.000617467	0.0275819
CCNE2	32.3367	6.32054	1.84608	3.42376	0.000617606	0.0275819
RHOF	423.765	3.39748	0.992824	3.42204	0.000621535	0.0276572
ARHGEF15	41.8628	-7.13809	2.08734	-3.41971	0.00062688	0.0277947
KRT4	2823.55	-6.31994	1.84895	-3.41812	0.00063056	0.0278576
NFKBIE	148.498	3.43701	1.00599	3.41655	0.000634207	0.0279187
HOXC11	31.2942	5.30059	1.55248	3.41427	0.000639537	0.0280132
SLC22A18AS	58.7175	8.62151	2.52557	3.41369	0.000640898	0.0280132
ETHE1	354.481	2.86812	0.84061	3.41195	0.000645009	0.0280932
RRAS	419.44	2.95864	0.868244	3.40761	0.000655333	0.0284424
NHS	108.177	3.24788	0.953953	3.40466	0.000662463	0.0286509
WDR35	30.3814	7.67199	2.2542	3.40343	0.000665459	0.0286799
CELF3	35.745	-9.82726	2.88914	-3.40145	0.000670294	0.0287876
TMEM263	112.388	3.28143	0.966077	3.39665	0.000682159	0.0291955
TBX2	102.308	-5.18441	1.52846	-3.39191	0.000694064	0.0295407
REEP6	72.8338	6.54007	1.92835	3.39154	0.000695018	0.0295407
TFRC	491.102	2.89141	0.853074	3.38941	0.000700441	0.0296688
RASA2	80.9106	4.16077	1.2293	3.38466	0.000712652	0.0300827
MAP1B	84.4442	-3.17672	0.939167	-3.38248	0.000718333	0.0301162
UTP15	38.4488	5.02372	1.48493	3.38313	0.000716638	0.0301162
DHRS1	359.978	-2.34769	0.694778	-3.37906	0.000727351	0.0301863
MYO15B	115.187	3.94919	1.16862	3.37935	0.000726574	0.0301863
CXorf40B	21.4927	7.1638	2.11932	3.38023	0.000724259	0.0301863
PAK4	40.3756	6.6473	1.96907	3.37587	0.000735836	0.0304359
OLA1	190.089	2.70185	0.800851	3.37372	0.000741602	0.0305719
FBXW4P1	32.697	6.30631	1.87044	3.37157	0.000747401	0.0307082
HAT1	37.0747	4.20447	1.24811	3.36868	0.00075529	0.0308268
KIF21B	31.791	7.73707	2.29638	3.36925	0.000753734	0.0308268
ZNF667-AS1	16.3949	-7.72389	2.30107	-3.35665	0.000788924	0.0320933
ZBTB33	75.69	3.60218	1.07425	3.35319	0.000798847	0.0322658
LANCL2	25.3343	5.97378	1.7822	3.35192	0.00080253	0.0322658
CBR3-AS1	27.8361	7.54401	2.24971	3.35332	0.00079847	0.0322658
ZC3H12D	49.5846	8.37633	2.49925	3.35154	0.000803634	0.0322658
FERMT2	26.2591	-4.52188	1.35054	-3.34821	0.000813354	0.03255
TRIM54	29.3841	7.62474	2.27895	3.34573	0.000820667	0.0327364
NRXN3	34.1706	-9.76203	2.92127	-3.34171	0.000832651	0.0330264
ADH7	27.8081	-8.97874	2.68886	-3.33924	0.00084007	0.0330264
MYOCD	14.4511	-6.0745	1.81935	-3.33883	0.000841334	0.0330264
ARL4D	37.7554	-5.8101	1.73924	-3.34059	0.000836005	0.0330264
PDSS2	52.9318	4.75357	1.4237	3.33888	0.000841178	0.0330264
LRRC28	31.9339	7.74076	2.32038	3.33598	0.000849985	0.0332601
BASP1	55.3518	-3.17133	0.951178	-3.33411	0.00085574	0.0333793
TNS2	99.8344	-3.87511	1.16406	-3.32895	0.000871729	0.0338957
HPSE	32.3364	7.76045	2.33402	3.32493	0.000884409	0.0342806
SYDE2	29.3736	7.62077	2.29369	3.3225	0.000892149	0.0344722
MECR	45.2967	3.99609	1.20308	3.32155	0.000895186	0.0344815
SPINK7	17.3109	-8.29167	2.49893	-3.31809	0.000906349	0.0345872
ZNF724P	29.2807	-8.0648	2.43008	-3.31874	0.000904257	0.0345872
CPSF3	71.226	3.79562	1.14354	3.31919	0.000902776	0.0345872
ABAT	31.2621	7.71346	2.3257	3.31661	0.000911159	0.0346634
FKBP1B	83.3602	3.77809	1.13951	3.31554	0.000914661	0.0346896
IGF2BP3	106.191	5.287	1.59772	3.30908	0.000936018	0.0353907
ENTPD1	82.7943	-4.59371	1.39005	-3.3047	0.00095079	0.0358383
RPL7	22.9895	7.26902	2.20017	3.30385	0.000953673	0.0358383
UBXN2B	33.2275	5.38873	1.63159	3.30275	0.000957425	0.03587
ASB6	49.072	5.37846	1.62998	3.29971	0.00096785	0.0361507
CACNA1D	27.5986	7.52971	2.28609	3.29371	0.00098875	0.0368197
PCMTD2	58.0979	3.88011	1.17919	3.29047	0.00100019	0.0371337
FSTL3	92.4174	3.97236	1.20825	3.28768	0.00101016	0.037279
PMS2	17.1259	6.84362	2.0813	3.28815	0.00100848	0.037279
MAN1C1	33.1036	-4.67151	1.42382	-3.28098	0.00103447	0.0376699
MAP1A	22.5908	-3.77977	1.15247	-3.27972	0.00103908	0.0376699
PCMTD1	124.766	3.98397	1.21355	3.28291	0.00102743	0.0376699
LRFN3	32.4463	4.72815	1.44149	3.28005	0.00103788	0.0376699
DHFR	42.3351	5.16587	1.57444	3.28108	0.00103409	0.0376699
TM4SF20	72.1183	7.49105	2.28398	3.27983	0.00103871	0.0376699
SEC22B	160.394	3.05355	0.931781	3.27711	0.00104877	0.0377988
HEPH	53.1586	6.08152	1.85553	3.27751	0.00104729	0.0377988
NT5DC3	61.7835	5.7201	1.74629	3.27558	0.00105444	0.0378923
IL34	16.607	-8.2302	2.51706	-3.26977	0.00107636	0.0384556
ACTR6	34.5082	3.8112	1.16531	3.27054	0.00107344	0.0384556
EPHX1	101.219	-3.53388	1.08172	-3.26691	0.00108727	0.0386955
HLA-DQA1	149.905	6.12725	1.87586	3.26637	0.00108935	0.0386955
ZNF668	49.18	6.93341	2.12358	3.26496	0.00109479	0.0387769
AR	16.9038	-5.58418	1.71295	-3.25997	0.00111422	0.0391279
TTC6	26.3696	7.46413	2.2892	3.26059	0.0011118	0.0391279
HHLA2	38.874	8.02481	2.46096	3.26084	0.00111082	0.0391279
PABPC4L	31.5863	-9.64857	2.96048	-3.25913	0.00111756	0.0391337
LZIC	54.4127	3.51308	1.07851	3.25736	0.00112455	0.039267
SLC46A3	42.3829	8.15118	2.50307	3.25647	0.00112806	0.0392783
THSD4	353.969	-4.11009	1.26355	-3.25281	0.0011427	0.039676
MIR7-3HG	30.9111	-9.61765	2.96102	-3.24808	0.00116185	0.0402274
OTULIN	52.0784	3.31704	1.02174	3.24647	0.00116845	0.0403427
GIMAP4	30.9655	-5.93865	1.83132	-3.24283	0.00118349	0.0405212
AKIRIN2	53.5885	4.28222	1.32006	3.24397	0.00117878	0.0405212
ZBTB48	21.5264	5.73202	1.76741	3.24318	0.00118202	0.0405212
SMOX	50.5225	3.51875	1.08573	3.24089	0.00119156	0.0406846
USPL1	34.6418	6.42515	1.9852	3.23652	0.00120996	0.041199
CERS3	17.1961	-8.77124	2.71904	-3.22586	0.00125595	0.0415528
KRT31	17.1961	-8.77124	2.71904	-3.22586	0.00125595	0.0415528
TRO	18.8786	-5.40126	1.67326	-3.22799	0.00124664	0.0415528
SYNE1	56.1427	-5.20338	1.61124	-3.22942	0.0012404	0.0415528
RUNX1T1	23.0715	-4.35936	1.34853	-3.23268	0.00122637	0.0415528
ADARB1	63.0918	-3.56915	1.1054	-3.22882	0.00124303	0.0415528
BCL7C	100.204	3.46041	1.07253	3.22639	0.0012536	0.0415528
ACBD5	145.139	3.66351	1.13559	3.22608	0.00125499	0.0415528
ENTPD7	34.9028	3.82993	1.18648	3.22798	0.00124669	0.0415528
BUB1	48.5912	4.36188	1.3523	3.22552	0.00125744	0.0415528
FUNDC2	75.1812	5.59148	1.72997	3.23212	0.00122874	0.0415528
TMEM170A	144.405	2.76091	0.856612	3.22306	0.00126831	0.0417911
RARRES3	801.765	4.27751	1.32745	3.22235	0.00127143	0.0417911
CACNA2D3	24.4111	-6.16033	1.91332	-3.21971	0.0012832	0.0420657
MUC3A	477.129	3.65593	1.13582	3.21877	0.00128743	0.0420924
ATP1B2	24.7948	-8.81253	2.7391	-3.2173	0.00129401	0.0421124
OSR2	106.567	4.63611	1.44108	3.21711	0.00129487	0.0421124
PHLDB1	40.3083	3.47105	1.08045	3.2126	0.0013154	0.0425554
ANTXR2	123.361	4.21557	1.312	3.21309	0.00131317	0.0425554
SRA1	99.5938	2.89747	0.902692	3.20981	0.00132821	0.0427456
SRRD	35.9355	7.91289	2.46465	3.21055	0.00132482	0.0427456
LDHD	22.6591	4.78791	1.4937	3.2054	0.00134875	0.0432936
MAP2K7	219.19	3.49743	1.09393	3.19713	0.00138802	0.0444096
ENPP1	23.6703	7.31159	2.28732	3.19657	0.00139073	0.0444096
PCDHGA8	23.9573	-7.75824	2.42906	-3.19393	0.00140352	0.0444724
LMTK2	87.1481	4.63334	1.45037	3.19459	0.00140029	0.0444724
TARSL2	38.7297	5.6185	1.75903	3.1941	0.00140267	0.0444724
PPFIA2	11.9827	-6.79076	2.12853	-3.19036	0.00142096	0.0449096
ANXA13	40.6643	6.65941	2.08892	3.18796	0.00143279	0.0451677
KIAA0226	81.5126	3.67873	1.15424	3.18715	0.00143681	0.0451693
C11orf71	21.3737	7.16564	2.24877	3.18648	0.00144017	0.0451693
SERPINB4	30.2072	-8.61276	2.70432	-3.18481	0.00144848	0.0453147
DUSP18	66.4544	5.41272	1.70024	3.1835	0.00145508	0.045406
ATG3	183.569	3.43031	1.07958	3.17745	0.00148575	0.0458981
GLRX	55.886	5.15881	1.62352	3.17755	0.00148526	0.0458981
HNF4G	25.8867	6.00451	1.88878	3.17904	0.00147764	0.0458981
C6orf223	22.1103	7.21229	2.26917	3.17838	0.00148101	0.0458981
USP30	29.3833	4.62814	1.45698	3.17653	0.0014905	0.0459298
TTC3P1	21.8619	-5.56	1.75082	-3.17565	0.00149501	0.0459393
MCAM	78.4991	-3.6902	1.16226	-3.17502	0.00149826	0.0459393
ZNF76	127.53	-2.49603	0.786894	-3.172	0.00151393	0.0463043
CXCL12	45.85	-5.13551	1.62048	-3.16913	0.00152896	0.0466483
SNORA16A	23.2186	7.28292	2.30006	3.1664	0.00154338	0.0469721
LRWD1	43.078	4.45022	1.40691	3.16311	0.00156093	0.0472729
ALPPL2	65.6779	8.7823	2.77616	3.16347	0.00155899	0.0472729
TNS1	147.566	-4.07563	1.28985	-3.15978	0.00157889	0.0476996
NTRK2	28.7148	-9.51105	3.01134	-3.15841	0.0015863	0.0478061
FOXD1	54.8924	6.074	1.92416	3.15671	0.00159561	0.0478684
RSG1	24.767	7.37588	2.33664	3.15661	0.00159613	0.0478684
RPRML	23.1068	-8.71189	2.76154	-3.15472	0.0016065	0.0480625
GIMAP8	20.5945	-7.29217	2.31395	-3.1514	0.00162492	0.0484959
RAB32	55.3025	4.53264	1.43935	3.1491	0.00163776	0.048761
INTU	120.306	-2.45292	0.780487	-3.1428	0.00167339	0.0497016
CCL2	63.3415	-3.53119	1.12457	-3.14005	0.0016892	0.0500508
SPINK5	945.047	-3.4223	1.0906	-3.13799	0.00170108	0.0502659
MID1	79.1201	-2.69773	0.859865	-3.13739	0.00170462	0.0502659
GPR143	27.9969	-9.47452	3.02548	-3.13158	0.00173871	0.0511489
DCAF6	197.554	2.12462	0.679665	3.12598	0.00177215	0.0519468
MYB	40.1089	4.60835	1.47438	3.12563	0.00177427	0.0519468
PAN3	92.8229	3.48134	1.11415	3.12466	0.00178011	0.0519944
RTN4R	31.2545	7.70695	2.46793	3.12284	0.00179116	0.0521935
STAM2	83.0764	3.89364	1.24844	3.11881	0.00181582	0.0527237
TMPRSS11B	19.5896	7.0404	2.25764	3.11847	0.00181791	0.0527237
FILIP1	29.9467	-6.95942	2.23232	-3.11757	0.00182349	0.0527291
FBXL6	24.5463	5.92234	1.89998	3.11706	0.00182665	0.0527291
GPR146	78.334	-4.52947	1.45443	-3.11427	0.00184402	0.0527365
SPARCL1	481.264	-3.62533	1.16378	-3.11513	0.00183863	0.0527365
ZNF841	51.4591	7.00147	2.24782	3.11478	0.00184084	0.0527365
GUCY2C	55.3383	8.53536	2.7407	3.1143	0.00184383	0.0527365
SC5D	77.9638	2.83081	0.909846	3.1113	0.00186265	0.0530237
MROH6	79.745	3.5679	1.14676	3.1113	0.00186267	0.0530237
TMEM178B	27.0949	-9.42756	3.03363	-3.10768	0.00188562	0.0534633
SLC22A17	46.6562	-5.15575	1.65913	-3.1075	0.00188679	0.0534633
EVADR	670.074	4.5465	1.46358	3.10643	0.0018936	0.0535334
PTGR1	235.543	-2.10618	0.679379	-3.10015	0.00193422	0.0544319
NUTM2B-AS1	24.1907	5.90636	1.90517	3.10018	0.00193402	0.0544319
HRH2	15.3411	-7.11058	2.29539	-3.09776	0.00194988	0.0547477
ZBTB34	10.1596	6.09102	1.96986	3.09211	0.0019874	0.0556743
CRTAC1	21.9233	-8.63418	2.79776	-3.0861	0.00202799	0.0566826
HOXD9	11.1783	-5.86565	1.9038	-3.08103	0.00206287	0.057482
PLSCR4	35.4149	4.8678	1.58015	3.08059	0.00206592	0.057482
ASB7	33.7022	4.0398	1.31396	3.07452	0.00210839	0.0584984
RCBTB1	33.8279	4.41938	1.43765	3.07402	0.00211194	0.0584984
PXDN	144.784	-2.41274	0.785155	-3.07295	0.00211956	0.0585777
MPV17L2	18.6997	6.96789	2.26837	3.07177	0.00212796	0.0586783
PKP1	897.17	-5.29905	1.72837	-3.06592	0.00217002	0.0593492
BTN3A3	20.6126	4.68451	1.52769	3.0664	0.00216657	0.0593492
FIZ1	36.4171	6.5008	2.12049	3.06571	0.00217155	0.0593492
ARHGAP6	40.2054	8.07454	2.63266	3.06707	0.00216168	0.0593492
KCNA5	21.3613	-8.5957	2.81082	-3.05808	0.00222762	0.0607471
DENND6B	15.8543	6.73163	2.20212	3.05689	0.00223647	0.0608538
TRAPPC12	144.385	-2.12207	0.694389	-3.05603	0.00224287	0.0608934
ACD	32.2243	4.76995	1.56208	3.0536	0.00226114	0.0612419
EMB	43.6169	6.76398	2.21552	3.053	0.00226564	0.0612419
MFSD1	230.463	-2.13156	0.698439	-3.0519	0.002274	0.0613333
LOC103344931	34.3907	-6.48649	2.13216	-3.04222	0.00234842	0.0627105
KDR	55.9894	-6.05156	1.98979	-3.0413	0.00235559	0.0627105
NDRG4	64.7208	-5.46619	1.79718	-3.04154	0.00235371	0.0627105
NMD3	61.4472	4.11957	1.35311	3.04452	0.00233048	0.0627105
ABHD11-AS1	25.4797	5.98433	1.9667	3.04282	0.0023437	0.0627105
PTPRB	16.7859	6.81359	2.23887	3.04332	0.00233985	0.0627105
PUSL1	48.6693	3.85548	1.26813	3.04029	0.00236349	0.0627853
CRNN	122.286	-5.25275	1.72851	-3.0389	0.00237446	0.0629411
RNF216P1	152.366	2.20952	0.728723	3.03204	0.00242909	0.0639764
REG4	4405.56	5.70894	1.88267	3.03236	0.00242647	0.0639764
PTPRR	32.8417	6.35	2.09403	3.03244	0.00242588	0.0639764
ENDOD1	130.761	2.47347	0.817839	3.0244	0.00249127	0.0646707
KPNA3	243.5	2.76875	0.914843	3.02647	0.00247426	0.0646707
YAE1D1	38.9311	4.27964	1.41509	3.02429	0.00249218	0.0646707
CPLX1	32.0968	5.34911	1.76862	3.02445	0.00249087	0.0646707
HENMT1	43.3751	5.79093	1.91393	3.02567	0.00248085	0.0646707
TNF	19.8627	7.05968	2.33413	3.02455	0.00249004	0.0646707
TIPIN	26.6264	7.48026	2.47107	3.02713	0.00246888	0.0646707
ZDHHC15	25.269	-9.32661	3.08556	-3.02266	0.00250563	0.0648831
CYP4F3	26.505	7.47382	2.4771	3.01716	0.00255154	0.0659335
ZNF347	14.205	-7.51318	2.4915	-3.01553	0.00256534	0.0661515
RCSD1	14.1536	-4.92652	1.6355	-3.01225	0.00259323	0.0665078
DOCK5	82.9256	3.5351	1.17367	3.012	0.00259535	0.0665078
POLR1A	27.3944	4.53121	1.50434	3.0121	0.00259447	0.0665078
C20orf203	24.9819	-9.31012	3.09255	-3.0105	0.00260814	0.066559
RP2	40.7541	4.69413	1.55895	3.01108	0.00260319	0.066559
BRAF	15.4344	6.68544	2.22727	3.00163	0.00268536	0.0683879
LOC101927391	24.1219	7.33565	2.44539	2.99978	0.00270172	0.0686626
HOXC8	27.5524	5.12241	1.70961	2.99624	0.00273329	0.0693221
C2orf72	82.0127	5.13578	1.71569	2.99342	0.00275866	0.0698219
ADAT3	32.1739	4.76458	1.59298	2.99098	0.00278085	0.0702392
SF3A2	82.398	5.14283	1.72019	2.98969	0.00279259	0.0703914
LYRM5	466.326	4.48296	1.50074	2.98716	0.00281579	0.0708315
NCKIPSD	44.6175	5.83214	1.95303	2.9862	0.00282467	0.0709102
LINC01599	31.7281	-7.52888	2.52232	-2.98491	0.00283663	0.0709143
PARD6G	25.0423	-6.99724	2.34389	-2.98531	0.00283287	0.0709143
SNX18	36.0386	4.19313	1.40505	2.98432	0.00284209	0.0709143
ALOX15B	24.7479	-8.32323	2.79054	-2.98266	0.00285754	0.0711555
NFKBID	22.212	-6.97201	2.34093	-2.97831	0.00289844	0.0716528
GLI3	18.234	-5.3554	1.79828	-2.97806	0.00290076	0.0716528
RHOV	379.07	-3.91748	1.31514	-2.97874	0.00289433	0.0716528
NABP1	95.9926	2.94582	0.988827	2.97911	0.00289087	0.0716528
PIKFYVE	115.505	-2.45271	0.823937	-2.97681	0.0029126	0.0718014
TCP11L2	25.804	6.00273	2.01741	2.97547	0.00292543	0.0719738
CLEC14A	52.9491	-5.28015	1.77555	-2.97381	0.00294123	0.0720748
LY75	21.4922	7.17388	2.41224	2.97395	0.00293995	0.0720748
RNF13	105.412	3.74387	1.26039	2.9704	0.00297414	0.0727367
SLC52A3	89.9239	3.63398	1.2243	2.96823	0.00299525	0.0731078
SLC26A7	23.5332	-9.22424	3.11944	-2.95702	0.00310629	0.0734896
SMO	22.2038	-5.51609	1.86487	-2.9579	0.00309743	0.0734896
MKL2	164.757	-3.1626	1.06867	-2.95937	0.00308272	0.0734896
MCM2	168.405	-1.73085	0.585183	-2.95779	0.00309857	0.0734896
GPRC5A	1553.82	2.66009	0.898822	2.95953	0.00308113	0.0734896
PIK3R4	39.0566	3.61603	1.22049	2.96277	0.00304883	0.0734896
BBC3	697.043	3.66568	1.23801	2.96094	0.00306706	0.0734896
TRAPPC2	30.5396	5.26972	1.77727	2.96507	0.00302617	0.0734896
TTC27	36.0415	5.46335	1.84668	2.95847	0.0030917	0.0734896
PEX3	37.8307	5.58918	1.88755	2.96108	0.00306567	0.0734896
HERC6	20.876	5.69246	1.92066	2.96381	0.0030386	0.0734896
ATP6V1C2	26.8234	6.05157	2.04323	2.96176	0.00305885	0.0734896
FAR2	33.1547	6.36558	2.14683	2.9651	0.00302583	0.0734896
CCDC134	15.2795	6.66954	2.25533	2.95724	0.00310405	0.0734896
ZBTB21	15.9339	6.7431	2.27689	2.96154	0.00306105	0.0734896
TXNL4B	20.8006	7.11863	2.40215	2.96344	0.00304221	0.0734896
LINC00294	32.1716	4.02181	1.36131	2.95437	0.00313306	0.0739811
SLC39A2	40.2433	-7.40252	2.50731	-2.95237	0.00315341	0.0743192
PSEN2	59.6597	3.65391	1.23795	2.95157	0.00316159	0.0743599
ZFAND1	44.5874	4.21759	1.42948	2.95044	0.00317324	0.0743599
CMPK2	31.0062	4.70754	1.59532	2.95085	0.00316899	0.0743599
GPALPP1	50.7664	4.20575	1.42592	2.9495	0.00318293	0.0744456
FABP1	661.207	5.70311	1.93595	2.9459	0.00322019	0.0750547
SCAI	20.4246	7.09493	2.40849	2.9458	0.00322115	0.0750547
VWF	200.274	-3.93313	1.33561	-2.94482	0.00323146	0.0751527
TMEM68	39.442	3.63468	1.23491	2.94328	0.00324757	0.0751889
SERPINA1	382.382	4.69516	1.59541	2.94292	0.00325131	0.0751889
SPC25	32.749	5.38019	1.82747	2.94407	0.00323928	0.0751889
ADGRL4	52.7609	-5.5506	1.88677	-2.94185	0.0032626	0.0753086
GPR161	36.3456	5.52785	1.88104	2.93872	0.00329572	0.0759021
BTBD16	57.5409	7.16562	2.43873	2.93826	0.00330063	0.0759021
HIRIP3	35.1456	4.48001	1.52517	2.93738	0.00331	0.0759758
SYMPK	119.575	3.53703	1.20451	2.93649	0.00331945	0.0760512
LRRC75A	18.1727	6.92936	2.36061	2.93541	0.00333108	0.0761761
MAP3K14	50.8169	4.69863	1.60179	2.93336	0.00335317	0.0764273
LINC01278	17.7108	6.89143	2.34968	2.93292	0.00335787	0.0764273
ZNF441	27.0334	7.50212	2.55812	2.93266	0.00336067	0.0764273
METTL7B	25.9452	6.00446	2.04832	2.93141	0.00337427	0.0765953
RIOK2	32.9564	6.35754	2.16994	2.92983	0.00339147	0.0768442
TUBGCP4	38.9848	3.79081	1.29442	2.92857	0.00340525	0.0770149
ASF1A	50.9917	5.44176	1.85992	2.9258	0.00343574	0.0775621
PLA2G15	26.4092	4.47815	1.53098	2.92502	0.00344437	0.0776148
FLVCR1-AS1	20.9153	7.12849	2.43987	2.92166	0.00348167	0.0783121
FAM201A	10.178	-7.52181	2.57785	-2.91786	0.00352444	0.0786998
PEX6	58.2724	3.87241	1.32668	2.91886	0.00351309	0.0786998
POLRMT	32.2079	3.97311	1.36163	2.9179	0.00352394	0.0786998
LRRC61	33.5053	6.38018	2.18539	2.91947	0.00350632	0.0786998
KRAS	3552.22	4.02588	1.38068	2.91587	0.00354701	0.0789178
ESPN	45.0566	5.21713	1.78889	2.91641	0.0035409	0.0789178
ADPRHL1	23.2055	7.28185	2.49804	2.91502	0.00355664	0.0789895
CECR1	17.7496	-5.30807	1.82212	-2.91313	0.00357824	0.0793262
RHCG	585.543	-4.76488	1.6362	-2.91215	0.00358945	0.079432
ZNF345	18.4161	-8.38199	2.87965	-2.91077	0.00360539	0.0795367
WDR91	68.9588	-3.52317	1.21068	-2.91006	0.00361354	0.0795367
CMC2	56.6397	2.79656	0.960971	2.91014	0.00361266	0.0795367
TENM2	22.9931	-8.21825	2.82569	-2.90841	0.00363274	0.0798167
PKMYT1	37.9096	5.5953	1.92452	2.90738	0.00364475	0.0799382
ANO6	177.581	3.3799	1.16285	2.90657	0.00365416	0.0800021
KDELR3	136.274	3.15673	1.08898	2.89879	0.00374611	0.0818699
MYO7B	38.5638	8.01447	2.76858	2.89479	0.0037941	0.0827717
KLHL17	55.382	3.95041	1.36578	2.89243	0.0038228	0.0832505
HSCB	85.9307	-2.61477	0.904781	-2.88995	0.00385301	0.0836674
FAM3A	100.771	3.23139	1.11823	2.88975	0.00385552	0.0836674
SUSD4	46.9649	-5.32961	1.84547	-2.88794	0.00387771	0.0839855
CD34	242.286	-3.78892	1.3122	-2.88745	0.0038838	0.0839855
RMI1	40.901	5.7018	1.97623	2.8852	0.0039117	0.0844406
MID2	24.977	5.95313	2.06573	2.88185	0.00395342	0.085192
ZNF57	18.725	6.96921	2.42063	2.87909	0.00398823	0.0857922
CLEC3B	49.5703	-5.18224	1.80077	-2.87779	0.00400466	0.0859956
LDB2	40.8886	-5.00279	1.73997	-2.87521	0.00403758	0.0865035
EXD3	66.5017	3.81512	1.32707	2.87484	0.00404235	0.0865035
SSTR2	14.2925	-7.01536	2.44257	-2.87213	0.0040772	0.0867971
PGF	27.8518	-6.06367	2.11099	-2.87243	0.00407324	0.0867971
KRT5	8582.96	-5.60786	1.95183	-2.87313	0.00406425	0.0867971
DIXDC1	38.9361	2.50216	0.871484	2.87115	0.00408981	0.0869156
ADAMTS1	62.5622	-3.63385	1.2666	-2.86897	0.00411811	0.0873663
CRYAB	66.7908	-3.65776	1.27574	-2.86718	0.00414148	0.0873895
GORASP2	324.851	2.11735	0.738347	2.86769	0.00413486	0.0873895
HOXB7	201.57	2.8395	0.990544	2.86661	0.00414898	0.0873895
SDC3	58.5598	4.90741	1.71218	2.86617	0.00415465	0.0873895
CORO7	44.1422	5.81586	2.02908	2.86626	0.00415353	0.0873895
HCG11	46.0225	3.17799	1.11021	2.86251	0.00420304	0.0882568
CXCL3	549.219	3.51428	1.22799	2.86181	0.0042123	0.0883007
RABAC1	258.611	2.36021	0.824968	2.86097	0.00422349	0.088385
CCL21	19.2078	-6.00749	2.1006	-2.85989	0.00423787	0.0885357
INPP5F	56.0982	4.35531	1.52495	2.85604	0.00428959	0.0893767
PRAP1	203.043	10.4107	3.64542	2.85582	0.00429263	0.0893767
LAMB2P1	16.22	-6.5675	2.30139	-2.85371	0.00432114	0.0896674
FNIP1	66.2989	3.8115	1.33554	2.85391	0.0043185	0.0896674
SYCP2	95.1324	3.02812	1.0615	2.85269	0.00433504	0.0898045
SDK1	20.6034	-4.95491	1.73759	-2.8516	0.00435005	0.0899643
TMEM61	21.4104	7.16651	2.51505	2.84946	0.00437942	0.0902688
RAB6B	40.0992	8.06921	2.83166	2.84964	0.00437693	0.0902688
DLEU2L	16.6917	-6.83685	2.40159	-2.8468	0.0044161	0.0907927
SMIM10	13.2953	-6.1593	2.16378	-2.84655	0.00441957	0.0907927
IRX1	21.2489	-9.07661	3.19771	-2.83847	0.00453305	0.0911631
KIF17	21.2489	-9.07661	3.19771	-2.83847	0.00453305	0.0911631
SFRP1	33.0678	-6.04023	2.12338	-2.84463	0.00444633	0.0911631
CCDC102B	12.7325	-4.3866	1.54572	-2.8379	0.00454114	0.0911631
SRGAP2B	100.256	-2.25651	0.794692	-2.83948	0.00451874	0.0911631
STK17B	126.884	2.1007	0.740141	2.83825	0.00453618	0.0911631
UBR5	366.061	2.19509	0.773248	2.83879	0.00452853	0.0911631
EGLN1	87.3066	2.88471	1.01458	2.84324	0.00446568	0.0911631
MED16	82.4816	2.99349	1.05422	2.83951	0.00451824	0.0911631
TRIB3	123.597	3.64479	1.28422	2.83814	0.00453778	0.0911631
DIEXF	40.6913	3.66623	1.28961	2.84289	0.00447063	0.0911631
RTN2	34.345	5.4478	1.9165	2.84257	0.00447508	0.0911631
ARMCX4	24.9262	5.9084	2.08052	2.83987	0.00451321	0.0911631
CHST6	26.6366	7.48139	2.63376	2.84057	0.0045033	0.0911631
POLR2H	235.11	2.10292	0.741359	2.83657	0.00456009	0.0913946
ISCA1	30.6287	3.67918	1.29794	2.83462	0.00458801	0.0916561
ZFYVE26	42.2826	5.16732	1.82265	2.83506	0.00458167	0.0916561
PIGT	544.742	2.44907	0.864808	2.83192	0.00462688	0.0922831
LINC00958	21.1054	-9.06683	3.2024	-2.83127	0.00463642	0.0923239
C1orf50	39.9389	4.67152	1.65108	2.82937	0.00466391	0.0927215
TLDC2	31.2978	7.71332	2.73033	2.82505	0.00472729	0.0938303
SOX2-OT	17.1296	-8.26885	2.93153	-2.82066	0.00479254	0.0948199
ZNF707	30.8731	7.69376	2.72748	2.82084	0.00478985	0.0948199
LOC654342	18.2307	-7.35673	2.60939	-2.81933	0.00481241	0.0949179
FAM83C	42.0459	-7.15086	2.5364	-2.8193	0.00481289	0.0949179
S100A2	1741.19	-4.21837	1.49717	-2.81756	0.00483894	0.0951233
A2M	382.4	-3.11969	1.10734	-2.81729	0.00484306	0.0951233
RIPK2	104.522	4.15659	1.4755	2.81707	0.00484646	0.0951233
ENTHD2	124.852	-2.22436	0.790338	-2.81445	0.00488613	0.0957494
HS3ST1	120.731	4.17582	1.48433	2.81327	0.004904	0.0959471
ALG3	338.679	3.46287	1.23331	2.8078	0.00498819	0.0974397
TRMT5	19.0332	4.584	1.63386	2.80563	0.0050219	0.0978848
ZNF717	31.5352	5.32488	1.89814	2.80531	0.00502686	0.0978848
CEP95	196.915	-1.78194	0.635769	-2.80281	0.0050659	0.0983769
TGM2	633.821	3.10104	1.10686	2.80166	0.00508406	0.0983769
TARS2	42.4995	3.57375	1.27533	2.80222	0.00507524	0.0983769
PDIA3P1	23.7879	4.91336	1.75363	2.80182	0.00508145	0.0983769
EBF3	16.767	-8.24419	2.94473	-2.79964	0.00511598	0.0988394
AQP1	279.619	-3.33187	1.19084	-2.79791	0.00514352	0.098845
RC3H2	83.8149	5.14308	1.8381	2.79804	0.0051414	0.098845
OR7E14P	32.1766	6.32542	2.26102	2.7976	0.00514835	0.098845
EPHB1	13.6484	6.51869	2.32992	2.79782	0.00514485	0.098845
MLKL	76.2157	4.26875	1.52625	2.79689	0.00515963	0.0989077
WDR5B	30.8984	4.22913	1.51283	2.79551	0.00518174	0.0991772
SLC7A6OS	52.1553	3.88032	1.38863	2.79434	0.00520052	0.0993823
HMGCLL1	16.492	-8.22331	2.9448	-2.79248	0.00523051	0.0998007
PRSS30P	28.948	7.60194	2.7249	2.78981	0.00527392	0.100474
STXBP1	44.6871	4.48292	1.60828	2.7874	0.00531329	0.101014
RRP7BP	32.7451	4.75219	1.70509	2.78707	0.00531871	0.101014
RARRES2	19.0247	-3.47036	1.24561	-2.78608	0.00533504	0.101114
CYP2B6	50.737	8.41034	3.01905	2.78575	0.00534033	0.101114
DXO	21.7858	5.75301	2.06611	2.78447	0.00536154	0.101359
CIB1	806.107	1.36779	0.491631	2.78214	0.00540013	0.101765
TMX2	124.932	2.19732	0.789871	2.78187	0.0054046	0.101765
UAP1L1	16.8802	4.40714	1.58452	2.78138	0.00541287	0.101765
SLCO4A1-AS1	25.8088	7.43595	2.67366	2.78119	0.00541602	0.101765
STK4	299.01	2.4301	0.874122	2.78004	0.00543519	0.10197
SCARNA9L	30.85	4.70584	1.69403	2.77789	0.0054713	0.102491
CLUAP1	72.7728	3.62047	1.30358	2.77733	0.00548069	0.102511
TSPAN7	85.9163	-4.83649	1.74276	-2.77519	0.00551699	0.103034
CRABP2	632.552	-4.06232	1.46467	-2.77353	0.00554509	0.103199
GPD1	45.8249	5.87518	2.11856	2.77319	0.00555093	0.103199
MRPS11	34.4991	6.42511	2.3165	2.77363	0.00554351	0.103199
LNP1	16.8073	6.81199	2.45887	2.77037	0.00559927	0.103941
CDX2	219.46	4.29011	1.54913	2.76937	0.00561653	0.104104
SEMA6C	26.861	4.46341	1.61256	2.7679	0.00564179	0.104265
C2orf47	30.7122	5.28889	1.91081	2.76789	0.00564213	0.104265
FAF1	63.5107	3.02085	1.09203	2.76627	0.00567009	0.104332
MFSD9	39.008	5.63771	2.03806	2.76621	0.00567115	0.104332
TBX19	65.7192	6.40035	2.31316	2.76693	0.00565871	0.104332
MFN1	62.1794	3.29017	1.19002	2.76481	0.00569565	0.104627
TFAP2B	19.8132	-8.97568	3.24708	-2.76423	0.00570566	0.104655
MAPK10	11.7403	-8.22056	2.97489	-2.76332	0.00572172	0.104793
NME7	22.8286	4.26575	1.54416	2.7625	0.00573597	0.104801
PIWIL1	18.9631	6.99032	2.53059	2.76233	0.00573912	0.104801
ARID5B	222.979	-2.29086	0.829903	-2.76039	0.00577315	0.105256
ZNF146	118.75	2.28339	0.827334	2.75994	0.00578115	0.105256
SERPINB3	100.038	-6.27252	2.2762	-2.7557	0.00585673	0.106462
KBTBD11	34.4706	4.12688	1.49791	2.75509	0.00586755	0.106462
UBE2T	29.0517	4.20243	1.52551	2.75477	0.00587327	0.106462
L3MBTL4	19.4626	-8.95025	3.24986	-2.75405	0.00588636	0.106475
TENM4	18.9658	-6.72234	2.44206	-2.75274	0.00590993	0.106475
HLTF	150.247	4.26085	1.54809	2.75234	0.00591719	0.106475
ZFAND4	18.8703	6.97997	2.53541	2.753	0.00590519	0.106475
ME3	20.6729	7.11036	2.58223	2.75358	0.00589479	0.106475
FAT2	21.1941	-8.08527	2.93989	-2.7502	0.00595594	0.106659
KIFC1	133.456	-2.43839	0.886349	-2.75104	0.00594056	0.106659
MRPS9	84.7542	2.80272	1.01922	2.74986	0.00596206	0.106659
DIRC2	33.0304	3.33596	1.21272	2.75081	0.00594483	0.106659
ZSCAN9	17.4196	6.8684	2.49877	2.74872	0.00598293	0.106878
LRGUK	23.937	-7.9155	2.88174	-2.74677	0.00601845	0.10709
TYMP	163.379	3.36564	1.22537	2.74664	0.00602086	0.10709
TMEM150A	25.3245	3.98771	1.45141	2.74747	0.00600561	0.10709
IKBKG	26.2494	-7.13041	2.59778	-2.74481	0.00605451	0.107533
DLX6	15.9055	-8.16756	2.97713	-2.74343	0.00608006	0.107705
FXN	23.1041	4.86536	1.77351	2.74334	0.00608169	0.107705
AUH	63.3208	-2.04301	0.745368	-2.74095	0.0061262	0.108251
BCL3	903.588	1.54279	0.562909	2.74074	0.00613005	0.108251
MTPAP	83.3547	3.55258	1.29662	2.73987	0.00614636	0.108383
SPAG5	40.4917	3.87102	1.41338	2.73884	0.00616557	0.10842
MESP2	20.9279	7.13363	2.60464	2.73882	0.00616602	0.10842
MSL3P1	74.2675	4.76842	1.74238	2.73672	0.00620543	0.108648
KIAA1919	15.193	6.6725	2.43807	2.7368	0.00620408	0.108648
RAB26	30.51	7.67722	2.80432	2.73764	0.00618815	0.108648
USP28	68.3595	3.51744	1.28567	2.73587	0.00622147	0.108774
KIAA1524	64.7716	5.02652	1.83863	2.73385	0.00625994	0.109292
ZNF254	19.1251	-5.97747	2.18774	-2.73226	0.0062902	0.109329
CAMK2B	21.5272	-3.85334	1.41104	-2.73086	0.00631701	0.109329
IFI27L1	106.319	-2.83449	1.03826	-2.73005	0.0063325	0.109329
TMEM104	63.4563	2.76487	1.01276	2.73002	0.006333	0.109329
TMEM168	68.3504	3.01748	1.10471	2.73146	0.00630552	0.109329
ANKMY1	25.8701	5.03488	1.84372	2.73082	0.00631763	0.109329
NAA40	41.4098	5.09799	1.86692	2.7307	0.00631998	0.109329
ZNF136	22.1985	5.78157	2.11646	2.73172	0.00630049	0.109329
ANXA2P3	56.3561	4.3412	1.59093	2.72871	0.0063582	0.10961
SLC25A11	150.331	2.18412	0.801407	2.72536	0.00642322	0.110576
SLC41A1	91.357	3.65887	1.34371	2.72297	0.00646988	0.111224
CCDC3	35.2397	-4.29709	1.57946	-2.72061	0.00651617	0.111708
CNFN	138.399	-4.00011	1.47019	-2.72081	0.00651228	0.111708
LOC100130691	51.1283	-6.98951	2.57307	-2.71641	0.00659946	0.11271
VRK3	156.226	2.65416	0.977297	2.71582	0.00661118	0.11271
HMHA1	70.5217	3.13672	1.15493	2.71594	0.00660872	0.11271
MKL1	64.6826	3.16125	1.16362	2.71674	0.00659287	0.11271
ELL2	88.7482	-3.01968	1.11295	-2.71321	0.00666346	0.11343
P3H1	31.8837	4.33935	1.59959	2.7128	0.00667179	0.11343
ZBTB41	39.7452	5.08176	1.87455	2.71093	0.00670953	0.113898
LRRC27	24.7153	5.94166	2.19208	2.71052	0.00671785	0.113898
SH3KBP1	453.536	2.25469	0.832529	2.70824	0.00676413	0.114526
FOXP2	11.9003	-8.24009	3.04452	-2.70653	0.006799	0.114659
TTC1	238.377	2.04256	0.754593	2.70684	0.00679279	0.114659
C11orf80	31.6223	4.32589	1.59834	2.70649	0.00679994	0.114659
GUCY1A3	39.5932	-3.72078	1.37615	-2.70376	0.00685591	0.115445
GBE1	81.922	-1.97017	0.729363	-2.70122	0.00690858	0.11614
RANBP10	26.3776	3.21254	1.18966	2.70038	0.00692602	0.11614
CACNG8	74.4636	6.58347	2.43836	2.69996	0.00693486	0.11614
MAPK8IP2	25.2042	7.40112	2.74101	2.70015	0.00693088	0.11614
POLR3H	53.4568	3.5751	1.32455	2.6991	0.00695268	0.116281
BOK	78.0934	3.45689	1.28123	2.69811	0.00697352	0.116313
DPH6	32.8849	4.05354	1.50226	2.69829	0.0069696	0.116313
TIMM8A	33.9265	4.43066	1.64391	2.6952	0.00703463	0.117174
CXCL1	595.667	3.76904	1.39902	2.69407	0.00705862	0.117415
NUAK1	28.4764	-3.36945	1.25111	-2.69317	0.0070776	0.117467
SPRY4-IT1	52.1431	4.44522	1.65064	2.69302	0.0070808	0.117467
EBF1	38.5036	-5.00983	1.86207	-2.69046	0.00713538	0.118145
PPP2R2D	170.323	2.11702	0.786967	2.6901	0.00714303	0.118145
RTP4	57.6636	4.02731	1.49728	2.68975	0.00715046	0.118145
LINS	102.322	-3.85631	1.43468	-2.68792	0.00718989	0.118638
RIMKLA	14.0937	6.56308	2.4426	2.68692	0.00721133	0.118833
TMEM79	95.144	-2.43353	0.906072	-2.6858	0.00723569	0.119075
HSD17B11	325.234	2.0718	0.771697	2.68473	0.00725886	0.119188
CHP2	49.713	8.38068	3.12177	2.68459	0.00726193	0.119188
IFT52	29.3425	4.20845	1.56793	2.68408	0.00727293	0.11921
CSTF2	72.2465	3.61005	1.3463	2.68145	0.00733028	0.119754
PLEKHO2	21.2918	4.74856	1.77054	2.68198	0.00731876	0.119754
LINC00319	21.2604	5.71989	2.13331	2.68123	0.00733525	0.119754
ZNF786	24.6284	5.93402	2.21468	2.6794	0.00737544	0.120092
ARHGAP40	26.4449	7.46851	2.78703	2.67974	0.00736802	0.120092
SLC39A10	168.667	2.35559	0.879355	2.67878	0.00738918	0.120129
DNAJC9	121.275	2.51411	0.938657	2.67841	0.00739718	0.120129
CALD1	431.795	-2.5635	0.957713	-2.67669	0.00743542	0.120432
RASGEF1A	41.79	6.70461	2.50449	2.67704	0.00742755	0.120432
KLF12	33.7628	6.39399	2.3899	2.67542	0.0074636	0.120697
ANAPC10	13.2015	6.46555	2.41696	2.67507	0.00747134	0.120697
ALPL	14.8882	-8.07269	3.01958	-2.67345	0.0075076	0.120817
LOC101926892	14.8882	-8.07269	3.01958	-2.67345	0.0075076	0.120817
MT1DP	25.0348	7.39145	2.76479	2.67342	0.00750817	0.120817
RRP8	100.818	3.18023	1.19039	2.67159	0.00754932	0.121321
RHOT1	86.6346	-1.89108	0.709304	-2.66611	0.00767356	0.122677
MUC13	1475.63	2.96073	1.10999	2.66735	0.00764527	0.122677
GLTSCR1L	35.6255	4.50533	1.68968	2.66637	0.00766751	0.122677
HOXC9	39.575	5.07693	1.90381	2.66673	0.0076594	0.122677
LYPD5	24.2189	5.91008	2.21737	2.66536	0.00769069	0.122792
EPOR	36.1593	5.52781	2.07441	2.66476	0.00770432	0.12285
SLMO2	127.102	2.24713	0.843496	2.66407	0.00772013	0.122944
SELPLG	75.9076	4.97322	1.86713	2.66356	0.00773181	0.122971
RPUSD1	51.0228	2.80465	1.05389	2.66123	0.00778548	0.123507
UBE2E2	59.3537	4.41725	1.6603	2.66052	0.00780211	0.123507
LOC100129046	16.0817	6.74828	2.5366	2.66037	0.00780559	0.123507
ACSF3	22.5907	7.23992	2.72084	2.66091	0.00779288	0.123507
GDF15	1156.14	2.50744	0.942899	2.65929	0.00783061	0.123744
SLC25A33	14.5106	6.60333	2.48502	2.65725	0.00787805	0.124334
PPIC	117.095	2.98751	1.12447	2.65681	0.00788844	0.124339
FMO1	14.6134	-8.0444	3.03162	-2.65349	0.00796631	0.124774
PPAN	63.3997	4.53754	1.71003	2.65349	0.00796647	0.124774
CCT6B	20.7527	4.70297	1.77219	2.65376	0.00796016	0.124774
SUPT3H	23.3725	5.86023	2.20851	2.65348	0.00796666	0.124774
CIITA	31.6891	6.30301	2.37426	2.65473	0.00793717	0.124774
NAALADL2	20.8301	7.12735	2.6891	2.65046	0.0080383	0.125577
B3GALT5	23.314	7.28876	2.74959	2.65085	0.00802896	0.125577
PRMT5	142.954	2.10964	0.796125	2.64988	0.00805195	0.125631
MRC2	246.248	-2.84477	1.07393	-2.64893	0.00807476	0.125827
SYNE4	13.2245	6.47483	2.44551	2.64764	0.00810554	0.126148
GSK3B	144.793	3.15342	1.19142	2.64679	0.00812609	0.126308
ARG2	14.3496	-5.43169	2.05371	-2.64482	0.00817344	0.126884
NCAPD3	84.3143	-2.65133	1.00339	-2.64238	0.00823245	0.127509
MBOAT7	330.693	2.09918	0.794452	2.6423	0.00823442	0.127509
ZNF473	40.528	3.34977	1.26848	2.64078	0.00827157	0.127604
HBS1L	66.2589	3.81217	1.44343	2.64105	0.00826488	0.127604
PRRT3	17.0875	4.42569	1.67577	2.64099	0.00826631	0.127604
ANKS4B	20.4827	7.10062	2.69038	2.63927	0.00830854	0.128014
REG1B	43.1698	8.17721	3.09892	2.63873	0.00832178	0.128058
CMTR2	45.7128	-5.3494	2.02962	-2.63567	0.00839724	0.128255
COPS3	113.375	-2.17754	0.82564	-2.6374	0.00835447	0.128255
SASH1	226.418	-2.0492	0.777608	-2.63526	0.0084074	0.128255
ACAD9	271.841	-1.38413	0.525012	-2.63637	0.00837983	0.128255
RNF146	21.647	5.74631	2.1802	2.63568	0.00839677	0.128255
NEB	57.8242	6.21582	2.35706	2.63711	0.00836156	0.128255
C17orf97	21.6927	7.18599	2.72602	2.63607	0.00838721	0.128255
CCDC85A	19.756	-6.33818	2.40612	-2.63419	0.00843377	0.128498
SLC14A1	14.1478	-5.39049	2.04707	-2.63327	0.00845664	0.128687
MSH3	210.974	-1.45767	0.554431	-2.62912	0.00856057	0.129788
PLEKHF2	28.6825	3.85777	1.4673	2.62916	0.00855957	0.129788
RARA-AS1	13.8429	6.52919	2.48303	2.62953	0.00855034	0.129788
ALOX5AP	15.5	-4.66445	1.77444	-2.62869	0.00857157	0.129795
HIST1H1E	31.8021	4.01002	1.52677	2.62648	0.00862738	0.13048
MPP6	99.2338	4.16985	1.58812	2.62565	0.00864828	0.130636
ZNF341	24.8644	3.32845	1.26845	2.62402	0.0086899	0.130988
RAD51B	21.1377	7.14448	2.72284	2.6239	0.00869284	0.130988
PCGF1	18.2794	5.50031	2.09875	2.62075	0.00877358	0.132043
TRIM21	43.3389	2.81183	1.07413	2.61778	0.00885046	0.132817
MISP	364.165	3.39196	1.29585	2.61756	0.00885619	0.132817
SWT1	64.1673	5.78403	2.20974	2.61751	0.00885734	0.132817
SRBD1	92.561	-2.31472	0.884793	-2.61611	0.00889383	0.133202
TMEM196	17.0456	-8.75896	3.35138	-2.61354	0.00896108	0.134046
NPIPB4	38.1473	-5.74841	2.20384	-2.60836	0.00909781	0.135524
PRKCH	38.9961	-4.02876	1.54424	-2.60889	0.0090837	0.135524
PPIP5K2	106.954	3.11719	1.19518	2.60813	0.00910385	0.135524
LOC113230	12.6467	6.40185	2.45354	2.60923	0.00907471	0.135524
ARRDC1-AS1	19.1596	5.57186	2.13793	2.6062	0.00915533	0.136126
ZNF229	16.9184	-8.74816	3.35739	-2.60564	0.00917023	0.136183
PPP5C	41.0031	4.38744	1.68571	2.60273	0.00924839	0.137179
TGM3	76.5629	-4.82496	1.85413	-2.60227	0.00926083	0.137198
CD93	112.348	-3.95333	1.51947	-2.60178	0.00927422	0.137232
ACSM3	28.7823	5.19645	1.99765	2.60129	0.00928745	0.137263
AHCTF1	83.7955	3.56119	1.36951	2.60033	0.0093135	0.137483
C2orf88	30.0285	6.22566	2.39514	2.59928	0.00934188	0.137737
SPHK1	34.0216	4.85452	1.86795	2.59884	0.0093538	0.137748
ALDH3A2	440.834	-2.06373	0.794422	-2.59777	0.00938307	0.137892
RPUSD3	98.3741	2.82041	1.08575	2.59767	0.00938598	0.137892
KATNAL2	16.5398	-5.23147	2.01475	-2.59659	0.00941552	0.138105
ZNF142	38.234	4.60987	1.77554	2.59632	0.00942287	0.138105
CXorf38	31.3133	3.11769	1.20195	2.59386	0.0094904	0.13893
SF3A3	170.599	1.41953	0.547391	2.59327	0.00950682	0.139005
BIN3-IT1	33.6045	-3.80817	1.46974	-2.59105	0.00956833	0.139408
VPS26A	202.182	1.87025	0.721617	2.59175	0.00954882	0.139408
BRSK2	11.9257	6.32324	2.44037	2.5911	0.00956693	0.139408
P2RY6	29.4561	6.19441	2.39455	2.58688	0.00968482	0.140939
KIAA1522	185.656	2.00599	0.7758	2.5857	0.00971804	0.141251
C1orf53	23.4788	7.29855	2.82309	2.58531	0.00972919	0.141251
USE1	78.5031	-3.40086	1.31642	-2.58342	0.00978266	0.141486
PKNOX1	84.6182	3.14768	1.21808	2.58414	0.00976233	0.141486
NUAK2	56.6341	3.31229	1.28229	2.58311	0.00979127	0.141486
UTP23	72.1631	3.33891	1.29232	2.58366	0.00977593	0.141486
SDHAF3	11.5992	6.28413	2.43316	2.58271	0.0098028	0.141486
FAXC	13.6839	-7.94076	3.07509	-2.58229	0.00981475	0.141493
FZD4	30.5225	3.94798	1.52925	2.58163	0.00983336	0.141524
ZNF554	62.5208	4.32233	1.67441	2.58141	0.00983983	0.141524
TEFM	12.429	6.37753	2.47157	2.58036	0.00986976	0.141789
PADI2	11.3576	6.24903	2.42221	2.57989	0.0098832	0.141816
CRTC3	35.779	2.35269	0.912398	2.57858	0.00992074	0.141934
FDX1	99.1707	2.89044	1.1212	2.578	0.00993748	0.141934
TRIM15	95.2343	4.34721	1.68611	2.57824	0.00993041	0.141934
UBXN10	42.963	5.19727	2.01588	2.57816	0.00993275	0.141934
DUSP4	570.436	2.65645	1.03061	2.57756	0.0099501	0.141945
ZC3H12C	19.062	6.99897	2.71576	2.57717	0.00996129	0.141945
POC1A	57.395	4.61605	1.7922	2.57563	0.0100058	0.142415
KCNK17	10.7522	-5.81933	2.26527	-2.56893	0.0102012	0.144327
ZBTB4	319.88	-2.23549	0.869887	-2.56987	0.0101737	0.144327
ARRB2	178.38	2.2316	0.868855	2.56843	0.0102159	0.144327
FXYD5	338.034	2.8354	1.10415	2.56796	0.01023	0.144327
VNN1	123.005	3.90393	1.52032	2.56783	0.0102338	0.144327
NEK2	46.2355	4.07267	1.58544	2.5688	0.0102053	0.144327
FBXL19-AS1	34.0328	5.4418	2.11786	2.56948	0.010185	0.144327
LAIR2	33.0627	6.36302	2.47571	2.57018	0.0101645	0.144327
TCF4	282.506	-3.03409	1.18178	-2.56738	0.0102469	0.144347
FGFR1OP2	95.1242	3.3225	1.29555	2.56454	0.0103313	0.145038
FAM3D	167.334	4.03643	1.57377	2.56481	0.0103232	0.145038
INPP5J	18.8702	5.55043	2.16405	2.56483	0.0103227	0.145038
FAM213B	256.229	2.38892	0.931937	2.56339	0.0103655	0.145353
DSTNP2	24.2074	4.88713	1.90699	2.56274	0.010385	0.145461
GMFG	23.355	-3.79085	1.48237	-2.55729	0.010549	0.147534
FOXO6	22.9704	5.8371	2.28277	2.55703	0.010557	0.147534
C22orf46	29.2483	3.83302	1.50012	2.55514	0.0106146	0.148172
TMEM107	192.691	-2.18144	0.854512	-2.55285	0.0106846	0.14898
ZSCAN32	22.4617	5.80208	2.2762	2.54902	0.0108028	0.150288
LINC00668	117.214	9.61798	3.77288	2.54924	0.0107958	0.150288
ORC6	37.3615	4.57125	1.7939	2.54822	0.0108273	0.150459
KLHL3	15.7127	-5.70191	2.23831	-2.54742	0.0108524	0.150638
AKAP5	10.7819	6.17831	2.42586	2.54686	0.0108697	0.150709
SBNO2	393.599	1.96675	0.772493	2.54597	0.0108974	0.150923
FABP4	13.1636	-7.89396	3.10241	-2.54446	0.0109446	0.151134
CYP7B1	13.1653	-7.89396	3.10231	-2.54455	0.010942	0.151134
MNX1	31.1427	5.31262	2.08804	2.54431	0.0109494	0.151134
LRRC6	30.7734	6.20296	2.43836	2.5439	0.0109622	0.15114
MAMDC4	16.5921	6.79542	2.6734	2.54187	0.0110262	0.151854
BBS10	13.527	6.50244	2.55875	2.54125	0.0110456	0.151952
UTRN	595.167	-2.10572	0.82894	-2.54026	0.0110769	0.152043
ORMDL3	513.947	2.45731	0.967202	2.54064	0.011065	0.152043
TADA3	130.361	1.48809	0.586581	2.53688	0.0111845	0.15329
KCNK5	262.767	2.15625	0.850047	2.53662	0.0111927	0.15329
S100A8	3403.69	-4.13052	1.62871	-2.53606	0.0112107	0.153366
KDM6B	126.432	2.28863	0.902622	2.53553	0.0112276	0.153427
MTMR1	120.668	-1.96827	0.77679	-2.53385	0.0112818	0.153827
NXT2	27.5071	2.87187	1.1333	2.53409	0.011274	0.153827
ALS2	27.4508	3.24451	1.28133	2.53215	0.0113367	0.154404
TSPAN10	15.8498	-7.67349	3.03223	-2.53064	0.0113854	0.154587
USP51	11.355	-7.1743	2.83627	-2.52948	0.0114232	0.154587
C10orf10	991.632	-2.47244	0.977081	-2.53044	0.011392	0.154587
OSER1	147.395	2.41616	0.954991	2.53003	0.0114051	0.154587
FOXP4	78.6313	3.03754	1.20089	2.52941	0.0114253	0.154587
ACTR3B	13.2214	6.47216	2.5575	2.53066	0.0113849	0.154587
KCNH7	15.6464	-8.63539	3.42183	-2.52362	0.0116153	0.156642
ZNF747	47.2942	-2.73721	1.08437	-2.52424	0.0115947	0.156642
MAP1LC3B	179.493	1.68403	0.667209	2.52399	0.0116031	0.156642
ZNF592	42.8418	4.45151	1.76499	2.52212	0.0116649	0.157139
LYSMD1	23.5925	4.84384	1.92215	2.52002	0.0117349	0.157909
MTSS1L	53.3416	-3.28673	1.30511	-2.51835	0.0117907	0.158486
KIAA0141	77.5338	3.36509	1.33693	2.51702	0.0118351	0.15891
GHR	15.6496	-8.63531	3.43158	-2.51642	0.0118553	0.159009
FLI1	11.496	-5.85705	2.32911	-2.51472	0.0119128	0.159606
SP3	109.626	-2.10497	0.837458	-2.51352	0.0119532	0.159973
NKX6-2	126.752	-9.50107	3.78266	-2.51174	0.0120138	0.160413
PI3	586.946	4.04466	1.61052	2.51141	0.0120252	0.160413
LOC100499489	18.7577	5.4953	2.18805	2.51151	0.0120217	0.160413
ATOX1	303.63	1.83092	0.729771	2.50889	0.0121111	0.160545
FGD6	217.879	3.04283	1.21339	2.50771	0.0121517	0.160545
CPEB3	28.1891	3.33717	1.33063	2.50796	0.0121429	0.160545
CD320	97.6022	3.49147	1.39179	2.50862	0.0121205	0.160545
MAN1A1	72.5315	4.21395	1.68041	2.50769	0.0121522	0.160545
MTM1	18.4266	5.51688	2.19769	2.51031	0.0120624	0.160545
OCLN	44.7891	5.7119	2.2756	2.51007	0.0120708	0.160545
IFNLR1	32.9107	6.35634	2.53458	2.50784	0.0121471	0.160545
ELFN1-AS1	19.1788	7.00705	2.79169	2.50997	0.0120742	0.160545
CDC7	26.1554	-5.09503	2.03248	-2.50681	0.0121825	0.160601
NFYA	90.388	2.37039	0.945512	2.50699	0.0121766	0.160601
IL10RA	17.5329	4.40658	1.75811	2.50643	0.0121959	0.160605
LONRF2	12.5646	-7.82682	3.12539	-2.50427	0.0122704	0.161408
FAM60A	164.996	1.89728	0.757729	2.50391	0.012283	0.161408
GBP6	306.365	-9.37938	3.74756	-2.5028	0.0123216	0.161461
CHPF	154.497	3.04626	1.21717	2.50274	0.0123238	0.161461
B3GLCT	33.7427	3.80087	1.51919	2.50191	0.0123526	0.161461
PEAR1	49.4749	5.35693	2.14076	2.50235	0.012337	0.161461
MANEA	13.8339	6.5361	2.61239	2.50196	0.0123506	0.161461
ZFHX2	21.7639	5.75543	2.30099	2.50129	0.0123743	0.161574
ZNF208	10.9537	-7.13399	2.8548	-2.49895	0.0124562	0.161621
ZNF738	21.9762	-4.31456	1.72574	-2.50013	0.0124149	0.161621
FAM129A	194.577	-2.15755	0.863355	-2.49904	0.0124532	0.161621
SEC31A	501.156	2.06406	0.825976	2.49894	0.0124566	0.161621
ARMCX5	38.9711	4.63891	1.85602	2.49938	0.012441	0.161621
TNFRSF11A	31.1919	4.72567	1.88991	2.50048	0.0124026	0.161621
KRT80	100.002	3.50664	1.40396	2.49768	0.0125009	0.161898
SHOX2	10.3119	6.11532	2.44849	2.49759	0.0125042	0.161898
SOS2	64.3174	2.83916	1.13766	2.49562	0.0125736	0.162625
SREBF2	561.485	-1.6562	0.664866	-2.49102	0.0127377	0.164231
R3HDM4	278.426	1.74861	0.701849	2.49143	0.0127229	0.164231
ZNF213	21.7495	5.75474	2.31	2.49123	0.01273	0.164231
CASP4	266.279	2.06133	0.82787	2.48991	0.0127774	0.164571
AASS	157.801	-2.53773	1.01937	-2.48951	0.012792	0.164587
CASD1	33.6183	4.42024	1.77648	2.4882	0.0128391	0.165021
FUCA2	181.507	2.70765	1.08901	2.48634	0.0129065	0.165714
RAD52	35.8087	4.93143	1.98479	2.4846	0.0129695	0.16635
RRM1	502.504	-1.69905	0.684162	-2.4834	0.0130135	0.16674
LBX2-AS1	32.5288	3.73089	1.50278	2.48265	0.0130408	0.166916
SLC16A10	10.8461	-7.1064	2.86306	-2.4821	0.013061	0.167002
DIAPH3	191.099	2.42372	0.977533	2.47942	0.0131596	0.168088
S1PR5	26.6223	-7.27202	2.93381	-2.47869	0.0131865	0.168091
ATG2B	110.203	-2.59096	1.0453	-2.47868	0.0131871	0.168091
FAM209A	15.0753	-8.58136	3.46351	-2.47765	0.0132251	0.168402
ARMC6	31.2493	4.31444	1.74163	2.47724	0.0132402	0.16842
TMSB10	3759.68	1.49372	0.603226	2.47622	0.0132782	0.168728
RHOD	137.076	2.18765	0.883851	2.47513	0.0133186	0.168894
RNF208	17.4272	3.82103	1.54363	2.47536	0.0133102	0.168894
TGDS	15.578	5.27306	2.13215	2.47312	0.0133939	0.169675
APOE	30.2797	3.03357	1.22719	2.47196	0.0134376	0.170053
WFDC1	21.4001	-3.55551	1.43988	-2.46931	0.0135375	0.171142
LINC01504	18.0192	6.91375	2.80045	2.4688	0.0135567	0.171209
DTNB	20.3401	3.23942	1.31266	2.46784	0.0135931	0.171493
B3GNT5	240.585	2.83795	1.15065	2.46639	0.0136484	0.171839
ERN1	9.72776	6.02728	2.44351	2.46665	0.0136384	0.171839
SATB1	67.964	2.28089	0.925299	2.46503	0.0137002	0.172212
ITGA3	302.189	2.30914	0.936816	2.46488	0.013706	0.172212
STX16	407.582	-1.29645	0.526421	-2.46277	0.0137869	0.173053
ABHD10	73.854	4.24169	1.72397	2.46041	0.0138778	0.174016
NKD1	19.8236	-5.20002	2.11422	-2.45954	0.0139114	0.174083
ZNRD1	100.066	2.03224	0.826229	2.45966	0.013907	0.174083
GPR137	43.2111	2.64197	1.07485	2.45798	0.013972	0.174244
CDX1	357.643	4.84225	1.97019	2.45776	0.0139808	0.174244
LINC00888	28.167	6.13379	2.49513	2.4583	0.0139595	0.174244
APOB	64.5437	6.37857	2.59467	2.45834	0.0139582	0.174244
MANBAL	176.806	2.12522	0.865086	2.45666	0.0140237	0.174602
SLC46A1	54.4411	3.27773	1.33469	2.45579	0.0140574	0.174669
CDA	206.404	5.47932	2.23088	2.45612	0.0140446	0.174669
LY6H	14.6287	-8.53837	3.47991	-2.45362	0.0141428	0.174713
SNORA52	14.6287	-8.53837	3.47991	-2.45362	0.0141428	0.174713
PRPSAP2	49.0151	-2.16969	0.884163	-2.45395	0.0141297	0.174713
FIS1	276.415	1.58921	0.647722	2.45354	0.014146	0.174713
SLC35B2	53.088	2.77446	1.13067	2.45381	0.0141352	0.174713
CHN2	74.0836	4.96417	2.02262	2.45433	0.0141146	0.174713
ARRDC4	38.4655	4.29498	1.75113	2.4527	0.0141789	0.174944
IRAK2	23.3436	4.2598	1.73708	2.45227	0.0141958	0.174977
CLUH	619.581	-1.64945	0.672789	-2.45166	0.0142198	0.175098
CEP72	16.6092	6.79602	2.77391	2.44997	0.0142866	0.175746
PITPNA-AS1	23.2542	4.81736	1.96704	2.44905	0.0143235	0.176023
MED11	105.566	-2.47463	1.01184	-2.44566	0.0144587	0.176803
TOR4A	422.324	2.01726	0.824817	2.44571	0.0144568	0.176803
MMACHC	20.0905	4.66944	1.9088	2.44627	0.0144344	0.176803
APLN	17.9074	5.41558	2.21333	2.4468	0.0144129	0.176803
S100A12	23.4079	7.29411	2.98185	2.44617	0.0144385	0.176803
ZNF708	34.2589	-3.62779	1.48568	-2.44184	0.0146128	0.177481
IRAK1	581.623	1.46871	0.60117	2.44309	0.0145621	0.177481
ANKRD13A	109.818	1.99377	0.816521	2.44178	0.0146149	0.177481
MICAL1	158.026	3.39768	1.3909	2.4428	0.0145738	0.177481
PRKD3	54.7755	3.51594	1.43973	2.44208	0.0146029	0.177481
SMPD2	38.0123	3.73739	1.52943	2.44364	0.0145398	0.177481
SNRNP40	15.1453	5.23347	2.14242	2.44278	0.0145746	0.177481
ACY3	24.2648	5.91616	2.42474	2.43992	0.0146907	0.178226
CD8B	11.7903	-7.73568	3.1723	-2.43851	0.0147479	0.178744
TRAM2-AS1	41.0608	-3.97309	1.62971	-2.43792	0.0147722	0.178863
SEC24C	102.419	2.01792	0.82846	2.43575	0.014861	0.179761
TNRC6C-AS1	46.3845	5.31117	2.18272	2.43328	0.0149629	0.180757
C18orf21	18.1096	5.43984	2.23582	2.43304	0.0149727	0.180757
PWAR5	9.31594	-7.88683	3.24235	-2.43244	0.0149973	0.180878
WFDC21P	49.6991	6.95701	2.86313	2.42986	0.0151047	0.181994
PALLD	174.021	-1.96997	0.811084	-2.4288	0.0151487	0.182062
HOXC4	26.9406	4.51249	1.85763	2.42916	0.0151338	0.182062
CTC-338M12.4	36.688	6.51674	2.68326	2.42866	0.0151546	0.182062
FRMD4A	64.6846	3.53713	1.4568	2.42802	0.0151815	0.182208
PCDH9	14.2471	-8.50024	3.50343	-2.42626	0.0152554	0.182738
SUCNR1	14.2471	-8.50024	3.50343	-2.42626	0.0152554	0.182738
TRAF1	22.2284	4.76059	1.96317	2.42495	0.0153107	0.183223
SLC24A3	17.7816	-5.20258	2.1469	-2.4233	0.0153803	0.1837
ST20-AS1	18.1017	6.92526	2.85772	2.42335	0.015378	0.1837
C16orf13	191.888	3.08207	1.27209	2.42284	0.0153996	0.183752
GEMIN2	23.075	4.87609	2.01451	2.42048	0.0154999	0.18477
RPP25	81.2032	2.80285	1.15888	2.41858	0.0155812	0.18538
VNN2	69.0882	6.47869	2.67868	2.41862	0.0155796	0.18538
PRTG	14.2138	-8.49646	3.51532	-2.41698	0.0156498	0.185659
HPS1	199.226	1.96936	0.81465	2.41743	0.0156307	0.185659
ABHD17A	25.3522	5.97674	2.47267	2.41712	0.0156438	0.185659
SLC15A3	66.7451	4.39778	1.82045	2.41576	0.0157023	0.186102
C19orf73	15.4451	6.69429	2.77291	2.41418	0.0157707	0.186734
JOSD2	24.7299	4.34486	1.80048	2.41317	0.0158145	0.187073
NOP10	334.77	1.76636	0.732205	2.41238	0.0158487	0.187118
THTPA	11.3112	4.79628	1.98795	2.41267	0.0158361	0.187118
SPHK2	62.5295	3.644	1.51086	2.41187	0.0158711	0.187203
EIF3M	267.664	1.57149	0.651831	2.41088	0.0159139	0.187225
UBE2D1	64.9493	3.17315	1.31623	2.41078	0.0159185	0.187225
MCTP2	54.5079	4.11931	1.70865	2.41086	0.0159148	0.187225
SLC1A7	36.3743	6.50355	2.69851	2.41005	0.0159502	0.187418
PUS7	73.0834	-2.70441	1.12243	-2.40943	0.0159773	0.187558
VNN3	32.3606	7.76232	3.22332	2.40817	0.0160325	0.188028
CCDC84	115.386	-2.03092	0.843705	-2.40715	0.0160775	0.188376
PDRG1	153.683	2.36146	0.981957	2.40485	0.016179	0.189026
MED20	19.5201	4.63149	1.92561	2.4052	0.0161635	0.189026
DNAJC12	28.8565	7.59626	3.15847	2.40504	0.0161706	0.189026
COL1A2	144.807	-1.84386	0.766877	-2.40438	0.0162	0.189091
SDHAF4	16.9599	3.82757	1.59222	2.40392	0.0162203	0.189097
TRAPPC2B	11.3593	6.24952	2.59998	2.40368	0.0162311	0.189097
TMEM60	38.299	3.12134	1.2988	2.40325	0.0162502	0.189141
PGD	418.579	-2.02847	0.844399	-2.40226	0.016294	0.189471
ZDHHC21	167.815	-1.82409	0.760183	-2.39954	0.0164159	0.190115
YOD1	116.158	1.69946	0.70813	2.39993	0.0163981	0.190115
SAE1	253.179	2.18359	0.909643	2.40049	0.0163733	0.190115
C17orf75	36.1758	3.17748	1.32442	2.39914	0.0164335	0.190115
BBS7	37.7124	3.57375	1.4896	2.39914	0.0164337	0.190115
ZMYND15	33.984	3.83779	1.59977	2.39896	0.0164419	0.190115
STAG3L3	13.4205	6.49466	2.70769	2.3986	0.0164581	0.190124
PTS	87.5908	-3.13669	1.30797	-2.39814	0.0164787	0.190184
POLR2A	799.931	-1.42004	0.592431	-2.39696	0.0165316	0.190494
MRPL22	95.1026	2.43974	1.01789	2.39685	0.0165365	0.190494
SLC5A12	10.8727	6.19242	2.58394	2.3965	0.0165524	0.1905
RGMA	148.345	-4.75876	1.98893	-2.39263	0.0167283	0.190753
CLDN5	119.181	-3.84628	1.60627	-2.39455	0.0166409	0.190753
TRPS1	156.384	-3.23836	1.35345	-2.39266	0.0167266	0.190753
NENF	232.735	1.90943	0.797771	2.39346	0.0166904	0.190753
HECTD3	184.025	1.9939	0.832343	2.39552	0.0165967	0.190753
SLC16A3	533.149	2.70661	1.13017	2.39487	0.0166264	0.190753
TMEM92	71.2586	3.49713	1.46025	2.39489	0.0166254	0.190753
TRIQK	44.8325	4.02886	1.68323	2.39353	0.016687	0.190753
SAA2	118.311	4.65308	1.94374	2.39388	0.0166714	0.190753
DFNB31	23.5922	4.90174	2.0487	2.39261	0.0167292	0.190753
SERPINB8	9.61241	6.01555	2.51462	2.39223	0.0167465	0.190774
MTSS1	46.1435	-3.00656	1.25732	-2.39125	0.0167911	0.191106
ID4	64.8124	-5.08045	2.12507	-2.39072	0.0168154	0.191205
TERC	128.258	3.5946	1.50433	2.3895	0.0168713	0.191664
KNSTRN	55.9443	4.84599	2.02856	2.38888	0.0168997	0.19181
HSPA14	121.747	2.04839	0.857883	2.38773	0.016953	0.192238
DNASE1	39.3558	5.07317	2.12552	2.38679	0.0169961	0.19255
PAX8-AS1	43.8988	5.13649	2.153	2.38573	0.0170451	0.192927
CLPB	21.7341	5.75587	2.41333	2.38503	0.0170777	0.193119
PODXL2	23.5518	5.87257	2.46291	2.3844	0.0171071	0.193274
PPL	343.285	-2.58488	1.08447	-2.38355	0.0171465	0.193542
NLGN2	77.5629	-4.46025	1.87211	-2.38247	0.0171969	0.193933
AADACP1	26.564	7.47538	3.13909	2.38138	0.0172478	0.194329
RBM42	169.053	1.97923	0.831487	2.38035	0.0172964	0.194699
HMP19	13.6111	-8.43435	3.545	-2.37923	0.017349	0.194765
TRIM59	42.2718	3.5661	1.49886	2.37921	0.0173497	0.194765
LOC101929709	9.28594	5.96465	2.50656	2.37962	0.0173305	0.194765
KCNQ1	380.322	3.40502	1.43175	2.37822	0.0173964	0.194885
TYROBP	17.0279	3.74099	1.57327	2.37784	0.0174142	0.194885
ANKRD23	20.357	4.68667	1.97122	2.37755	0.017428	0.194885
PRADC1	12.6943	4.97207	2.09147	2.37731	0.0174394	0.194885
LOC102606465	13.6213	6.50732	2.7362	2.37823	0.0173958	0.194885
NUP88	123.916	1.92784	0.811892	2.37451	0.0175723	0.195826
XRRA1	159.97	2.48066	1.04502	2.37379	0.0176065	0.195826
FOSL1	171.314	4.13608	1.74225	2.37398	0.0175973	0.195826
DLGAP1-AS2	24.5104	4.95864	2.08914	2.37353	0.0176189	0.195826
C4BPA	17.565	6.88228	2.89879	2.37419	0.0175874	0.195826
NOP14-AS1	19.6462	7.04351	2.96662	2.37425	0.0175846	0.195826
ACKR1	103.41	-4.03104	1.69996	-2.37126	0.0177274	0.1965
S100A9	2464.5	-3.65691	1.54198	-2.37157	0.0177128	0.1965
ZNF627	14.2976	5.14937	2.17131	2.37155	0.0177136	0.1965
PHKG1	25.0065	-5.69308	2.40147	-2.37066	0.0177563	0.196644
BCORL1	54.8299	2.68671	1.13438	2.36843	0.0178636	0.197124
VTI1A	41.0432	3.52765	1.4894	2.36851	0.0178601	0.197124
IPMK	34.2083	3.62797	1.53177	2.36847	0.0178616	0.197124
HELB	26.5233	6.04586	2.55212	2.36896	0.0178383	0.197124
C7	24.5481	-5.28751	2.23357	-2.36729	0.0179189	0.19743
GLUL	577.831	-1.69169	0.714839	-2.36653	0.0179555	0.19743
C15orf62	15.3576	6.68905	2.82638	2.36665	0.0179501	0.19743
MTTP	27.158	7.50832	3.17244	2.36673	0.0179459	0.19743
SERINC1	276.306	1.88944	0.798607	2.36592	0.0179852	0.19758
CCDC109B	41.4686	3.69749	1.56408	2.36401	0.0180782	0.198425
LAMB1	126.073	-2.78081	1.17659	-2.36344	0.0181061	0.198555
SLC44A2	370.248	-1.6566	0.701231	-2.36242	0.0181558	0.198866
C3orf62	22.3305	4.82131	2.04102	2.3622	0.0181668	0.198866
MTMR7	13.3567	-8.40713	3.56252	-2.35988	0.0182806	0.199811
MYH10	95.7422	-3.17335	1.34476	-2.35979	0.0182855	0.199811
RBKS	14.1933	4.15518	1.76121	2.35927	0.018311	0.199912
SLC25A45	35.8655	4.93489	2.09253	2.35834	0.0183568	0.200235
SLCO1B3	33.016	6.36419	2.70016	2.35697	0.0184249	0.200801
MAGEH1	43.2114	-4.8003	2.03854	-2.35477	0.0185339	0.20181
ZNF34	18.8548	5.55046	2.35804	2.35384	0.0185804	0.202138
RUSC2	18.4284	-3.85763	1.63952	-2.35291	0.0186274	0.202231
COQ6	69.0615	-2.42788	1.03196	-2.35269	0.0186382	0.202231
PYCRL	40.3191	4.09826	1.74155	2.35322	0.0186116	0.202231
CLPX	102.435	-2.55476	1.08627	-2.35187	0.0186795	0.202323
COL6A2	48.7039	-2.21174	0.940337	-2.35208	0.018669	0.202323
MYO9B	132.537	2.09135	0.889457	2.35126	0.01871	0.202475
DDX31	22.0778	3.7982	1.61588	2.35054	0.0187463	0.20269
BBIP1	74.8923	-2.45119	1.04333	-2.34939	0.0188042	0.203138
KCTD7	26.9994	3.45481	1.47075	2.34901	0.0188233	0.203166
FHAD1	20.7391	4.71564	2.00904	2.34721	0.0189145	0.203946
MAK16	40.0387	5.09834	2.17234	2.34693	0.0189286	0.203946
PCAT19	40.6623	-3.49993	1.49196	-2.34586	0.0189831	0.204354
C8orf31	14.6674	6.62195	2.82378	2.34507	0.0190236	0.204612
YY1	706.601	1.66661	0.71145	2.34255	0.0191525	0.205103
TNIP2	161.234	1.85023	0.78968	2.34301	0.0191286	0.205103
MAP4K2	28.8339	3.17037	1.35296	2.34329	0.0191145	0.205103
RCE1	25.3843	3.40242	1.45226	2.34284	0.0191375	0.205103
CDC37L1-AS1	35.5908	4.50668	1.92344	2.34303	0.0191278	0.205103
ZNF611	107.743	-2.69457	1.15045	-2.3422	0.0191704	0.205116
UPP1	133.694	3.14329	1.34304	2.34043	0.0192613	0.20591
DCDC2	17.226	5.36761	2.29547	2.33835	0.0193693	0.206885
SLC9A8	144.496	3.15038	1.34777	2.33747	0.0194148	0.207046
PGGT1B	23.1079	3.87073	1.65599	2.33741	0.0194179	0.207046
UBE2F	130.521	2.17773	0.932677	2.33492	0.0195474	0.208246
TRABD2A	119.535	3.42982	1.4699	2.33337	0.0196289	0.208758
S100PBP	32.4752	4.36802	1.87199	2.33336	0.0196292	0.208758
STRA6	50.8915	-4.23021	1.81351	-2.33261	0.0196685	0.208843
FBXO44	20.2233	4.68136	2.00696	2.33256	0.0196711	0.208843
SNX16	31.8317	4.76214	2.04512	2.32854	0.0198836	0.210917
ALDH4A1	193.245	-3.35538	1.44131	-2.32801	0.0199117	0.211034
STAG3L5P-PVRIG2P-PILRB	16.646	6.80336	2.92402	2.32672	0.0199802	0.211577
CREB5	49.9434	4.64889	1.99975	2.32473	0.0200861	0.21238
GNA14	17.5798	6.88122	2.96011	2.32465	0.0200905	0.21238
SNORD63	16.5171	6.79325	2.92334	2.3238	0.0201364	0.212683
TSEN15	24.8551	3.97685	1.71209	2.32281	0.0201892	0.213059
ATG16L1	82.2435	3.79348	1.63377	2.32192	0.0202372	0.213259
PRDM8	32.0332	6.32029	2.72213	2.32182	0.0202428	0.213259
IL7	47.7653	-3.59349	1.54816	-2.32113	0.0202797	0.213465
HS6ST2	12.9217	-8.35895	3.6034	-2.31974	0.0203551	0.213712
ST18	12.8478	-8.3511	3.59923	-2.32024	0.0203277	0.213712
C3	424.518	3.68721	1.58939	2.31988	0.0203471	0.213712
COL16A1	187.337	2.26241	0.976171	2.31764	0.0204689	0.214428
SBDSP1	42.1268	3.13795	1.35402	2.31752	0.0204755	0.214428
WAS	9.56755	5.98778	2.58343	2.31776	0.0204621	0.214428
MMD	30.9586	3.105	1.34001	2.31714	0.0204959	0.214459
USP1	170.596	1.89311	0.817158	2.3167	0.0205199	0.214528
ZNF521	27.6468	-4.31482	1.86296	-2.31612	0.0205518	0.21468
CDC34	147.404	2.60346	1.12425	2.31572	0.0205734	0.214723
RPS20	3308.91	-1.2895	0.557373	-2.31354	0.0206931	0.215607
PAM16	24.8988	7.38342	3.1912	2.31368	0.0206852	0.215607
FAR2P1	17.6397	6.8871	2.97871	2.31211	0.0207719	0.216245
PLEKHA2	101.005	2.93192	1.26833	2.31164	0.0207975	0.21633
C9orf24	19.5466	-6.35743	2.75195	-2.31015	0.0208796	0.216725
SHE	10.399	-5.79776	2.5102	-2.30968	0.0209059	0.216725
UBE2D4	31.0758	-2.48278	1.07491	-2.30975	0.0209021	0.216725
SLC26A3	25.5326	7.41784	3.21116	2.31002	0.0208871	0.216725
LOXL4	19.8253	7.05622	3.05581	2.30912	0.0209371	0.216867
UTP6	59.8675	2.14299	0.928618	2.30772	0.0210148	0.217488
PABPC1L	85.7526	2.68976	1.1662	2.30643	0.0210866	0.218048
VMA21	227.43	2.49742	1.08377	2.30437	0.0212017	0.218505
BAG4	36.675	4.22682	1.83396	2.30475	0.0211808	0.218505
P2RX1	25.7388	6.00309	2.60462	2.30478	0.0211789	0.218505
PPP1R3F	16.1825	6.75961	2.93306	2.30463	0.0211875	0.218505
GNG2	23.1526	-4.475	1.94291	-2.30325	0.021265	0.218669
MED15	331.315	1.8457	0.801407	2.30308	0.0212743	0.218669
RAB30-AS1	61.333	2.45955	1.06802	2.30291	0.021284	0.218669
SAMD8	31.9384	3.72727	1.61856	2.30283	0.0212885	0.218669
DEXI	83.3516	2.66038	1.15595	2.30146	0.0213657	0.219278
KIAA1107	16.8832	5.38901	2.34256	2.30048	0.021421	0.219663
TEX30	19.2633	4.60637	2.00388	2.29873	0.0215203	0.220499
ZNF558	17.7419	5.45967	2.3758	2.29804	0.0215597	0.220718
MGP	148.606	-3.07013	1.33639	-2.29734	0.0215995	0.220942
SCG3	10.2589	-7.53406	3.28121	-2.29612	0.0216689	0.221461
DPAGT1	197.006	1.74855	0.761624	2.29582	0.0216861	0.221461
CALML3	198.008	-4.67886	2.03898	-2.2947	0.0217502	0.221932
COPB1	738.033	1.52963	0.666793	2.29401	0.0217898	0.222152
PCYT2	76.672	3.51322	1.5321	2.29307	0.021844	0.222336
ZIC5	12.8674	6.4326	2.80501	2.29325	0.0218335	0.222336
AGPAT2	1126.26	2.21538	0.966847	2.29134	0.0219436	0.222615
TMEM241	52.4716	5.03844	2.19824	2.29204	0.0219036	0.222615
HSPBAP1	11.6274	6.28581	2.74294	2.29163	0.0219268	0.222615
PKHD1	26.1954	7.45768	3.25422	2.29169	0.0219233	0.222615
ST3GAL6	15.804	5.28906	2.30887	2.29076	0.0219771	0.222772
RRBP1	3594.34	1.60596	0.701174	2.29038	0.0219991	0.222811
CD55	1390.37	2.17509	0.950446	2.28849	0.0221089	0.223488
B3GNT3	210.888	2.81259	1.2291	2.28833	0.0221182	0.223488
VPRBP	61.7901	2.87652	1.25706	2.2883	0.0221203	0.223488
KLHL18	66.3672	-1.72888	0.755653	-2.28793	0.0221414	0.223517
LHX4-AS1	13.7813	6.5307	2.85583	2.2868	0.0222078	0.224004
TBPL1	21.1449	4.74599	2.0772	2.2848	0.0223243	0.224628
COG8	35.8518	5.52277	2.41694	2.28503	0.0223112	0.224628
FSD1L	22.5163	5.80944	2.54226	2.28515	0.0223041	0.224628
NPAS3	10.1477	-7.51592	3.29004	-2.28444	0.0223455	0.224658
ZNF615	26.3632	-6.09893	2.67074	-2.28361	0.0223944	0.224966
VPS39	140.137	-1.85391	0.812096	-2.28287	0.0224382	0.225216
DYRK3	14.5942	5.17466	2.26704	2.28257	0.0224559	0.225216
CDCA8	60.3889	2.7156	1.19	2.28201	0.0224887	0.225362
POMT1	31.8142	4.01308	1.75887	2.28162	0.0225115	0.225408
TBCE	121.838	-1.81077	0.794055	-2.28041	0.0225832	0.225942
RPL3	632.437	-1.73269	0.759946	-2.28002	0.0226064	0.22599
LOC100288637	13.7167	6.52029	2.86042	2.27948	0.0226383	0.226126
PITPNB	321.085	-1.67207	0.733821	-2.27858	0.0226923	0.226252
RAPGEF2	120.465	2.47813	1.08784	2.27804	0.0227243	0.226252
PCIF1	19.5291	4.63237	2.03322	2.27835	0.0227059	0.226252
LINC00476	19.8568	5.56587	2.44302	2.27827	0.0227104	0.226252
TBL1Y	10.1485	-7.5154	3.29974	-2.27758	0.0227518	0.226276
ZUFSP	23.715	2.61287	1.14745	2.27711	0.0227798	0.226276
DUS2	16.5644	5.35653	2.35238	2.27707	0.0227818	0.226276
CLDN7	1152.51	1.88134	0.826333	2.27673	0.0228022	0.226296
PECAM1	233.237	-3.20918	1.41056	-2.27511	0.0228993	0.227077
ARHGEF38-IT1	12.132	-7.2858	3.20561	-2.27283	0.0230364	0.227157
AUTS2	127.1	-3.39968	1.49531	-2.27357	0.0229921	0.227157
TAGLN	188.192	-2.01383	0.886016	-2.2729	0.023032	0.227157
PFDN4	258.68	1.84267	0.810108	2.27459	0.0229303	0.227157
TMEM141	477.891	2.45311	1.0793	2.27287	0.0230341	0.227157
TMEM38A	66.089	2.63344	1.15844	2.27326	0.0230104	0.227157
TMCO6	16.4557	4.32107	1.90048	2.27367	0.0229856	0.227157
AEBP1	12.5099	-3.08678	1.35848	-2.27223	0.0230729	0.227336
NT5C2	208.527	1.43563	0.631917	2.27186	0.0230949	0.227371
DUSP19	13.3111	6.47836	2.85221	2.27134	0.0231262	0.227497
LIPC	23.954	7.32609	3.22609	2.27089	0.0231538	0.227587
OSBP2	22.2314	4.81677	2.12148	2.27048	0.0231788	0.227651
TMEM253	11.5334	6.27295	2.76386	2.26963	0.0232298	0.22797
VWDE	12.2118	-8.27785	3.64857	-2.26879	0.0232809	0.22829
INTS3	43.5275	3.06577	1.3515	2.26842	0.0233036	0.228331
TAF4B	37.0358	3.61293	1.59338	2.26746	0.0233619	0.22872
MSTO1	11.1657	3.79678	1.6752	2.26647	0.0234224	0.229131
GLE1	82.2932	-1.82119	0.804458	-2.26387	0.0235821	0.230145
PSMB8-AS1	29.6098	3.20616	1.41619	2.26394	0.0235781	0.230145
XRCC6BP1	22.7818	5.82303	2.57206	2.26395	0.0235769	0.230145
ZMYND8	858.685	1.68898	0.746277	2.2632	0.0236231	0.230317
CHM	132.168	2.91119	1.28662	2.26267	0.0236558	0.230317
SNX10	32.1978	3.49257	1.54345	2.26284	0.0236455	0.230317
CTH	23.3523	4.89331	2.16298	2.2623	0.0236787	0.230358
AOC1	246.458	3.67375	1.62433	2.2617	0.0237159	0.230538
CXCL8	63.3345	2.79404	1.23624	2.26012	0.0238138	0.230902
LINC00265	17.7315	4.42895	1.9595	2.26024	0.0238062	0.230902
B3GNT8	24.9316	5.89394	2.60807	2.25989	0.0238283	0.230902
HLA-DQA2	9.54168	6.00496	2.65685	2.26018	0.02381	0.230902
ZNF792	22.4273	4.77317	2.11259	2.2594	0.0238588	0.230934
C1orf110	36.9712	6.45981	2.8593	2.25923	0.023869	0.230934
PPP1R3D	61.1207	2.47189	1.09485	2.25773	0.0239623	0.231179
STEAP4	48.1449	4.33322	1.91963	2.25732	0.0239882	0.231179
LINC00174	16.0083	5.30553	2.34951	2.25814	0.0239368	0.231179
SNTN	13.5559	6.504	2.88108	2.25749	0.0239776	0.231179
CASP5	77.4845	9.02091	3.99491	2.2581	0.0239395	0.231179
HK1	634.76	-1.3642	0.604494	-2.25676	0.024023	0.231334
CACNB1	17.2675	4.45258	1.97337	2.25633	0.0240498	0.231411
DOCK11	20.1699	3.62332	1.60699	2.25472	0.0241507	0.232042
NKILA	34.3443	5.45973	2.4215	2.25469	0.024153	0.232042
SACS	56.559	4.17715	1.85291	2.25438	0.0241723	0.232046
LACE1	12.1178	6.3477	2.81617	2.25402	0.0241951	0.232085
ZNF101	15.3198	4.20982	1.86879	2.2527	0.0242781	0.232618
MEP1A	24.1058	7.33647	3.25699	2.25253	0.0242885	0.232618
ACRC	16.2286	6.76686	3.00584	2.25123	0.0243708	0.233226
GABRA4	12.0602	-8.2594	3.67047	-2.25023	0.0244345	0.23351
DEDD2	89.0543	1.67112	0.742717	2.25001	0.0244483	0.23351
ZNF217	163.264	2.76244	1.22782	2.24987	0.0244574	0.23351
CPB1	11.9574	-8.24748	3.66767	-2.2487	0.0245317	0.233858
SCNM1	14.5173	6.607	2.93793	2.24887	0.024521	0.233858
MRPS31P5	30.3628	5.28117	2.35053	2.2468	0.0246526	0.234828
DNAJC1	394.92	1.78632	0.795276	2.24617	0.0246931	0.235033
VARS	212.208	1.99399	0.887879	2.24579	0.0247176	0.235084
RAB36	37.9651	-3.57529	1.59232	-2.24533	0.0247471	0.235183
MAP3K9	23.0178	4.28486	1.90905	2.24449	0.0248006	0.235511
TMCC2	10.8789	-5.7138	2.54814	-2.24234	0.0249394	0.235593
BCAS2	119.37	-2.3148	1.03234	-2.24228	0.0249431	0.235593
MTOR	261.622	-1.54791	0.69015	-2.24286	0.0249057	0.235593
EXOC7	332.09	-1.51422	0.674948	-2.24346	0.0248672	0.235593
EBLN3	176.617	1.91413	0.853457	2.24279	0.0249102	0.235593
CTSC	105.845	2.43993	1.08776	2.24308	0.0248914	0.235593
MUC4	547.525	3.30064	1.4713	2.24336	0.0248738	0.235593
LINC01234	57.9107	5.58648	2.49182	2.24193	0.024966	0.235629
PLIN4	13.5344	6.50231	2.90264	2.24013	0.0250823	0.236545
LINC01503	23.5467	5.87429	2.62266	2.23982	0.0251027	0.236556
SMAD7	19.2297	4.54329	2.02929	2.23886	0.0251651	0.236963
GPR37	13.5874	5.06151	2.26254	2.23709	0.0252806	0.237869
DBF4B	15.5192	5.26794	2.35697	2.23505	0.0254143	0.238945
EVPLL	9.71783	-7.4522	3.33586	-2.23397	0.0254854	0.23943
APAF1	116.919	3.07061	1.37558	2.23222	0.0256001	0.240142
PPP3CB-AS1	9.40506	5.98385	2.68065	2.23224	0.0255993	0.240142
SELP	13.0718	-6.40057	2.86855	-2.23129	0.025662	0.24054
HHEX	11.4096	6.26038	2.80705	2.23024	0.0257318	0.241011
C11orf91	28.2533	4.16938	1.86989	2.22975	0.0257643	0.241132
NSMF	316.564	1.85248	0.831402	2.22814	0.0258713	0.24195
NHLH2	11.7731	-8.22463	3.69295	-2.22712	0.0259395	0.242085
STMN2	11.703	-8.21645	3.68961	-2.22691	0.025953	0.242085
PANX1	36.5	3.31825	1.49018	2.22674	0.0259644	0.242085
LOC388942	20.4026	7.09695	3.18631	2.22733	0.0259254	0.242085
BMP7	57.6343	-4.2894	1.92706	-2.22588	0.026022	0.242439
KCNJ6	13.7311	-7.10692	3.19628	-2.2235	0.0261824	0.242859
GJC1	35.1926	-3.65877	1.645	-2.22417	0.0261368	0.242859
LMOD1	66.5711	-3.65676	1.64523	-2.22265	0.0262393	0.242859
ODC1	593.163	1.62786	0.732257	2.22307	0.0262108	0.242859
OSBPL3	180.585	1.9241	0.865705	2.22258	0.0262444	0.242859
SCML1	71.8585	2.94751	1.32608	2.22273	0.026234	0.242859
CFI	50.1468	3.25189	1.46163	2.22483	0.0260924	0.242859
NAF1	14.5345	5.17416	2.32681	2.22372	0.0261674	0.242859
LHFPL3-AS2	20.5934	7.10749	3.1955	2.22422	0.0261337	0.242859
LEMD3	73.5146	-1.53	0.688839	-2.22113	0.0263419	0.243578
FOXE1	9.57425	-7.4305	3.34847	-2.21907	0.0264819	0.243783
KRT78	67.2547	-4.19652	1.8903	-2.22002	0.0264173	0.243783
BACH1	114.37	2.09666	0.944844	2.21906	0.0264826	0.243783
URB1-AS1	16.9383	5.38758	2.4265	2.22031	0.0263977	0.243783
LINC00969	14.0046	6.55502	2.95291	2.21985	0.026429	0.243783
CITED1	22.8916	7.26097	3.27174	2.2193	0.0264662	0.243783
PRKAR2A	50.6823	3.40192	1.53326	2.21875	0.0265037	0.243795
ZNF607	34.4546	-4.45305	2.00829	-2.21733	0.0266004	0.243956
GGA2	120.307	-2.44158	1.10099	-2.21761	0.0265815	0.243956
DDX39A	180.878	2.1984	0.99119	2.21794	0.0265591	0.243956
PALM3	23.9403	3.32192	1.49791	2.2177	0.0265755	0.243956
PAF1	127.984	2.73071	1.23187	2.21672	0.0266425	0.24416
ISLR2	11.6295	-8.20693	3.70554	-2.21477	0.0267758	0.244559
TFF3	1271.85	3.20932	1.44901	2.21483	0.0267715	0.244559
BTN2A3P	18.8956	4.58439	2.07004	2.21463	0.0267853	0.244559
IGSF6	10.7383	6.16834	2.78424	2.21544	0.0267296	0.244559
WDR62	14.1081	6.56421	2.96257	2.21571	0.0267113	0.244559
GFOD2	68.2306	-3.28003	1.48307	-2.21165	0.0269906	0.246252
HOXA13	20.827	5.69534	2.57555	2.21131	0.027014	0.246272
PRAME	43.4357	5.80528	2.62558	2.21104	0.0270328	0.246272
RPUSD2	31.385	3.99697	1.80864	2.20993	0.0271098	0.246791
CD101	10.0506	-6.51509	2.95163	-2.20729	0.0272941	0.247655
ESPL1	87.0579	-3.37653	1.52943	-2.2077	0.0272654	0.247655
TCEAL8	350.428	1.52693	0.691816	2.20713	0.0273051	0.247655
PRSS36	12.7724	4.98012	2.25626	2.20724	0.027297	0.247655
ZNF121	11.121	6.224	2.81971	2.20732	0.0272916	0.247655
CCDC74A	9.49222	5.98186	2.71128	2.20628	0.0273641	0.248007
METTL3	33.1444	3.5576	1.6127	2.206	0.0273843	0.248008
FABP5	223.192	-4.36456	1.98192	-2.20219	0.0276517	0.248463
KRT6A	3511.16	-4.18562	1.90141	-2.20132	0.0277132	0.248463
RGS12	60.9825	-2.39893	1.08955	-2.20175	0.027683	0.248463
IGFBP5	166.3	-2.26418	1.02798	-2.20256	0.0276261	0.248463
ASCC2	186.991	-1.734	0.787764	-2.20116	0.0277244	0.248463
SIRT5	68.4262	-1.63411	0.742542	-2.2007	0.0277571	0.248463
EIF3B	605.051	1.43335	0.650952	2.20192	0.0276709	0.248463
CREB3L1	884.934	1.805	0.820045	2.2011	0.0277289	0.248463
CTSH	391.254	1.9967	0.905642	2.20473	0.0274731	0.248463
TRPM4	94.8673	2.50069	1.13509	2.20307	0.0275895	0.248463
ARHGEF1	34.0351	2.55781	1.16038	2.20428	0.0275047	0.248463
PLEKHA5	454.885	3.47524	1.57632	2.20466	0.0274782	0.248463
DCAF13	75.4032	3.77927	1.71476	2.20397	0.0275267	0.248463
LRRC26	16.276	5.33361	2.42359	2.2007	0.0277571	0.248463
ANKRD20A5P	40.9901	5.72069	2.59705	2.20276	0.0276114	0.248463
LCK	11.2004	6.22076	2.82562	2.20155	0.0276969	0.248463
SDHC	140.099	2.86775	1.30395	2.19927	0.0278588	0.249193
ASB11	11.3214	-8.16862	3.72397	-2.19353	0.0282694	0.249985
LOC101928063	11.3214	-8.16862	3.72397	-2.19353	0.0282694	0.249985
KDM4D	14.2218	-7.00386	3.19138	-2.19462	0.028191	0.249985
TLR3	22.6408	-4.87736	2.22276	-2.19428	0.0282152	0.249985
ERCC3	227.909	-1.63526	0.744912	-2.19524	0.0281465	0.249985
KIF16B	185.467	1.37666	0.627274	2.19467	0.0281872	0.249985
CAMK2G	135.137	1.82777	0.831697	2.19764	0.0279746	0.249985
ZNF267	102.28	2.66613	1.21522	2.19396	0.0282385	0.249985
ZNF512	33.3703	3.3718	1.53479	2.19691	0.0280266	0.249985
LRRC20	34.7827	3.87936	1.7669	2.19557	0.0281228	0.249985
CYP2R1	35.4864	3.9073	1.77925	2.19603	0.0280895	0.249985
HSPA4L	38.8834	4.02046	1.82994	2.19704	0.0280177	0.249985
AIDA	26.9138	4.09662	1.86508	2.19648	0.0280574	0.249985
RNF157	67.8307	5.09627	2.3209	2.19581	0.0281053	0.249985
TRIM36	14.6803	5.1829	2.36305	2.19331	0.0282853	0.249985
ERCC6L	9.54608	6.0019	2.73307	2.19603	0.0280898	0.249985
PQLC2L	12.0103	6.33214	2.88715	2.19321	0.0282921	0.249985
KDELC2	14.9155	4.22725	1.92819	2.19235	0.0283544	0.250355
CYP2W1	20.362	7.09191	3.23542	2.19196	0.0283826	0.250425
SFN	2744.64	-1.87462	0.855494	-2.19128	0.0284318	0.250531
SMYD3	47.2345	2.97834	1.35921	2.19123	0.0284352	0.250531
DCP2	103.712	-1.70573	0.778715	-2.19044	0.0284921	0.250674
MDK	973.827	2.56865	1.17255	2.19065	0.0284769	0.250674
ALDH16A1	181.599	-1.27496	0.582358	-2.1893	0.0285748	0.251222
STAMBPL1	45.642	3.02652	1.38272	2.18882	0.0286098	0.251295
TMEM117	13.2222	6.47106	2.95667	2.18863	0.0286238	0.251295
UQCC1	167.894	1.63635	0.748109	2.18732	0.0287194	0.251366
IFT20	155.915	2.54472	1.16347	2.18717	0.0287299	0.251366
ETV4	66.0295	2.83437	1.29587	2.18723	0.0287259	0.251366
RBMS2	73.462	3.06622	1.40191	2.18718	0.0287294	0.251366
HOXB9	20.2915	4.09598	1.87278	2.18712	0.0287339	0.251366
CCNJL	45.5656	-4.80859	2.19906	-2.18665	0.028768	0.251485
ZNF449	18.9421	4.5894	2.09947	2.18598	0.0288172	0.251737
C8orf37	19.77	4.58981	2.1003	2.18532	0.0288657	0.251814
THAP2	12.1435	6.34741	2.9046	2.1853	0.0288669	0.251814
MPZL3	63.2435	3.14665	1.44081	2.18394	0.0289665	0.252505
TRMT10C	69.6343	2.08155	0.953379	2.18334	0.0290108	0.252712
PRKCE	56.8515	-2.17788	0.997723	-2.18285	0.0290466	0.252845
AHNAK	3089.93	-1.59915	0.732743	-2.18242	0.0290788	0.252946
SLC2A6	35.4511	3.46408	1.5882	2.18113	0.0291739	0.253536
EVA1B	29.9394	3.63373	1.66613	2.18094	0.0291877	0.253536
XRCC1	86.7628	3.45012	1.58218	2.18062	0.0292117	0.253566
ARMC1	257.408	2.41	1.10542	2.18016	0.0292453	0.253679
LMO2	17.6489	-4.29906	1.97268	-2.1793	0.0293094	0.253878
TCP11L1	12.713	6.41503	2.94358	2.17933	0.0293074	0.253878
RBM18	76.661	2.87926	1.3218	2.17828	0.0293849	0.254353
RNF19B	53.0841	2.80721	1.2889	2.17799	0.0294068	0.254363
SHTN1	253.619	1.77117	0.813531	2.17714	0.0294698	0.254729
CALML5	11.1988	-8.15248	3.74691	-2.17579	0.0295711	0.255357
RAP1B	80.3382	2.68265	1.23305	2.17562	0.0295838	0.255357
SLC24A1	123.908	-2.45914	1.13064	-2.17499	0.0296306	0.25545
RINL	59.9833	2.62954	1.20918	2.17466	0.0296559	0.25545
PPM1H	20.3253	4.69175	2.15748	2.17464	0.0296568	0.25545
VTA1	109.961	1.6272	0.748561	2.17377	0.0297222	0.255835
TMEM67	19.2655	5.58259	2.56861	2.17339	0.0297509	0.255904
TXLNGY	27.3943	-4.44026	2.04372	-2.17264	0.0298074	0.256211
ARHGAP8	11.0669	-8.13583	3.74971	-2.16973	0.0300276	0.256953
LINC01134	11.0669	-8.13583	3.74971	-2.16973	0.0300276	0.256953
MNS1	88.3933	-3.13385	1.44446	-2.16957	0.0300397	0.256953
PDGFA	707.235	1.94561	0.896539	2.17013	0.0299966	0.256953
ERI2	41.4119	2.77429	1.27853	2.1699	0.0300148	0.256953
PLEKHA8P1	18.8897	5.55193	2.55836	2.17011	0.0299984	0.256953
ZNF503-AS1	11.6797	6.28865	2.89774	2.17019	0.0299925	0.256953
ANXA4	642.329	1.59599	0.735817	2.169	0.0300828	0.257144
DUS3L	121.352	-1.7447	0.805539	-2.16588	0.03032	0.258842
SLC8B1	162.404	2.26856	1.04743	2.16584	0.0303235	0.258842
IPO13	23.8832	3.91942	1.81027	2.16511	0.0303796	0.259141
GTF3A	296.466	1.39663	0.645425	2.16389	0.0304731	0.25958
LOC100288798	22.2753	4.75695	2.19825	2.16398	0.0304662	0.25958
SLC3A1	49.1834	5.98745	2.7676	2.16341	0.0305099	0.259713
FZD8	10.2901	-4.2236	1.95307	-2.16255	0.0305759	0.259737
HELLS	271.421	-1.4286	0.660506	-2.16289	0.0305499	0.259737
ACTL10	13.2751	5.04034	2.3306	2.16268	0.0305659	0.259737
RARA	112.927	2.22823	1.03053	2.16221	0.030602	0.25978
SIAE	183.749	3.09903	1.43422	2.16077	0.0307128	0.260541
STIL	28.6213	3.86093	1.78754	2.15992	0.0307791	0.260924
WWC1	250.088	1.95821	0.906967	2.15907	0.0308445	0.261298
C22orf42	10.9397	-8.11915	3.76167	-2.15839	0.0308973	0.261371
CARNS1	16.3991	-5.63199	2.60995	-2.15789	0.030936	0.261371
DNAJC14	37.1356	-3.29987	1.52923	-2.15787	0.0309379	0.261371
CCL20	170.591	3.39532	1.5733	2.15808	0.0309216	0.261371
STX12	244.608	-1.59202	0.73798	-2.15726	0.0309852	0.261413
PRKD2	166.524	2.24978	1.04285	2.15734	0.0309791	0.261413
HEATR3	13.8705	5.10477	2.36826	2.15549	0.0311234	0.262219
ZNF620	12.6041	6.40416	2.97088	2.15564	0.0311116	0.262219
APCDD1	88.6665	-3.34727	1.5534	-2.1548	0.0311772	0.262494
EARS2	77.6783	-3.09858	1.43863	-2.15384	0.0312524	0.262768
MRPS28	19.3935	3.61119	1.67642	2.15411	0.0312316	0.262768
EVL	14.6447	-3.51076	1.63177	-2.1515	0.0314369	0.263748
STRADA	63.2494	-2.71061	1.26	-2.15127	0.0314546	0.263748
UEVLD	19.3303	4.61579	2.14551	2.15138	0.0314464	0.263748
LINC01239	17.466	6.87322	3.19466	2.15147	0.031439	0.263748
CD164L2	10.9116	-8.115	3.77363	-2.15045	0.0315196	0.264113
ABHD17B	108.435	2.75572	1.28181	2.14987	0.0315656	0.264319
CHML	82.6625	-2.22426	1.03513	-2.14878	0.0316518	0.264861
NOTCH1	279.857	-2.69554	1.25508	-2.1477	0.0317377	0.265232
WISP3	24.4243	4.89787	2.28054	2.14768	0.0317391	0.265232
PYGB	522.123	1.71276	0.797762	2.14695	0.031797	0.265355
RNF38	28.9567	2.83171	1.31886	2.14708	0.0317868	0.265355
MED25	216.344	2.48822	1.15924	2.14643	0.0318391	0.265527
SNX11	23.6835	4.32311	2.01439	2.14611	0.0318641	0.265556
CDK6	505.521	2.49374	1.16242	2.14529	0.0319293	0.26592
TMEM191A	20.1079	-6.00661	2.80138	-2.14416	0.03202	0.266315
KRT1	124.261	-5.04148	2.35112	-2.14428	0.0320102	0.266315
KLHL12	92.4186	-1.74777	0.815436	-2.14335	0.0320848	0.266674
CRIM1	121.908	2.4361	1.13687	2.14281	0.0321285	0.266678
TIAM2	57.5236	3.48536	1.62643	2.14295	0.0321173	0.266678
ARPIN	139.003	-2.10621	0.983345	-2.14188	0.0322031	0.267022
SLC16A9	11.3455	6.25279	2.91984	2.14148	0.032235	0.267022
SOX21	11.4422	6.26408	2.92483	2.14169	0.0322185	0.267022
S100A10	3433.7	1.50454	0.70331	2.13922	0.0324176	0.268354
SLC39A14	240.202	2.66543	1.24649	2.13835	0.032488	0.268513
RHEB	46.0125	3.39912	1.58934	2.1387	0.0324598	0.268513
VPS9D1-AS1	9.49686	5.995	2.80379	2.13818	0.0325021	0.268513
EEF1B2	179.477	-1.41642	0.662566	-2.13778	0.0325349	0.268603
CARD14	34.058	4.43898	2.07777	2.13641	0.0326461	0.269341
DCX	10.6853	-8.08521	3.78628	-2.13539	0.0327288	0.269662
TEX9	12.8931	6.43427	3.01284	2.13562	0.0327104	0.269662
ZNF528	34.0884	-4.48436	2.10096	-2.13443	0.0328072	0.270128
U2AF1L4	31.5742	3.71176	1.74052	2.13256	0.0329608	0.271212
DBI	1381.55	-1.0188	0.477874	-2.13195	0.0330108	0.271442
RNF207	66.1799	-1.67791	0.787284	-2.13127	0.0330671	0.271723
ELMO1	13.8324	6.53034	3.06462	2.13088	0.0330988	0.271802
ZNF561	29.7303	2.85481	1.34016	2.1302	0.0331555	0.272087
VPS13D	279.81	-1.44251	0.677885	-2.12795	0.033341	0.272608
KIAA0513	84.5984	2.46057	1.15597	2.12856	0.0332903	0.272608
ZBTB14	14.2004	3.13597	1.47314	2.12877	0.0332729	0.272608
LRRC56	16.4941	4.32016	2.03032	2.12782	0.0333517	0.272608
ZNF678	28.9849	4.5783	2.15145	2.12801	0.0333361	0.272608
MTMR8	13.3812	6.4897	3.04945	2.12815	0.0333246	0.272608
FAR1	298.833	-2.53811	1.19313	-2.12727	0.0333973	0.27262
RNF111	65.987	2.16559	1.01799	2.12732	0.0333936	0.27262
LINC00886	10.5914	6.15376	2.89412	2.1263	0.0334785	0.273101
ZNF98	10.6245	-8.07652	3.80074	-2.12498	0.0335879	0.273504
ZNF431	18.2968	-4.90279	2.30708	-2.12511	0.0335775	0.273504
TBC1D7	19.8693	3.64674	1.71621	2.12488	0.0335965	0.273504
RABL2A	14.0124	5.11371	2.40686	2.12464	0.0336166	0.273504
SNX30	21.3166	3.745	1.76358	2.12352	0.0337103	0.274085
FKBP7	20.0492	4.67186	2.20097	2.12264	0.0337844	0.274326
SAP25	27.9365	5.0926	2.39898	2.12282	0.0337691	0.274326
HSPBP1	168.323	1.74076	0.820237	2.12226	0.0338158	0.2744
SPRR1B	498.182	-3.42203	1.61319	-2.12128	0.033898	0.274886
LOC101927746	33.1379	-3.24492	1.53062	-2.12	0.034006	0.275219
ROCK2	655.686	1.80737	0.852437	2.12024	0.0339862	0.275219
HOXC5	9.84804	6.049	2.85265	2.12049	0.033965	0.275219
AQP3	566.284	-3.20417	1.51425	-2.11601	0.0343437	0.277769
TTF1	279.49	1.5015	0.709793	2.11541	0.0343954	0.278005
HEG1	259.237	-2.66658	1.26143	-2.11393	0.0345215	0.27815
RNU4ATAC	537.476	-1.77596	0.840098	-2.11399	0.0345157	0.27815
PLCB3	219.627	2.38954	1.12995	2.11474	0.0344523	0.27815
RNF135	64.9862	2.52453	1.19427	2.11387	0.0345261	0.27815
ZFY	18.4896	6.95533	3.28978	2.11422	0.0344963	0.27815
LRRC37BP1	71.4497	-1.77269	0.839643	-2.11124	0.0347519	0.279239
CGGBP1	125.935	1.84891	0.87565	2.11147	0.0347321	0.279239
FBXO2	106.476	4.39614	2.08189	2.11161	0.0347202	0.279239
LXN	27.3805	4.53973	2.14967	2.11183	0.0347008	0.279239
C11orf73	31.6181	-2.66414	1.2623	-2.11053	0.0348125	0.279361
SALL4	34.1155	4.40983	2.08936	2.11062	0.0348053	0.279361
PRRC2A	150.278	-1.63294	0.774059	-2.10958	0.034895	0.279481
DNHD1	31.9526	3.37108	1.59799	2.10957	0.0348954	0.279481
LINC00649	22.2899	4.19444	1.98827	2.10959	0.0348935	0.279481
PPAP2B	213.677	-1.83218	0.868671	-2.10918	0.034929	0.279568
TFAP2C	113.134	-2.84831	1.35155	-2.10745	0.0350785	0.27988
SHISA4	28.4227	3.1556	1.49738	2.10742	0.0350815	0.27988
LMTK3	128.069	3.25047	1.54227	2.10759	0.035066	0.27988
SAMD4A	30.8365	4.29879	2.03934	2.10793	0.0350371	0.27988
SYNGR3	34.2018	4.37424	2.07502	2.10805	0.035027	0.27988
SOCS5	16.4263	5.35235	2.54013	2.10712	0.0351075	0.279906
NARS	628.744	-1.13947	0.54091	-2.10659	0.0351532	0.28009
EPPK1	166.852	2.90323	1.37846	2.10614	0.0351924	0.280183
TRIM10	18.3285	6.94032	3.29561	2.10593	0.0352104	0.280183
CBLC	203.014	3.04191	1.44548	2.10443	0.0353407	0.281038
ANKRD18B	10.3373	-8.03699	3.8205	-2.10365	0.0354091	0.281401
ZDHHC23	18.4008	3.95625	1.88122	2.10303	0.0354634	0.281651
PARPBP	19.3847	4.62449	2.19945	2.10257	0.0355038	0.28179
TMEM169	9.91933	6.05761	2.88145	2.10228	0.0355292	0.28181
ENG	130.04	-2.92968	1.3941	-2.10149	0.0355981	0.281813
RPAP3	264.269	-1.46458	0.696806	-2.10184	0.0355669	0.281813
CBX4	421.45	1.29943	0.618322	2.10154	0.0355938	0.281813
ZNF846	9.58702	6.01028	2.86066	2.10101	0.0356398	0.281962
TRAPPC1	206.637	2.26969	1.08043	2.10072	0.0356656	0.281985
PIK3CD	31.7537	-2.53152	1.20574	-2.09955	0.0357686	0.282437
CREM	31.4486	2.94194	1.40116	2.09965	0.0357598	0.282437
LOC647323	10.1937	-8.01681	3.82055	-2.09834	0.0358752	0.282842
ENDOV	46.2529	-3.78328	1.80282	-2.09854	0.0358575	0.282842
RPRD2	189.896	1.74059	0.82957	2.09819	0.0358888	0.282842
TYSND1	100.609	1.94852	0.928794	2.0979	0.0359137	0.282858
CDK9	22.6754	3.5128	1.67473	2.09753	0.0359464	0.282934
PPP1R2	89.3645	2.49885	1.192	2.09635	0.0360515	0.28358
TMEM243	19.8844	4.65906	2.22398	2.09492	0.0361782	0.284396
TMEM184C	97.1633	-2.196	1.04864	-2.09414	0.0362474	0.284577
CGREF1	41.1739	3.90484	1.86452	2.09429	0.0362341	0.284577
FMO4	24.8973	-4.56038	2.18048	-2.09146	0.0364871	0.286165
MACROD2	15.9718	6.74444	3.22491	2.09136	0.0364961	0.286165
OLFM1	37.742	-4.6451	2.22138	-2.09109	0.0365201	0.286171
APOC1	44.3537	4.24151	2.02916	2.09028	0.0365922	0.286554
LOC101927668	10.6971	6.16294	2.94938	2.08957	0.0366565	0.286875
LYPLA1	112.794	1.80404	0.863839	2.0884	0.0367621	0.287519
SUSD6	164.6	-1.48765	0.712452	-2.08807	0.0367916	0.287528
TBC1D16	96.9111	1.76129	0.843585	2.08787	0.0368099	0.287528
PCLO	47.1218	-3.91275	1.87671	-2.08489	0.0370789	0.28899
MAGT1	219.966	1.59857	0.766531	2.08547	0.0370271	0.28899
RAMP1	167.726	2.63649	1.26455	2.08493	0.0370753	0.28899
JSRP1	16.2242	6.76736	3.24611	2.08476	0.0370909	0.28899
SOD2	502.868	1.54152	0.739626	2.08418	0.0371434	0.289034
MIR503HG	20.087	7.07181	3.39286	2.08432	0.037131	0.289034
CATSPERG	9.79488	-7.95969	3.82069	-2.08331	0.0372229	0.289118
TLR8	9.79488	-7.95969	3.82069	-2.08331	0.0372229	0.289118
LIN37	19.1626	4.6097	2.2127	2.08329	0.0372246	0.289118
CBR1	343.137	-1.59445	0.765472	-2.08296	0.037255	0.289172
FIGNL1	74.2696	-3.10909	1.49316	-2.08222	0.0373225	0.289501
LAMC2	931.267	2.5691	1.23397	2.08198	0.0373444	0.289501
ZNF765	29.5105	3.32163	1.59584	2.08143	0.0373945	0.289708
SOGA3	9.66768	-7.94084	3.82074	-2.07835	0.0376773	0.290579
ICAM5	19.1113	-6.53519	3.14455	-2.07826	0.0376858	0.290579
ZNF675	10.4275	-5.87585	2.82744	-2.07815	0.0376956	0.290579
HKR1	77.5805	-3.30445	1.58989	-2.07841	0.0376712	0.290579
KIAA0556	74.9421	-2.82189	1.35757	-2.07864	0.0376507	0.290579
UBR4	793.975	1.29012	0.620398	2.07951	0.0375709	0.290579
BORA	23.6323	4.32671	2.0804	2.07975	0.0375483	0.290579
CFAP221	15.9934	6.7461	3.24457	2.07919	0.0375995	0.290579
PITX1	1449.12	-2.39237	1.15136	-2.07788	0.0377208	0.290592
BUB3	281.182	1.29301	0.622524	2.07704	0.0377981	0.29078
PLEKHM1	139.561	2.83148	1.36336	2.07684	0.0378161	0.29078
C14orf93	34.2524	4.45017	2.14233	2.07726	0.0377779	0.29078
FBXO41	38.307	-3.1689	1.52605	-2.07654	0.0378439	0.290813
GORAB	16.5307	3.30575	1.59337	2.07469	0.0380152	0.29194
NEURL3	40.1204	4.68591	2.25887	2.07445	0.0380379	0.29194
SCAF4	113.439	-1.7682	0.85286	-2.07326	0.0381477	0.292055
ONECUT2	427.729	2.56685	1.23807	2.07327	0.0381469	0.292055
TTC9C	37.4065	2.6201	1.26336	2.07392	0.0380871	0.292055
SLAIN1	12.8241	6.42355	3.0979	2.07352	0.0381239	0.292055
SEP15	181.27	1.52242	0.734666	2.07227	0.0382406	0.292584
PCDHB14	16.1965	5.33188	2.57334	2.07197	0.0382686	0.292617
PTPRM	15.2974	-3.58486	1.73135	-2.07055	0.0384006	0.293081
SMIM11	121.854	2.44546	1.18104	2.07061	0.0383957	0.293081
RDH5	17.3827	6.86494	3.31499	2.07088	0.0383702	0.293081
LINC00665	9.41326	-7.90237	3.82085	-2.06822	0.0386189	0.294117
SMG9	38.8559	4.04557	1.95575	2.06855	0.0385881	0.294117
TSNARE1	12.0545	4.83983	2.3395	2.06875	0.0385695	0.294117
PSORS1C3	21.7031	5.68696	2.74986	2.06809	0.0386318	0.294117
MICALL1	67.9925	3.0864	1.4926	2.0678	0.0386587	0.29414
ERVK13-1	30.8091	6.2651	3.03024	2.06753	0.0386847	0.294156
LINC00667	92.9977	-3.94348	1.90804	-2.06676	0.0387564	0.294503
EXOC6B	24.0886	4.94512	2.39325	2.06628	0.038802	0.294503
LIN52	15.6422	5.28144	2.556	2.06629	0.038801	0.294503
NBN	151.2	1.88125	0.910635	2.06587	0.0388406	0.294615
NINJ1	52.3417	2.66809	1.29186	2.06531	0.0388934	0.294653
TRUB1	44.7447	3.29956	1.59757	2.06536	0.0388886	0.294653
TAF4	63.5688	2.7523	1.33384	2.06343	0.0390715	0.29582
SPTBN1	2627.86	1.10706	0.536959	2.06172	0.0392348	0.296748
FAM50A	307.584	2.23865	1.08599	2.06139	0.0392662	0.296748
PUS3	91.2548	2.57144	1.24739	2.06145	0.0392603	0.296748
USP19	102.967	-1.56248	0.758276	-2.06056	0.0393446	0.296976
TPX2	324.944	2.27976	1.10633	2.06064	0.0393372	0.296976
TBCCD1	14.9917	3.65019	1.77344	2.05826	0.0395655	0.298278
LRRC73	17.4013	4.46773	2.17049	2.0584	0.0395516	0.298278
ZNF480	65.6477	1.98911	0.96667	2.0577	0.0396192	0.2985
DPF3	9.87205	6.04959	2.94098	2.057	0.0396864	0.298824
MGAM2	15.7639	6.72255	3.2695	2.05614	0.0397691	0.299263
EHBP1L1	169.038	2.22826	1.08468	2.05431	0.0399458	0.300227
ACOT8	139.592	2.60174	1.26637	2.05449	0.0399286	0.300227
RFX1	161.299	1.71389	0.834852	2.05293	0.0400795	0.301048
ANXA2R	32.9305	3.5725	1.74057	2.05248	0.0401226	0.301189
SP4	30.9734	4.72616	2.30307	2.05212	0.0401582	0.301272
C20orf27	78.952	2.02083	0.985703	2.05015	0.0403502	0.302011
GNE	80.1936	2.6192	1.27784	2.04971	0.040393	0.302011
NDST2	47.2216	3.44159	1.67931	2.0494	0.0404226	0.302011
EFNA2	104.238	3.51695	1.71613	2.04935	0.0404282	0.302011
SDSL	19.7936	4.59173	2.23962	2.05022	0.0403427	0.302011
SLC29A4	17.0512	5.40628	2.63752	2.04976	0.0403877	0.302011
CT83	16.5472	6.79542	3.31428	2.05035	0.0403306	0.302011
GLO1	514.681	1.60869	0.785199	2.04877	0.0404847	0.302067
KIF2C	90.6906	2.4827	1.21177	2.04881	0.0404803	0.302067
GTPBP4	372.758	1.59757	0.780309	2.04735	0.0406233	0.302786
HRAT92	10.4713	6.13666	2.99747	2.04728	0.0406302	0.302786
NKAP	190.591	1.71447	0.837659	2.04674	0.0406832	0.302997
AMOTL1	108.728	-3.1323	1.5313	-2.04551	0.0408041	0.303089
PSMD2	556.374	1.36399	0.666733	2.04578	0.0407776	0.303089
MAPKAPK5-AS1	71.0788	2.35091	1.14952	2.04512	0.040843	0.303089
CHST12	47.6506	2.39728	1.17184	2.04574	0.0407822	0.303089
SLC6A8	323.918	2.56146	1.25239	2.04526	0.0408289	0.303089
FAM220A	31.1411	2.81236	1.37497	2.04539	0.0408161	0.303089
WDR61	170.086	-1.9299	0.944146	-2.04407	0.0409463	0.303308
UBALD1	102.29	1.85749	0.908689	2.04415	0.0409392	0.303308
TDRD3	44.5903	2.12062	1.03733	2.04431	0.0409228	0.303308
FBXL5	130.542	1.83539	0.898036	2.04378	0.0409754	0.303341
CES1	24.7525	-4.9467	2.42209	-2.04232	0.0411193	0.303359
ADGRE5	685.365	1.71042	0.837601	2.04205	0.0411464	0.303359
NUDT22	159.086	1.81508	0.888866	2.04201	0.0411501	0.303359
NDUFA9	290.582	1.97074	0.964885	2.04246	0.0411061	0.303359
KCNS3	34.6988	4.47338	2.19017	2.04248	0.041104	0.303359
FRK	44.3074	4.50677	2.20692	2.04211	0.0411408	0.303359
CDK11B	21.2583	5.65819	2.7693	2.04318	0.0410345	0.303359
RTN4IP1	12.1014	4.90902	2.40553	2.04072	0.0412785	0.304124
EIF2B3	31.8654	3.26731	1.60181	2.03976	0.0413746	0.304649
C3orf58	107.948	-2.13426	1.04698	-2.03849	0.041501	0.30535
HOXA11	31.0296	4.309	2.11401	2.03831	0.0415193	0.30535
LTB4R2	16.4917	-4.17812	2.05009	-2.03802	0.0415484	0.305382
LINC00312	62.1481	-5.04767	2.47741	-2.03748	0.0416023	0.305596
RPL22	1208.64	-1.15806	0.568729	-2.03622	0.0417283	0.306339
LINC01184	49.0514	-2.06508	1.01431	-2.03594	0.0417561	0.306361
TPP1	481.029	1.61236	0.792587	2.03429	0.0419219	0.307394
POLR3GL	137.399	2.68901	1.32279	2.03283	0.0420695	0.308293
RGS6	25.9146	6.01491	2.96026	2.03189	0.0421651	0.30881
RELT	27.1095	4.10683	2.02254	2.03053	0.0423028	0.309634
COL6A3	123.847	-2.20422	1.08619	-2.02931	0.0424269	0.310129
XPOT	10.5273	4.69134	2.31201	2.02912	0.0424459	0.310129
SLC19A3	9.84212	6.04436	2.97851	2.02932	0.0424255	0.310129
HDHD3	170.589	1.81081	0.892533	2.02885	0.0424739	0.31015
ACAP3	47.593	-1.99439	0.983378	-2.0281	0.0425503	0.310524
RGL3	38.0373	3.78837	1.86941	2.02651	0.0427126	0.31134
ZNF860	10.5239	6.14429	3.03176	2.02664	0.0426989	0.31134
ZNF43	14.0502	-5.07345	2.50483	-2.02547	0.0428195	0.311935
FOXN2	85.0099	2.26686	1.12002	2.02394	0.042976	0.312889
C1orf54	57.2014	-3.21917	1.5917	-2.02247	0.0431279	0.313681
LATS1	54.3559	2.53722	1.25456	2.02239	0.0431356	0.313681
PDLIM3	10.4466	-4.7442	2.34833	-2.02024	0.0433582	0.314752
PRUNE	108.76	-2.06951	1.02441	-2.02019	0.0433636	0.314752
GRAMD1C	19.0224	4.00541	1.98289	2.01998	0.043385	0.314752
TADA1	15.1857	4.26544	2.11149	2.0201	0.0433725	0.314752
MED12	88.5368	-1.79378	0.888295	-2.01936	0.0434503	0.314952
POT1	19.9616	3.65647	1.81083	2.01923	0.0434637	0.314952
NFATC3	176.772	-1.76335	0.873424	-2.01889	0.0434982	0.315017
SMOC1	16.4941	4.31528	2.13866	2.01775	0.0436175	0.315696
LYPD3	572.419	-2.98141	1.47842	-2.01661	0.043736	0.316356
TRAF6	40.7519	1.79838	0.891887	2.01638	0.0437601	0.316356
FBXW9	32.8395	3.56748	1.76951	2.01609	0.0437904	0.31639
HJURP	93.2237	3.05868	1.51765	2.01541	0.0438618	0.316559
PLA2G4A	10.7934	6.17973	3.06629	2.01538	0.0438652	0.316559
CCT3	634.541	1.6391	0.813616	2.01458	0.0439483	0.316973
FECH	18.3658	3.48888	1.7322	2.01413	0.0439958	0.31713
UBE2V1	45.1944	-3.40747	1.69226	-2.01357	0.044055	0.317371
CNNM2	20.47	3.36089	1.66962	2.01296	0.0441188	0.317645
PARP6	38.4112	3.31777	1.64859	2.01249	0.0441681	0.317814
TNFAIP8	50.6533	2.55991	1.27241	2.01185	0.0442353	0.318113
PDCD4	363.507	-1.31703	0.65483	-2.01125	0.0442992	0.318386
CAMK2N1	1053.89	2.01842	1.00403	2.01032	0.0443971	0.318606
SLC17A4	39.2617	5.51357	2.74276	2.01022	0.0444074	0.318606
PCDHGA10	16.5363	6.79323	3.37856	2.01069	0.0443585	0.318606
CDK5R2	15.6321	-6.4512	3.21356	-2.0075	0.044697	0.319006
ZNRF3	37.0135	-3.58586	1.78494	-2.00895	0.044542	0.319006
INO80C	45.2671	-2.55694	1.27363	-2.00761	0.0446852	0.319006
TUBA1A	289.632	-2.5049	1.2475	-2.00794	0.0446497	0.319006
BRD8	337.111	-1.35799	0.676541	-2.00726	0.0447219	0.319006
CISD1	263.889	1.5118	0.752973	2.00777	0.0446676	0.319006
RASA3	242.478	1.63938	0.816117	2.00875	0.0445635	0.319006
MRPL40	94.1909	2.25031	1.12081	2.00775	0.0446703	0.319006
APPBP2	94.9343	2.40655	1.19782	2.00911	0.0445258	0.319006
TIGD5	32.275	2.57262	1.28101	2.00827	0.044615	0.319006
TMEM254-AS1	16.0865	-5.75593	2.86916	-2.00614	0.0448413	0.319672
RCN3	48.4394	-3.71327	1.85192	-2.00509	0.0449538	0.319735
EID2	82.8293	-3.35054	1.67067	-2.0055	0.0449092	0.319735
ANXA11	1680.85	1.46037	0.728273	2.00525	0.044936	0.319735
TVP23C	10.3708	6.11292	3.04842	2.00528	0.0449332	0.319735
MIR31HG	10.2346	6.09254	3.04151	2.00313	0.0451632	0.321039
LRRC4	13.2549	-5.45119	2.72305	-2.00187	0.0452983	0.321258
MRPS23	48.0761	2.63676	1.31672	2.00252	0.0452289	0.321258
FBXO10	15.5961	4.29705	2.14618	2.00218	0.0452649	0.321258
DUSP28	15.6834	5.2864	2.64055	2.00201	0.0452836	0.321258
CTSZ	288.12	1.56092	0.780257	2.00053	0.0454435	0.322103
FOXJ2	60.4841	-1.58534	0.792981	-1.99921	0.0455853	0.322779
KRT18	2131.97	1.52466	0.762649	1.99916	0.0455912	0.322779
CYLD	72.5419	-2.11837	1.06009	-1.9983	0.0456841	0.322879
MBOAT1	112.568	-1.81762	0.909418	-1.99866	0.0456451	0.322879
TLR5	10.19	6.09686	3.0507	1.99851	0.0456609	0.322879
ZSCAN30	11.7028	4.85491	2.43024	1.99771	0.0457481	0.323147
ALKBH2	128.098	-2.18053	1.09275	-1.99545	0.0459937	0.324324
ZNF814	14.0823	6.56241	3.28824	1.99572	0.045964	0.324324
FUT8-AS1	14.407	6.59564	3.30532	1.99546	0.0459923	0.324324
AOX1	46.505	-5.59073	2.80499	-1.99314	0.0462466	0.325073
C3orf80	18.6726	-4.59796	2.30597	-1.99394	0.0461586	0.325073
DUOXA1	97.0567	-3.3556	1.68347	-1.99326	0.046233	0.325073
DUT	234.456	-1.94141	0.974129	-1.99297	0.0462645	0.325073
ALG6	19.5364	3.01239	1.51183	1.99255	0.0463109	0.325073
RUNX3	38.2645	3.0629	1.53616	1.99387	0.0461667	0.325073
HOXB6	94.6744	3.369	1.69076	1.99259	0.0463059	0.325073
PAEP	16.4751	6.78858	3.40658	1.99278	0.046285	0.325073
ING5	107.66	-2.36964	1.18981	-1.99161	0.0464139	0.325611
EIF2S1	135.69	2.09137	1.05022	1.99136	0.0464414	0.325618
FAM200B	66.7133	2.79293	1.40353	1.98993	0.0465981	0.326531
TTI2	89.2036	-2.62149	1.31922	-1.98714	0.0469065	0.328506
DGCR6L	36.4915	-3.50701	1.76682	-1.98492	0.0471529	0.329537
NAA50	305.868	-1.54046	0.776203	-1.98461	0.0471875	0.329537
SRP72	395.533	1.33049	0.670249	1.98506	0.0471373	0.329537
MARK4	70.6821	1.7532	0.883381	1.98465	0.0471832	0.329537
USP18	28.5253	4.60583	2.31995	1.98531	0.0471096	0.329537
TM4SF1-AS1	13.9541	6.54973	3.30158	1.98382	0.047276	0.329968
CENPT	31.7336	4.01626	2.02499	1.98335	0.0473287	0.330149
ADGRA2	35.9065	-2.87695	1.45124	-1.98241	0.0474332	0.330317
HN1	1394.5	1.38757	0.699935	1.98243	0.0474313	0.330317
FZD1	15.7277	5.28787	2.66676	1.98288	0.0473811	0.330317
PER1	271.939	-1.50705	0.760402	-1.98191	0.0474888	0.330518
POC5	14.2255	5.14352	2.59723	1.98039	0.04766	0.331522
EMP2	690.116	-1.66258	0.840279	-1.97861	0.0478602	0.331542
PSME1	1239.21	1.26116	0.637023	1.97977	0.0477292	0.331542
DYNLT3	86.0651	1.81484	0.916778	1.97958	0.0477504	0.331542
MARCH8	55.0164	1.9268	0.973772	1.97869	0.0478505	0.331542
HSD3B7	197.037	2.2115	1.11792	1.97823	0.0479028	0.331542
PLEKHH2	36.078	2.88812	1.45947	1.97888	0.047829	0.331542
FUT6	110.644	3.03831	1.53473	1.97971	0.0477366	0.331542
NNMT	682.247	3.45116	1.74396	1.97892	0.0478252	0.331542
FAM149B1	10.3188	6.11239	3.08986	1.97821	0.047905	0.331542
DGAT2	53.2934	2.45004	1.23886	1.97765	0.0479682	0.331724
EPB41L4A	18.6198	5.53559	2.79928	1.9775	0.047985	0.331724
DUSP10	10.6202	4.70742	2.38137	1.97677	0.0480678	0.331738
SH3D21	11.8238	4.85914	2.45772	1.97709	0.0480313	0.331738
DPH1	9.5883	6.00647	3.03818	1.977	0.0480417	0.331738
RAMP3	48.7535	-2.89797	1.46699	-1.97545	0.0482172	0.332583
NFIB	479.564	-1.2634	0.639914	-1.97433	0.0483443	0.3331
CALHM3	13.39	6.48975	3.28709	1.97431	0.0483463	0.3331
TAX1BP1	2068.71	1.40018	0.709484	1.97352	0.0484366	0.333536
CEACAM5	3479.49	2.6125	1.32437	1.97263	0.0485378	0.334046
MTFR2	15.9964	4.3385	2.19985	1.97218	0.0485885	0.334209
RAD54B	14.5563	5.17344	2.62392	1.97164	0.0486502	0.334446
GPT	43.3965	2.57468	1.30608	1.97131	0.0486888	0.334525
NUP93	167.305	-1.75274	0.889609	-1.97024	0.0488109	0.334991
LFNG	365.081	1.58434	0.804087	1.97036	0.0487971	0.334991
ZNF750	80.9643	-7.37937	3.74698	-1.96942	0.048905	0.335352
VTCN1	14.0956	6.56381	3.33306	1.96931	0.048918	0.335352
CA5B	22.5599	-2.66583	1.35394	-1.96894	0.0489601	0.335404
NIPSNAP3A	52.7786	-2.17051	1.10247	-1.96877	0.04898	0.335404
BBS9	11.0248	4.71281	2.39534	1.96749	0.0491268	0.336223
U2AF1	1114.23	-0.999748	0.508623	-1.9656	0.049345	0.337341
C6orf222	1439.49	2.86731	1.45862	1.96576	0.0493259	0.337341
KIAA0754	53.5193	3.38036	1.72021	1.96509	0.0494044	0.33756
MATN4	14.4361	6.59649	3.35799	1.96442	0.0494818	0.337902
MAD2L1BP	78.612	2.21644	1.12873	1.96366	0.0495696	0.338314
LZTS1	38.7012	-5.41211	2.75841	-1.96204	0.0497578	0.338481
CHI3L1	56.5383	-3.95653	2.01679	-1.96179	0.0497864	0.338481
NFAT5	187.628	-1.17162	0.597162	-1.96199	0.0497639	0.338481
FAM204A	160.963	1.58268	0.806405	1.96263	0.0496892	0.338481
SLC35E2B	45.1073	3.23013	1.64625	1.96211	0.0497496	0.338481
RUNX1-IT1	23.5948	4.84589	2.46843	1.96315	0.0496289	0.338481
PPP1R1C	14.4149	6.58985	3.35715	1.96293	0.0496544	0.338481
RASD1	37.9673	-3.04566	1.55334	-1.96072	0.0499117	0.338959
SLC16A2	26.9627	3.04639	1.55356	1.96091	0.0498892	0.338959
MAT2A	321.365	-1.49759	0.764044	-1.96009	0.0499857	0.339275
HLF	24.9347	-4.38319	2.23855	-1.95805	0.0502242	0.339395
MEF2C	68.6901	-3.12594	1.59628	-1.95827	0.0501985	0.339395
IARS	145.077	-1.81601	0.927175	-1.95865	0.050154	0.339395
ERGIC3	474.845	1.15248	0.588632	1.95789	0.0502423	0.339395
TROVE2	255.822	1.3298	0.678822	1.95898	0.0501155	0.339395
DHCR7	134.944	2.04138	1.04265	1.95787	0.0502455	0.339395
SEMA4D	53.1535	2.88251	1.47202	1.9582	0.0502069	0.339395
PHYH	67.2072	3.15561	1.61218	1.95735	0.0503062	0.339395
FLYWCH2	13.5737	4.09099	2.08991	1.95749	0.0502894	0.339395
L3MBTL3	17.28	4.45894	2.27774	1.95762	0.0502749	0.339395
SLC35D3	13.7214	6.52164	3.32816	1.95953	0.0500505	0.339395
METTL23	85.6283	2.03003	1.0375	1.95666	0.0503879	0.33976
ZNF782	12.8666	-6.47144	3.30787	-1.95638	0.0504208	0.339796
MFSD8	68.2227	-2.512	1.28481	-1.95516	0.0505647	0.340394
FBXW2	210.062	-1.34788	0.689385	-1.95519	0.0505612	0.340394
CCNA2	31.0405	2.67569	1.36906	1.9544	0.050654	0.340808
PPM1J	29.6594	3.91557	2.00401	1.95387	0.050717	0.341046
GLMP	131.392	2.16989	1.11117	1.9528	0.0508428	0.341051
MOB2	95.7138	2.56498	1.31326	1.95314	0.0508031	0.341051
HID1	130.163	3.31949	1.70016	1.95246	0.0508837	0.341051
TUBD1	18.2986	3.95098	2.02323	1.95281	0.0508422	0.341051
SNORD35B	13.4273	6.49003	3.32381	1.95259	0.0508681	0.341051
KCNIP2	14.9332	6.64136	3.40101	1.95276	0.0508478	0.341051
TIAM1	84.2279	-3.43463	1.75956	-1.95198	0.0509408	0.341062
NFE2L2	755.345	-1.22839	0.629238	-1.95219	0.0509152	0.341062
MALSU1	187.975	-1.2341	0.632375	-1.95153	0.0509946	0.341237
MYCT1	28.0877	-5.44826	2.79236	-1.95113	0.0510411	0.34134
LINC00152	110.296	3.51656	1.80256	1.95087	0.0510722	0.34134
MGC72080	14.498	5.17229	2.65151	1.9507	0.051093	0.34134
CDH5	13.6759	-3.55614	1.82379	-1.94986	0.0511926	0.34182
RBL1	28.656	3.36792	1.72782	1.94923	0.0512679	0.342138
HNF1B	52.3474	3.59318	1.84421	1.94836	0.0513713	0.34219
C1QB	10.0128	4.62068	2.37119	1.94868	0.0513337	0.34219
VAV1	19.277	4.62144	2.3719	1.94842	0.0513653	0.34219
SDHAP1	16.3909	5.34702	2.74487	1.948	0.0514146	0.34219
FHIT	9.26549	5.95538	3.05708	1.94806	0.0514078	0.34219
INVS	22.2302	2.76599	1.42058	1.94708	0.0515248	0.342738
SPRR2E	143.348	-3.42196	1.75861	-1.94583	0.0516746	0.34318
CCM2	80.6485	2.55151	1.31112	1.94605	0.0516483	0.34318
CHRNA5	15.7817	3.72799	1.91562	1.9461	0.0516423	0.34318
NEMP1	17.8113	4.50323	2.31466	1.94552	0.0517119	0.343242
KIAA1024	18.3295	4.54269	2.33563	1.94495	0.0517805	0.343513
C11orf84	35.9894	3.50602	1.80289	1.94466	0.0518159	0.343562
MYBL2	95.1379	2.48302	1.27771	1.94334	0.0519753	0.344434
MRPL13	130.309	1.49256	0.7683	1.94267	0.0520556	0.344781
PCGF3	224.518	-1.63422	0.841366	-1.94234	0.0520962	0.344865
C2orf54	28.3005	-3.25633	1.67758	-1.9411	0.0522467	0.345555
GSTO1	537.363	1.82357	0.939495	1.94101	0.0522566	0.345555
HMGN5	192.368	-1.59404	0.821719	-1.93988	0.0523943	0.34628
DDX60L	186.232	2.43314	1.25501	1.93874	0.0525325	0.347008
FAAH	55.6226	1.75217	0.903875	1.9385	0.0525617	0.347014
ADHFE1	12.4781	-6.44509	3.32614	-1.93771	0.0526588	0.347016
DSE	35.0046	-2.90374	1.4983	-1.93802	0.0526211	0.347016
ULBP2	10.8407	4.73714	2.44517	1.93735	0.0527027	0.347016
PRMT6	9.81274	6.03052	3.11241	1.93758	0.052675	0.347016
C9orf163	9.83165	6.03848	3.11661	1.93752	0.0526824	0.347016
GON4L	240.566	1.42359	0.734943	1.93701	0.0527445	0.347106
DSC3	151.201	-3.66997	1.89531	-1.93634	0.0528255	0.347195
RNF31	70.7381	-2.30934	1.19251	-1.93655	0.0528008	0.347195
RTFDC1	397.464	1.16814	0.603312	1.9362	0.0528426	0.347195
DLK2	34.7371	6.48091	3.34831	1.93558	0.0529194	0.347515
UBFD1	80.9397	2.30896	1.19316	1.93516	0.0529706	0.347665
SLC25A15	22.5474	3.21104	1.65977	1.93463	0.0530358	0.347908
DHX34	42.2686	2.80979	1.45286	1.93397	0.053117	0.348255
NDUFB1	1290.19	-1.47969	0.765663	-1.93256	0.05329	0.349068
NAT1	15.4917	5.26812	2.72606	1.9325	0.0532975	0.349068
CALU	644.952	1.67959	0.869464	1.93175	0.0533898	0.349486
DTX1	15.6958	-4.66773	2.41727	-1.93099	0.0534846	0.34955
PRSS22	575.713	2.14999	1.11323	1.9313	0.053446	0.34955
ZNF623	12.8298	4.99122	2.58472	1.93105	0.0534765	0.34955
PRRG1	61.9346	3.11387	1.61323	1.9302	0.0535815	0.349849
SEMA3C	74.3141	3.15662	1.63542	1.93016	0.0535871	0.349849
CDK13	164.243	1.45316	0.753069	1.92965	0.0536499	0.350074
UCHL5	131.704	2.36041	1.22357	1.92912	0.0537163	0.350321
SEC24D	111.384	2.68353	1.39172	1.92822	0.0538281	0.350742
RNF32	30.2396	3.35198	1.73866	1.92791	0.0538661	0.350742
BEND3	14.9957	5.21714	2.70592	1.92805	0.0538493	0.350742
PVRL1	369.059	-2.39366	1.24206	-1.92717	0.0539584	0.350786
DSP	3221	-2.20712	1.1452	-1.92728	0.0539445	0.350786
PNMA1	18.5903	3.21868	1.66993	1.92744	0.0539249	0.350786
AHDC1	262.512	-1.65474	0.859394	-1.92547	0.0541705	0.351579
FBXO18	100.322	1.74925	0.908532	1.92536	0.0541845	0.351579
C18orf8	129.372	2.1253	1.10353	1.92591	0.0541159	0.351579
LOC100506990	19.101	4.01236	2.08404	1.92528	0.0541944	0.351579
CCDC60	16.1066	-6.25804	3.25254	-1.92405	0.0543486	0.352394
LOC730102	110.022	-2.31888	1.2059	-1.92295	0.0544865	0.352731
KRT17	353.748	2.56094	1.33172	1.92302	0.054477	0.352731
DCAF15	31.6706	2.98086	1.55007	1.92305	0.054474	0.352731
MAP1LC3A	66.7466	2.04133	1.06219	1.92181	0.0546293	0.35347
TMEM204	40.2237	-3.19313	1.66216	-1.92107	0.0547225	0.353888
EXOC2	80.6051	-1.98388	1.03293	-1.92062	0.0547791	0.354068
CNN1	18.3905	-2.88603	1.50515	-1.91743	0.0551834	0.354481
DHX29	240.286	-1.65833	0.864131	-1.91908	0.0549747	0.354481
PSMD8	652.276	1.15877	0.604369	1.91733	0.0551965	0.354481
CRCP	157.317	1.40083	0.730679	1.91716	0.0552173	0.354481
TMEM165	155.084	1.90039	0.990042	1.9195	0.0549208	0.354481
CEP135	77.5669	1.96702	1.02582	1.9175	0.0551745	0.354481
SRP9	77.4422	2.01031	1.04758	1.91901	0.0549832	0.354481
LARP4	134.762	2.39491	1.24919	1.91716	0.0552174	0.354481
STK31	132.7	2.81896	1.46936	1.9185	0.0550482	0.354481
TMEM176B	850.2	2.9783	1.55358	1.91705	0.0552315	0.354481
GANC	49.0061	3.0189	1.57432	1.91759	0.0551627	0.354481
ILDR1	16.4661	5.35438	2.79175	1.91793	0.0551196	0.354481
STRIP2	17.5481	5.44506	2.8368	1.91943	0.0549293	0.354481
LOC100506497	13.1503	6.46283	3.37143	1.91694	0.0552457	0.354481
SGTB	40.6122	-3.34594	1.74735	-1.91486	0.0555104	0.355819
LSM7	368.808	1.47076	0.76808	1.91485	0.055512	0.355819
DNTTIP1	322.53	1.78001	0.929734	1.91454	0.0555514	0.355887
UBE2Q2P1	83.6793	-1.9011	0.993939	-1.9127	0.0557869	0.356654
MPHOSPH10	166.34	1.3587	0.71028	1.91291	0.0557597	0.356654
NOC4L	41.3828	3.38469	1.76902	1.91331	0.0557081	0.356654
MLF1	13.1192	6.45732	3.37526	1.91313	0.0557309	0.356654
EGR2	15.4005	3.65072	1.90919	1.91218	0.0558531	0.356892
PALMD	61.1149	-3.45817	1.80946	-1.91116	0.0559835	0.357372
NAGS	28.3945	3.58145	1.87398	1.91114	0.0559861	0.357372
CLDN1	92.3692	2.45886	1.28694	1.91063	0.056052	0.357607
RTN1	31.5014	-4.89097	2.56026	-1.91034	0.0560891	0.357659
RPL10A	588.684	-1.29741	0.679481	-1.90942	0.0562081	0.358232
TUFT1	166.134	1.50066	0.786517	1.90798	0.056394	0.359231
ERCC6	17.5009	3.42544	1.79557	1.90772	0.0564275	0.359259
ZDHHC20	262.759	-1.38296	0.725493	-1.90624	0.0566196	0.360296
TXLNG	203.039	-1.42347	0.747054	-1.90545	0.056722	0.360465
AP2S1	269.318	1.81802	0.954163	1.90536	0.0567338	0.360465
NUP35	17.7492	3.14749	1.6517	1.9056	0.0567015	0.360465
BCL10	164	2.45071	1.28685	1.90443	0.0568543	0.360838
FCMR	35.8567	2.98182	1.56567	1.9045	0.0568445	0.360838
IFITM10	11.9519	4.88593	2.56586	1.90421	0.056883	0.360838
C9orf116	14.7451	6.62405	3.47901	1.904	0.0569096	0.360838
C1QTNF6	30.8768	3.97625	2.08862	1.90377	0.0569404	0.360847
SLC20A2	89.5593	-1.59937	0.840674	-1.90248	0.0571084	0.36154
CNNM1	12.2828	4.93031	2.59135	1.90261	0.0570917	0.36154
SUMO2	63.2459	1.65177	0.868369	1.90215	0.0571512	0.361625
ITPRIP	146.824	-2.52743	1.32947	-1.90108	0.057292	0.36233
PREX2	19.7502	-4.8803	2.56819	-1.90029	0.057395	0.362397
DNMT1	700.467	-1.5956	0.839797	-1.89999	0.0574349	0.362397
GRINA	491.477	1.59963	0.841894	1.90004	0.0574276	0.362397
NSUN6	212.455	2.39581	1.26108	1.89981	0.0574578	0.362397
SLC37A2	11.6179	4.8473	2.55168	1.89965	0.057479	0.362397
UBAP1L	13.5148	6.49786	3.4202	1.89985	0.057453	0.362397
PTPN9	88.9662	-1.86243	0.980777	-1.89894	0.0575729	0.362803
KIF14	42.3781	4.17619	2.20012	1.89817	0.0576743	0.363257
CAPNS2	16.5953	-4.88387	2.57517	-1.89653	0.0578906	0.363572
CXXC1	137.107	-1.67322	0.881852	-1.8974	0.0577755	0.363572
SDC4	2019.79	1.49027	0.785619	1.89694	0.0578358	0.363572
DPM1	97.888	1.56652	0.826032	1.89644	0.0579014	0.363572
CAPN6	12.6196	6.3987	3.37267	1.89722	0.0577988	0.363572
LOC100130992	13.0155	6.44624	3.39912	1.89645	0.0579011	0.363572
CRYZL1	24.3028	3.34729	1.76597	1.89544	0.0580336	0.364096
MCEE	11.197	4.79456	2.52962	1.89537	0.0580439	0.364096
SAA1	390.332	3.58951	1.89541	1.89379	0.0582533	0.365224
CLEC16A	28.7105	2.54573	1.34476	1.89307	0.0583481	0.365632
OBFC1	109.636	2.22153	1.17397	1.89233	0.0584466	0.366064
LIF	48.4092	3.47827	1.83859	1.89181	0.0585157	0.36631
TMEM161B	178.487	1.30225	0.688462	1.89154	0.0585523	0.366353
EGR4	24.6716	-4.7792	2.52777	-1.89067	0.0586679	0.366867
BDNF-AS	14.798	4.223	2.23383	1.89048	0.0586939	0.366867
PPM1K	65.2382	-2.34774	1.24242	-1.88966	0.058804	0.367368
NIT1	175.022	-1.81801	0.962255	-1.88932	0.0588488	0.367462
TOR1AIP2	510.837	1.31416	0.696358	1.88719	0.059135	0.368705
FAM35A	27.2918	2.58575	1.37018	1.88717	0.0591375	0.368705
SSX2IP	24.7601	3.64887	1.9331	1.88757	0.0590835	0.368705
PTPRZ1	46.9828	-3.91942	2.07817	-1.88599	0.059296	0.369414
ARHGAP33	12.2929	3.95639	2.0979	1.88588	0.0593112	0.369414
NEIL3	29.2788	-4.68593	2.48651	-1.88454	0.0594915	0.370163
ZDHHC9	553.161	1.50981	0.801112	1.88464	0.0594789	0.370163
C11orf1	59.1032	1.82921	0.971328	1.88321	0.0596719	0.370917
MAFG-AS1	27.14	3.5116	1.8647	1.8832	0.059673	0.370917
NOC3L	104.839	1.81375	0.963314	1.88283	0.0597238	0.371046
WDR5	325.244	-1.54715	0.822117	-1.8819	0.0598491	0.37161
AHCY	156.39	-1.35578	0.720501	-1.88171	0.0598749	0.37161
PRICKLE3	81.3502	-2.13764	1.1365	-1.8809	0.0599855	0.372109
CBLL1	72.2842	-1.6525	0.879226	-1.87949	0.0601774	0.373075
ANLN	103.457	2.15705	1.14778	1.87931	0.0602016	0.373075
TTLL7	12.4135	4.94064	2.6295	1.87893	0.0602547	0.373216
MTMR11	162.09	2.51789	1.34045	1.8784	0.0603271	0.373477
PFKL	402.139	-1.31506	0.7002	-1.87813	0.060364	0.373517
GOLT1B	59.9343	2.62945	1.40049	1.87752	0.0604472	0.373794
LOC648987	38.8262	3.82088	2.03524	1.87736	0.0604694	0.373794
GPR158	20.9431	5.70444	3.03922	1.87694	0.0605263	0.373958
PID1	32.0472	2.98606	1.59145	1.87631	0.0606126	0.374198
TREML2	13.2999	6.47328	3.45018	1.87622	0.0606257	0.374198
OTUD6B-AS1	241.689	2.46641	1.31541	1.87502	0.0607903	0.374882
ZNF200	24.4124	4.37836	2.33517	1.87497	0.0607975	0.374882
[truncated: 24,370 more rows]

## Sheet: DE_CD45Tumor_vs_CD45Normal
	baseMean	log2FoldChange	lfcSE	stat	pvalue	padj
NLRP6	14.1474827267214	-22.8818825653662	2.60968761590534	-8.76805423986663	1.81780265890836e-18	1.25937368209171e-14
CLEC4GP1	13.3876870456039	-22.812271096403	2.59347669604579	-8.79601930920926	1.41755209138052e-18	1.25937368209171e-14
SCG3	21.3084275437487	-23.33829998642	2.99610670546959	-7.78954232298014	6.72523530248099e-15	3.10616201170589e-11
CEACAM6	299.488043216443	6.84062538544273	0.902292144029177	7.58138639542619	3.41881728846382e-14	1.18427830872387e-10
MRO	10.969050921348	21.2841462333321	2.83841922032285	7.4985914980209	6.45072171211735e-14	1.78762400086196e-10
LCN2	871.429629984008	7.73895734489119	1.0486025964121	7.38025766040518	1.5798349067918e-13	3.64836541141787e-10
DMBT1	202.983863033917	6.86855601794279	0.935948580316488	7.3386040241871	2.1583312631382e-13	4.27226256886328e-10
DUOX2	309.266675795558	6.50742192462471	0.88989237673083	7.31259430329184	2.6203325378021e-13	4.53841595547324e-10
CEP55	53.0149855650256	6.70278914961148	0.938615949402893	7.14114133035509	9.25591214183544e-13	1.42499909596969e-09
SOX9	104.436655551461	6.98790658546953	1.04410651364646	6.69271429125063	2.19068601118706e-11	2.3349342593083e-08
CLDN3	142.180842051521	6.18811439375573	1.01920085374376	6.0715357243132	1.26692769190585e-09	7.021820039619e-07
KRT18	233.457837801468	5.34932343215001	0.78098770674613	6.84943359023816	7.41429578611751e-12	1.02201158989234e-08
MUC13	306.481123371132	7.51251503086438	1.09887868742411	6.83652810527658	8.11354466571577e-12	1.02201158989234e-08
TMPRSS2	57.2880146754162	7.67302748170017	1.19834033737158	6.4030453139298	1.5230796395286e-10	1.1724328602949e-07
TMEM45B	76.4409706822212	6.68196006347655	0.985122572937947	6.78287174310587	1.17810220445771e-11	1.36031534541384e-08
CHI3L1	47.3248269428216	5.55472335500365	0.84966946265741	6.53751087820762	6.25510967581024e-11	6.19077140485905e-08
DUOXA2	90.4919379910217	6.94987076226778	1.06749185321908	6.51046726146908	7.49173959246341e-11	6.92036958621154e-08
MUC3A	79.1428427126156	6.32020482956449	0.975476302836366	6.4790962232372	9.22736467806665e-11	7.99089781120572e-08
CD38	43.7752394506557	8.92700247766369	1.47967794102109	6.03307127191704	1.60872418982723e-09	8.5732624516331e-07
C6orf222	83.2097898485312	6.27260532143817	0.974618013909617	6.43596284074005	1.22693049700026e-10	1.00002052743739e-07
RAB25	81.7981326238327	5.6974421021626	0.896501000413042	6.35519882246382	2.08157208985814e-10	1.51801383563549e-07
LRCH3	20.5643882775702	6.84951490270051	1.09888242901119	6.23316446042722	4.57105834673019e-10	3.16682922261468e-07
FAM184A	32.3613988092898	8.00685763676927	1.28749454782118	6.21894488820885	5.00509051185651e-10	3.30240638725161e-07
KIF15	34.2823174359618	6.21623747509138	1.17427800987116	5.29366761775044	1.19887251859824e-07	3.863157585511e-05
PRR15L	80.753747008731	8.25285514964433	1.33445318149994	6.18444713089749	6.2320494591516e-10	3.92505805936385e-07
SLC2A5	29.8812969104049	8.37775278501188	1.35863622572112	6.16629575040607	6.99082781457443e-10	4.21151783472797e-07
GCNT3	60.0426374145766	5.03190118831069	0.827596879038201	6.08013552946038	1.20081006245369e-09	6.93267676056598e-07
CXCL5	151.01548738853	5.56863236771097	0.924519504653229	6.0232719155013	1.70925921795982e-09	8.77166508298196e-07
CREB3L1	64.2279775899634	4.92352225372726	0.827553654614366	5.94949007387514	2.68979152874883e-09	1.28516384214979e-06
BTNL8	39.7391028993984	8.30393330978238	1.39481334161347	5.95343696682504	2.62569011090543e-09	1.28516384214979e-06
PDZK1IP1	98.638541270298	5.32533268693658	0.906442859612719	5.87497891396248	4.22897174127677e-09	1.95322108157103e-06
RHPN2	30.1227288084571	7.43025102699195	1.27781258707475	5.8148206569179	6.06989268231736e-09	2.71304622600611e-06
LGALS4	135.733456994219	5.1852848099679	0.893722866300423	5.801893411805	6.55702403813618e-09	2.83919140851297e-06
SIM2	20.56517015114	7.83895670011578	1.38959637170937	5.64117527917329	1.68893318322082e-08	7.09147217779022e-06
SPP1	586.356874213995	5.89521210503328	1.04792903759064	5.62558331104876	1.84882148800042e-08	7.53449133462759e-06
PPP1R1B	111.047507545226	7.02026735281632	1.25621164115235	5.58844315944762	2.29114344727538e-08	9.07030960155648e-06
FABP1	43.4199293298607	6.29328093952419	1.13599162714567	5.53990081365025	3.02643008917253e-08	1.16483931432152e-05
MMP1	231.921997349998	5.86028156009773	1.06080223938856	5.52438649024305	3.30638911822439e-08	1.23819804384101e-05
TMC5	355.351813627569	5.14471807784537	0.935002901037154	5.50235520353849	3.74750973982772e-08	1.36646039355402e-05
TOP2A	667.612211971632	2.31081156647424	0.42737561452508	5.40698038900072	6.40961583094259e-08	2.23077669344515e-05
GDPD3	23.9713641869016	7.06769714118785	1.30734724310675	5.40613611146825	6.43988652842132e-08	2.23077669344515e-05
FERMT1	72.0084079072396	4.94747642222945	0.922531748210497	5.36293350535246	8.18811547060864e-08	2.76718360879886e-05
CEACAM5	818.650546020425	5.00999485740698	0.937392057308788	5.34460988691376	9.06119924973359e-08	2.98933278105497e-05
ERBB3	115.147438127733	4.97180599879424	0.941674766812938	5.27974856501797	1.2936127949866e-07	4.00989957382812e-05
SLC6A20	56.3310528667336	8.80760354457439	1.66857340405685	5.27852327213188	1.30229128768956e-07	4.00989957382812e-05
BZW2	125.105202031802	2.66495034445089	0.50529437628269	5.27405502522349	1.33441868536641e-07	4.01950115313847e-05
SAA1	77.6039727779314	5.33133449499455	1.01884502132085	5.23272370520388	1.67030316119992e-07	4.92419587267789e-05
RASEF	29.907469949627	5.64034355578107	1.0807122711696	5.21909828013409	1.79796341866916e-07	5.19012106855831e-05
BCS1L	41.1561640148199	4.77205128276073	0.917676565898148	5.20014508389482	1.99133025026888e-07	5.57045969402177e-05
PLCE1	21.5527663100428	6.0856450706662	1.17067684564337	5.19839876675936	2.01012546695358e-07	5.57045969402177e-05
CLRN3	43.8976912790669	8.93001899360977	1.73832245772112	5.13714757233057	2.78939911496471e-07	7.57841453665706e-05
AGR2	268.674304869618	4.61239592294706	0.898697845794493	5.13230997996826	2.86207621779534e-07	7.62633232187929e-05
TGM2	225.607551278019	3.39814934933317	0.663282278935155	5.12323253199018	3.00341577550216e-07	7.85194886516187e-05
ATP2C2	26.0419822653202	8.17687414052634	1.6198828688871	5.04781814634787	4.46884206624062e-07	0.000114667177166352
CCDC134	15.8641847582023	6.98106990886201	1.38946210342756	5.0242967344276	5.05280627740244e-07	0.000127293970508524
GPRC5A	169.804850595522	3.89862202128313	0.776749556785699	5.01914933484634	5.19007926691578e-07	0.000128417389861402
SUCLA2	10.936754499515	6.92619315059176	1.38201804973641	5.01165173053476	5.39648073896275e-07	0.000131181819507137
EPHA2	55.6257577120805	5.35296755071086	1.07487626808496	4.98007790259236	6.35586832953918e-07	0.0001492659518205
HYAL1	15.3761661124308	7.42284852244496	1.49010562040421	4.98142441770766	6.31179367474311e-07	0.0001492659518205
PIK3IP1	649.198787239343	-1.78252808908297	0.358297754903731	-4.97499095287915	6.52506873175231e-07	0.000150685587245267
CMA1	54.3435285244827	-6.08974266817047	1.22875055783549	-4.95604468241127	7.19426781068613e-07	0.000161516615226
LMO7	513.062348127113	3.71682341342717	0.750092058649844	4.95515633123407	7.22721575058602e-07	0.000161516615226
ZSCAN30	12.9801543094941	6.19287121114755	1.2520788465201	4.94607127047898	7.57262433935676e-07	0.000166549655311313
NMB	24.9724170616778	6.65126840800647	1.34692408236942	4.93811677663822	7.88806053109101e-07	0.00017077651049812
LIPH	80.1560323511835	4.83557588373183	0.985458794506643	4.90692853997279	9.25137204476572e-07	0.000197210786234267
DDAH1	41.4483710991505	5.35046633237268	1.09395971542673	4.89091714888752	1.00367207689751e-06	0.000206948145872395
CASP5	20.3980628014311	7.34233662217922	1.5019343258943	4.88858700117088	1.01562311773404e-06	0.000206948145872395
MMP10	24.1014081427917	7.58263323208077	1.54982555071532	4.89257208889157	9.95266428815842e-07	0.000206948145872395
NR1H2	214.355131526806	-1.93650198559009	0.396449883327391	-4.88460727832001	1.03635205546171e-06	0.000208111508412717
MUC2	57.0111126805317	5.6762031141173	1.16336784434194	4.87911294929083	1.06564027330171e-06	0.000210935880383836
CD40LG	266.271383302368	-3.13731525658661	0.649371165826864	-4.83131284801008	1.35635679776732e-06	0.000264699715350197
SIGLEC12	17.1566909019824	7.57881754113361	1.58863718617797	4.7706409034571	1.83640671805687e-06	0.0003534062706305
PPAT	22.8683078976321	6.22517238405726	1.31514465056236	4.73345071311764	2.20734582261066e-06	0.000418972379699908
MCM10	23.0416542745426	6.54863339837098	1.3843426065849	4.73050050415345	2.23966970616409e-06	0.000419363019575805
IRX2	48.3393070991116	6.70580955057245	1.42442165454748	4.70774193102451	2.50475922368716e-06	0.00046274591737879
CAPN5	43.6382335340924	4.56556975069729	0.971842457837489	4.69784965029872	2.62914849170375e-06	0.000479335282908515
MYH14	141.842651362687	5.10057364969984	1.09081905730782	4.6759117523013	2.92650443889755e-06	0.00052661877279694
TINAGL1	109.142401692009	4.03084417319901	0.865202446509816	4.65884509395372	3.17988372434212e-06	0.00055772745423398
HEPH	20.8075915032555	7.36612237676077	1.58056003580008	4.66045085913617	3.15517485677341e-06	0.00055772745423398
CAPN8	35.3334402204631	6.83407094313343	1.46808770420724	4.655083564523	3.23849333325083e-06	0.000560907045319043
CARD10	28.9947196756572	5.72777272736431	1.23311810605229	4.64495063307537	3.40157785102071e-06	0.000581879786465963
TSPAN8	271.370152162715	4.13980765474558	0.893716618448849	4.63212563052784	3.61930406920256e-06	0.000611574111986227
ASS1	72.915475448664	4.24757927492726	0.917834691923028	4.62782602608736	3.69524227209122e-06	0.000616882854483083
ACVR2B	25.4471318753812	6.08545265340151	1.32767740050427	4.58353260444907	4.57185557405338e-06	0.00075413846231052
ST6GALNAC1	26.3090585244624	5.45639435813855	1.19154021577935	4.57927838765367	4.6658285074026e-06	0.000760584938806711
RAD51AP1	14.6913833661196	5.87375736586116	1.2869063240544	4.56424625170533	5.01292107874132e-06	0.000807663191477206
CHAC1	27.4702023938576	4.79443420728602	1.05349181584819	4.55099331115915	5.33932456934996e-06	0.000850364152102448
USH1C	41.2747748272098	5.32590505958838	1.17235826645508	4.54289888337003	5.54858706172676e-06	0.000873650253719159
ARHGEF10	17.0247009665775	4.31002474871799	0.951666434142369	4.5289237847315	5.92848770401849e-06	0.000922978939627868
MDK	101.429792946017	3.38915587085459	0.750202248666916	4.51765624120296	6.25278874161519e-06	0.000949487417543995
ITGB4	118.155202998012	3.55446433685272	0.786512931230572	4.51927005356598	6.20532025684092e-06	0.000949487417543995
KCTD15	9.54820567513793	6.24250843106804	1.38233460185553	4.51591707441065	6.30433331510158e-06	0.000949487417543995
ADAP1	102.448729311032	3.87537138206634	0.86585418865457	4.4757782925185	7.61334581184118e-06	0.00113430666203088
GABRP	48.8880659378004	7.01402757156669	1.57068452154849	4.46558648496248	7.98497073936901e-06	0.00117701866558188
ACTL10	13.7928007219681	7.26305370618851	1.62823944146512	4.4606791367571	8.17003343469598e-06	0.00119162087653839
ECT2	28.7824352302557	4.49482213467665	1.01685544130879	4.42031576178751	9.85567822513211e-06	0.00140210525089724
PDLIM4	19.2279355434142	5.16506670992878	1.16811830792221	4.42169827739121	9.7928142108781e-06	0.00140210525089724
EVADR	34.404316301286	5.21083700873749	1.17919426129196	4.41898097691584	9.91673748469467e-06	0.00140210525089724
TNFRSF4	103.02564460197	3.93280286700033	0.891843112137545	4.40974742471722	1.03491253648072e-05	0.00144845940459362
KIF4A	27.0058913544459	5.46925660180653	1.24217588283309	4.40296473099487	1.06781530480617e-05	0.00147956488633943
PLCH2	124.847263937245	-2.35036687811409	0.534400900255152	-4.39813420410015	1.09185459802278e-05	0.00149789478318848
NHS	37.7724627462222	4.31673367128776	0.984752441016684	4.3835724507888	1.16748796839179e-05	0.00157935703596039
SLC25A10	17.552736672138	7.11481465364277	1.62351387132196	4.38235532157755	1.17403128394861e-05	0.00157935703596039
FLT1	101.582019098962	3.19603179463306	0.730219401880868	4.37681029345544	1.20428703587417e-05	0.00160448088164159
EPB41L4B	14.5255083214863	6.34761410397398	1.45136742758589	4.37354041666223	1.2224759957034e-05	0.00161320260918727
MSL3P1	17.8965456861503	6.26574480821637	1.43689187036918	4.36062374450385	1.29692211835084e-05	0.00169529744074238
CEP70	18.2580769150723	5.28952964772916	1.21401562383698	4.35705236725969	1.31825736299648e-05	0.00170708168426909
FOXD2	12.323142893122	7.09962634484705	1.63289990121678	4.34786378488765	1.37469934544289e-05	0.00176368834541265
REG4	196.069859485392	4.21955882995344	0.973741499410249	4.33334599840824	1.46860024080405e-05	0.00186687384739274
AFAP1L2	49.821957472981	5.09268678625437	1.17865879211471	4.32074729372462	1.5550167720637e-05	0.00195875567215588
PYCRL	14.8445923584452	7.36404330046562	1.70612327107374	4.31624339537382	1.58706978964527e-05	0.00198112063111034
ZNF628	14.0351540592541	6.79829405238024	1.57796956951232	4.30825421714645	1.64548194027868e-05	0.00203569622897334
CKMT1A	20.3282701986689	6.23057329913665	1.45064864678459	4.29502575482141	1.7467305724868e-05	0.0021398127458447
FAM3D	27.1510243271103	6.62760763432675	1.54441398492274	4.29134137545272	1.77597045158878e-05	0.0021398127458447
ESPN	15.0928434569699	6.89881913188394	1.60707873620923	4.29276984160516	1.7645789663422e-05	0.0021398127458447
CFB	116.790352321287	3.84959625629881	0.899970133406412	4.27747112198933	1.89028470790032e-05	0.00225791249247128
NELFA	207.7414573467	-2.02281160147091	0.476752861416998	-4.24289346782049	2.20656198400653e-05	0.00259102736020292
TMPRSS4	116.962117565839	4.27962089175578	1.00829797120535	4.24440097468388	2.19178128725247e-05	0.00259102736020292
PER1	2136.8127987401	-2.1250254813564	0.501487381215652	-4.23744556882996	2.26077203669973e-05	0.0026267393821455
MTRNR2L8	61.7037414588574	2.78583205235034	0.657648963821599	4.23604720086818	2.27488976513756e-05	0.0026267393821455
RNF183	18.0481490041496	7.16099673860234	1.69361021099108	4.22824371991228	2.35522588499236e-05	0.00269702560846728
PTPRN2	40.1619072380336	-2.59293876531038	0.614022301588233	-4.22287392266287	2.4120676206483e-05	0.0027394761435822
MACROD1	20.1413734628469	7.31575227289597	1.73606221483087	4.21399199314333	2.5089618368876e-05	0.00282635570828574
MUC17	36.6839397087252	7.38004040248752	1.75362652785815	4.20844477729324	2.57134351282615e-05	0.0028732690091709
ITGB6	23.6998076271454	6.46037791750472	1.54457806704332	4.18261663515097	2.88173093105958e-05	0.00319434110246093
SCNN1A	38.65598081781	4.37787956249832	1.04972935964734	4.17048406073836	3.03953315380502e-05	0.00334252153802559
SNORD50A	1010.29824252481	3.4095875069045	0.818148216578889	4.16744477077979	3.08033111823753e-05	0.00336071401372434
SNAR-G1	31.7948285710444	5.48681821884856	1.31852539500629	4.16132919368033	3.16400603472278e-05	0.00342503653258741
ILDR1	11.8487380703793	6.55242347428451	1.57715613582206	4.15458135403263	3.25883656311872e-05	0.00350034414097465
HOXB5	32.2421841412821	4.80961727958678	1.15847305264967	4.15168679891704	3.30033724599558e-05	0.00351765176003959
APOE	326.557080647803	3.0831943765016	0.746226586424646	4.13171338651165	3.60069214899925e-05	0.003808487818056
CDKL5	11.3746170284999	6.50112838263155	1.57741443555934	4.12138258410593	3.76605401624788e-05	0.0039532154885705
KLF9	551.67804790874	-1.48458919982434	0.3611515440149	-4.1107098236941	3.94444654436604e-05	0.0040885115011789
SPTBN1	808.52226790465	1.85746496461535	0.452005835137434	4.10938271195234	3.96718141904169e-05	0.0040885115011789
SGOL1	14.355854882822	5.91767254617461	1.44037092192781	4.10843655344996	3.98346602669711e-05	0.0040885115011789
SELENBP1	55.1015391547254	4.13619323864713	1.01044107691132	4.09345317917052	4.24995926627558e-05	0.00432995849952312
HOXC10	18.3587269375243	6.19784076774551	1.52053520456067	4.07609159535129	4.57989843842629e-05	0.00463204910677625
KIAA1958	13.226594733111	5.82910140769133	1.43087050241209	4.07381478468172	4.62492674680697e-05	0.00464369456548966
TTK	10.2173844127809	5.41488921235822	1.33002538116634	4.07126757807414	4.67580012675624e-05	0.00466099903282982
VWA1	58.1047491393698	3.28412884261984	0.80781909734477	4.0654261002426	4.79447849419614e-05	0.00474516385825584
TSC22D3	10371.2855950628	-2.65286938897508	0.653655083653094	-4.05851565346809	4.93856236155916e-05	0.0048469370016485
ANXA2P3	38.0726250708878	4.74331232769537	1.16912087047266	4.05716162245715	4.96727088794809e-05	0.0048469370016485
IFI6	526.062660960847	2.49382527940617	0.616895453398204	4.04254118857383	5.28750207909746e-05	0.00512333068587233
DEFB1	17.9432252664198	5.41530879526878	1.34144697163743	4.03691603899825	5.41584403243146e-05	0.00521124548009516
TRIM15	12.7730173361284	7.14739763520797	1.77673040007778	4.02278119116726	5.75149246136767e-05	0.00549604686515245
TMPRSS11B	28.4019307272195	6.78793063246481	1.69216411574661	4.01139024832109	6.03622368477955e-05	0.00572862434084284
DLEU2L	12.5369592227201	7.12364716957214	1.77692086894519	4.00898390810214	6.09805713983099e-05	0.00574793739656451
RTFDC1	346.833625240152	1.76010934460975	0.43958455066535	4.00402912692376	6.22726924455805e-05	0.00579383988471454
KLK10	58.2805328125266	3.85740277787471	0.964168200259934	4.00075710527974	6.31401430854428e-05	0.00579383988471454
COL9A2	22.38923210119	4.09002822195075	1.02182591947936	4.0026663485251	6.26326007789604e-05	0.00579383988471454
PDSS1	26.306485891426	5.30228919680394	1.32527271108438	4.00090423084727	6.31008940313009e-05	0.00579383988471454
LAMB3	169.52341223118	3.52790709644808	0.884941000415385	3.98660147376164	6.70264686918568e-05	0.00601337343346909
PLXNB1	28.6840933097304	5.51598594893068	1.38302320526642	3.98835386704023	6.65333674719155e-05	0.00601337343346909
APBB2	12.7472509969607	5.67251427199557	1.42274156236779	3.98703068922448	6.69053741178019e-05	0.00601337343346909
XYLB	10.3112028634118	5.87611122157726	1.47453278451855	3.98506651277739	6.74612265895468e-05	0.00601337343346909
MELK	17.0154351340985	5.95647576554991	1.49501730827079	3.98421859907392	6.77025299957547e-05	0.00601337343346909
S100A16	157.177192466605	3.4894323922512	0.878783019720133	3.97075536730612	7.1645116177594e-05	0.00632076833439321
PNPLA7	23.903717341343	4.87792379061998	1.22890431220231	3.96932758896281	7.20757359147032e-05	0.00632076833439321
SGOL2	41.623767053486	3.81380313970251	0.967020975238981	3.94386806217931	8.01777809383546e-05	0.00698706498542039
MRPL35	38.1907256976754	3.50637551671926	0.890373896578561	3.93809334504662	8.21316449138637e-05	0.00711260044954059
YAP1	54.212593317738	4.04338706237488	1.02753385479117	3.93504023592161	8.31827593461401e-05	0.00715888393478333
PKMYT1	30.9278072441101	5.72323315458527	1.45593221160708	3.93097501996187	8.46020628436816e-05	0.0072360875479139
CMTM2	15.8765564787383	7.46715857057161	1.90340660462258	3.92304962714588	8.74351320796942e-05	0.00743252263862725
BCAR1	14.6228140357893	4.33082490608116	1.10517105879639	3.91869192701962	8.90308215262978e-05	0.00752201867724623
ZNF619	12.7178697556154	6.66226890444604	1.70175697921719	3.91493555531688	9.04283578748646e-05	0.00759378985887348
LOC643802	9.97879410515374	6.79583400342989	1.73999536088845	3.90566213921392	9.39677267119021e-05	0.00784347482722961
GJB3	23.5444263474713	5.21567677928263	1.34413706855775	3.88031615323206	0.000104320774156319	0.00865550087850271
SPATA7	8.31350275012078	6.03738119403278	1.55708062235984	3.87737224863976	0.000105590739515042	0.00870872194476442
MGAM	23.4160670600556	-6.24647319528076	1.6116318866439	-3.87586845795696	0.000106245072836519	0.00871083863445445
SNHG12	365.728405964369	-1.41085817986059	0.364209446122058	-3.87375504639649	0.000107171135821902	0.00873507798793104
LOC101927697	22.0723961942647	6.14635384111891	1.58773311034124	3.87115051080463	0.000108322879464064	0.00877732057224602
SLMO2	87.5636560215837	2.98267355442078	0.770897570077234	3.86909191336788	0.000109241458059483	0.00878845160806839
SDR16C5	21.2732182078023	5.46002350034956	1.41192520144998	3.8670770199033	0.000110147648215664	0.00878845160806839
CCDC74A	9.34698404498844	6.21119633583149	1.606410011907	3.8665074855068	0.000110405076746365	0.00878845160806839
TMEM198	12.738103492853	7.14344508004672	1.84814279349693	3.86520192334836	0.000110997331943704	0.00878845160806839
ANKRD20A5P	11.804534130745	6.54909056495406	1.69587773371928	3.86177047716233	0.000112568296424999	0.0088621949730954
POF1B	41.5935097692595	4.46463568700673	1.15826483589348	3.85458968333674	0.000115923884139779	0.00907480982282924
ADAMDEC1	40.9174300839076	5.0692497679228	1.31826666169247	3.84539025011419	0.000120360727508872	0.0093168616780052
LOC644172	21.4394512158327	5.21734519857273	1.35674158872151	3.84549662363424	0.000120308521218439	0.0093168616780052
MST1R	43.642135652393	4.5302256017409	1.17860068363112	3.843732372345	0.000121177151059769	0.00932794780602314
GPAM	15.4654451303248	6.93717038529015	1.80637360640033	3.84038515659795	0.000122841429159513	0.00940381680902878
SRPK1	184.061306426922	2.73164902295559	0.711993214791509	3.83662226859211	0.000124738106149802	0.00949654504841572
MYO5B	29.3625720260761	4.24424567188906	1.10802480138119	3.83046089455619	0.000127903460067994	0.00968431881257994
KRT8	67.1581041687958	3.52663471001487	0.922011817292592	3.8249343922408	0.000130806916199398	0.00979708449112899
AOC1	34.6045418004857	4.66166713470985	1.21850144897323	3.82573786731071	0.000130380970361117	0.00979708449112899
MUC1	314.273702905178	3.17641480454107	0.832154476888284	3.81709753748942	0.000135030799005649	0.0100293054711585
ACOT11	15.610498219859	6.46251363716718	1.69330654193996	3.81650544488142	0.000135355089716126	0.0100293054711585
MT1G	85.3058971203536	3.82903932622474	1.00413384435532	3.8132758374289	0.000137136909357801	0.0101072820003281
PRSS8	103.967960159047	3.45168740639875	0.911289716558693	3.78769489403805	0.000152051405134519	0.0111472183573751
DOCK1	28.8266485135154	3.23565371428923	0.85465521062813	3.78591702718478	0.000153142771262783	0.0111681380979849
CLDN4	471.650441115783	3.68227067109178	0.973380409949841	3.78297183038801	0.000154966958544658	0.0112420009298156
SMIM8	17.0486940429418	4.70929636813389	1.24586953750896	3.77992737309386	0.000156874110819695	0.0113210816641547
SH3TC1	194.672443920377	-2.00652326861041	0.5314919374706	-3.77526567601301	0.000159837215962732	0.0114160023937093
AMT	91.4164766644688	-1.97590802347873	0.523295569722823	-3.77589289457452	0.000159435494191883	0.0114160023937093
SNORD99	26.0699263663028	-5.31232910417424	1.40796830925717	-3.77304593380866	0.000161266582964998	0.0114590244798103
HIGD1A	119.643322482343	2.24217486485214	0.595962829877793	3.76227300167682	0.000168376108465453	0.0119031599943741
SLC6A8	32.7624121793583	4.15864734980652	1.10608862411278	3.75977770600642	0.000170064402729388	0.0119614840823269
TMEM139	19.5870863544379	7.28024210231448	1.94151036557861	3.74978276263017	0.000176987826733609	0.0123855723597015
CGN	78.9174698161375	3.91683781291899	1.04607222830395	3.74432826619398	0.000180877043844078	0.0125782533789752
GJB2	23.7273333375081	4.57034829582676	1.22131411749278	3.74215628098131	0.000182447987853411	0.0125782533789752
CCHE1	10.8026757684028	5.93351008881673	1.58559552899529	3.74213346361823	0.000182464558976185	0.0125782533789752
GALNT1	479.509790329116	1.50955990877402	0.40381029047883	3.73828984641281	0.000185276272840503	0.0126547674195426
ITGA2	82.1137353581	3.21218402909668	0.85930457754578	3.73812046744922	0.000185401110433541	0.0126547674195426
STOML1	20.2289368097195	4.31717014726991	1.15754682655953	3.72958574825126	0.000191794829705318	0.01302700568822
LARGE	8.83734605461134	4.72707318533011	1.26905047551654	3.72488981055387	0.000195400554687879	0.0131430586687148
PRAP1	12.8114507010083	7.15328485539941	1.91986120452607	3.7259385410443	0.000194589816820148	0.0131430586687148
JAG1	57.2365826153864	2.61594615369416	0.702743917799964	3.72247427182826	0.000197280016412786	0.0132053715334085
PDPN	47.2313679656739	3.43503572213183	0.924188772829595	3.71681178469065	0.000201752626566179	0.0134398288158701
NOTCH4	49.1062082462354	-3.01259394693562	0.811632792791863	-3.71176962499614	0.000205815271659121	0.013644863177554
PCK1	19.1587055185469	6.09355650516642	1.64257782499107	3.70975208142697	0.00020746230180381	0.0136885602561599
ELF3	321.96764494839	3.13205053643233	0.844905060884436	3.70698517671765	0.000209741214203544	0.0137733377440962
IRF6	23.2688131367599	4.46705402796817	1.20781884754271	3.69844702875461	0.000216922607252645	0.0141777341796823
MXD4	584.291986441354	-1.19215476171358	0.322702808346613	-3.69428071550307	0.000220510093256869	0.0143445439068881
CTSE	144.315803327465	3.68113961041667	0.996813154984678	3.6929083369423	0.000221703951240936	0.0143548128429645
ZC3H15	903.751992032108	1.64023755099883	0.444312856995842	3.69162747638919	0.000222823668047162	0.0143602081137743
AGT	55.346840202739	3.92970579531368	1.06489960258941	3.69021247238538	0.000224066822684573	0.0143734717366548
TRA2B	1126.13745205038	-1.24730915944046	0.338158214431335	-3.68853721781683	0.000225547037410303	0.0144017500016459
NDUFA9	119.857074114863	2.15199685146582	0.58621852778029	3.67098061471093	0.000241621667568947	0.0153573845221804
NES	16.1300103817716	3.97864301481686	1.08445581378456	3.66879218520862	0.000243699068342931	0.0154186953925098
DDIAS	13.1048995663404	6.7009375321204	1.83018333526072	3.66134769288883	0.000250891996044301	0.0158016340781356
CAMK1G	13.3607999567651	7.21525111709995	1.97271856700784	3.65751670703025	0.000254670664417222	0.0159670440097965
FOXM1	15.1738291343262	4.17109299593723	1.14289735607922	3.64957795531738	0.000262671518930682	0.0163944890374033
SERPINB5	17.8959069866883	5.24298355237376	1.44103377323784	3.63834883660872	0.000274391604769687	0.0170491931645237
TROAP	8.54535323466879	5.58765308245871	1.53780046548299	3.63353582462583	0.000279563610068775	0.0172930061656828
LOC388813	19.9336301418591	7.79315834719669	2.14714100890646	3.62955125670378	0.000283914353027185	0.0174840767801985
HS3ST3B1	68.1248049904222	3.47522561102107	0.958139623297186	3.62705552147191	0.000286671668935805	0.0175757639149315
FUT2	13.9377949793133	3.68479929445872	1.02065379242456	3.6102342653384	0.000305920578500191	0.0185815754276496
LAMA3	66.6072321893888	4.35021258440218	1.20500320368669	3.61012532671513	0.000306049093995978	0.0185815754276496
SPINK4	19.0811107248049	6.08515024040898	1.68599403896458	3.60923591648406	0.000307100228993343	0.0185815754276496
CXCL17	19.984714035014	6.41474987822522	1.77807551164298	3.60769260710298	0.000308932190060538	0.0186111496759949
CXCL6	20.8523285310832	4.66497927991594	1.29383414914393	3.60554657102114	0.000311496620128083	0.018684403326817
OVOL1	19.9477168722655	6.30460505218136	1.75017756759289	3.60226594656473	0.000315455388376508	0.0188403011264866
S100P	677.920148467413	3.25593439581209	0.904765281927949	3.59865089968315	0.000319872229826004	0.0190221013582365
ADGRE3	10.4310245472058	6.85952888845706	1.90755311446196	3.59598316631506	0.000323168698297394	0.0191360063402081
CYP3A5	55.1165721940904	4.31364090333456	1.20382365963364	3.58328304051388	0.000339302600609478	0.0199210882798514
ZNF823	11.6747842808192	7.02241573976276	1.95918153719302	3.58436194219347	0.000337903238864334	0.0199210882798514
AHNAK	5906.38314029547	-1.42285352348566	0.397820480183603	-3.57662210560146	0.000348062771470527	0.0203491888670701
ZNF595	8.63740833486938	6.09943804652368	1.70730016102424	3.57256338736859	0.000353503878707189	0.0205804611065832
BIRC5	45.4410028256397	3.16487384800143	0.887675946758578	3.56534821018664	0.000363373420109528	0.0208053806158579
ABHD17C	163.53505815549	3.59251098906956	1.00751942697118	3.56569897601818	0.000362887714065075	0.0208053806158579
TMEM241	20.5225702559259	5.43811039838382	1.52450456619096	3.56713290270503	0.000360908459641512	0.0208053806158579
TM4SF20	18.6690041756892	7.21140700989326	2.02134437857866	3.56762909196308	0.00036022592186266	0.0208053806158579
CDC20	58.2657904867712	2.99248331318986	0.840370820422791	3.56090816157127	0.000369574339840837	0.0210733417812125
RC3H2	148.349885357429	2.99528747045675	0.841904164356322	3.55775347987119	0.000374040095420567	0.0212405719760139
BCL2L1	203.084742509355	2.52624347623551	0.711141283153521	3.55237916301667	0.000381764317585021	0.0215029527823498
HILPDA	131.413010110597	2.84815699985761	0.801577435697658	3.55319008871389	0.000380589343492881	0.0215029527823498
PTPN14	22.5009743653433	3.05851547476444	0.861328484751343	3.55092804767441	0.00038387534708143	0.0215343190654263
UBE2QL1	15.6579401403356	7.44447336677954	2.09827376273798	3.54790375735597	0.000388310083493434	0.0216952601487299
ATP5EP2	50.6184395861635	2.90412891402407	0.819097960477942	3.5455208707021	0.000391837956632272	0.021717226908387
LOC100130992	13.9476776588031	4.96191213168828	1.39915722241771	3.54635780181601	0.000390595478520143	0.021717226908387
CROCC	135.833958204821	-2.60450588158598	0.736382987469291	-3.53689034905169	0.000404867718371251	0.0223499884691317
SERP2	8.44355083547372	5.14701033546495	1.4569515703852	3.53272575429816	0.00041129889315385	0.0226149105696022
PSME2	459.07668482075	1.77737470008968	0.504140530931696	3.52555406883263	0.00042259790094247	0.0230532146277908
TFF1	700.8841471193	3.67533446828444	1.04243127093314	3.52573313058273	0.00042231229493509	0.0230532146277908
SOGA1	69.8141470486337	-2.16974217552898	0.615998462751392	-3.52231751656929	0.00042779144237506	0.0231542118185501
SERPINA3	23.0899095849285	4.35021824673167	1.23488977187413	3.52275834314309	0.000427080580013699	0.0231542118185501
ATP8B1	18.5684144782567	3.95057294539874	1.12224248485004	3.52024896466707	0.000431141899952231	0.0232447555087086
BAIAP2L2	54.1798997035148	4.72831569783903	1.3444589450813	3.5168910996781	0.000436632881837182	0.0234495550803721
CBFA2T2	169.288499770281	-1.64878311207366	0.469188304082518	-3.51411810082905	0.000441216600574372	0.0236042363612297
MAMDC2	14.9813349485464	-6.32248578186793	1.8001208483296	-3.51225629531196	0.000444319292647078	0.0236788004573766
GAS5-AS1	12.9021497158616	7.16477717883223	2.04117652146873	3.51012129694535	0.000447902321813435	0.0237782933756588
PSMA4	389.09561887374	1.62121327853154	0.462678592546608	3.50397296232854	0.000458371894281965	0.0242412250655378
RHOD	16.5169670716898	5.68875460674651	1.62616674567957	3.4982603240784	0.000468303789491515	0.0246723091528305
CDKN2B	22.9730926749337	4.18441273831924	1.19681864520802	3.4962797037574	0.000471793877928501	0.0247620301991565
ZNF837	11.9709363476747	5.78787040053257	1.65677797967384	3.49344961819929	0.000476822948113815	0.0249315425247737
ZNF772	7.48691942327824	6.38067221347275	1.83126770295764	3.48429244024098	0.000493440018099933	0.0257034018450853
RPL13A	2171.58083528367	-1.37610822217915	0.395186403829557	-3.48217501625552	0.000497358513101618	0.0258104852342173
PTGR2	8.99146046967155	5.26290809716536	1.51285838549052	3.47878436451205	0.000503693716815158	0.0260417169410106
TNS4	22.6720098612274	3.96832045195749	1.14180748065362	3.47547245853201	0.000509954353259239	0.0262190073409601
TNFSF15	80.4559791119601	4.74508919876366	1.36550443242555	3.47497165595788	0.000510907331268709	0.0262190073409601
KLK7	16.6885740004632	5.50864233837783	1.58585636928722	3.47360734872463	0.000513511901778859	0.0262554277160438
TIMP3	449.19294946164	-2.0656130488472	0.595499124494622	-3.46870879214173	0.000522965981691926	0.0266405023614828
PRR15	27.9177181632385	3.94430796127816	1.13751378394942	3.46748146434202	0.000525359973043728	0.0266644241263513
HLA-DQB2	140.446137788315	-2.75441930033678	0.795162774049948	-3.46396912711077	0.000532267594544548	0.0268210560416014
TEAD3	7.01110841046775	5.28065619770036	1.52446352828799	3.46394393812142	0.000532317437315271	0.0268210560416014
EMD	929.606396413423	-1.14426660493241	0.330665255617986	-3.46049845120216	0.000539176335373251	0.0268785046446468
DNAJC15	146.465537469984	2.25334022995171	0.65135206179621	3.45948122699997	0.00054121700316516	0.0268785046446468
SPDL1	54.2366088616184	3.58332674547073	1.03495741133383	3.46229391299553	0.000535591918182634	0.0268785046446468
MMP12	309.83364505405	3.75001387600217	1.0837971034626	3.4600700297328	0.000540034922317989	0.0268785046446468
NUAK1	8.96358196039882	3.40551551896152	0.985824449772075	3.454484740918	0.000551345414957226	0.0271689066206083
GSTO2	8.8682740295223	4.12246223891615	1.19300553082807	3.45552651047204	0.000549219179031018	0.0271689066206083
CDC25C	10.9667484266782	5.91343458441234	1.71220146222982	3.4537025664674	0.000552946858185012	0.0271689066206083
AP2A2	271.917879326617	-1.48908432893158	0.431457735760789	-3.45128666265741	0.000557920640180735	0.0273164254075769
FUT11	22.1658455286746	-5.18966464809671	1.50525389277166	-3.44770053279243	0.000565380527542347	0.0274874125951816
PRSS22	74.759858363898	3.29039734241779	0.954299031359885	3.44797305067882	0.000564810389256077	0.0274874125951816
GLB1L2	11.3711803321586	6.9781200420842	2.02796272134701	3.44095084620156	0.000579673827497936	0.0280837781601797
MYL5	12.7957773920389	5.54693957577144	1.61270816153587	3.43951851182348	0.000582749929078671	0.0281344356003974
MAL2	86.5765681823388	3.27542074818058	0.953803977381804	3.43406069365702	0.000594611040074009	0.0285084102811954
TEAD4	15.0030610202807	4.08123960676047	1.18829445522873	3.434535597471	0.000593570105270336	0.0285084102811954
PCDH17	22.2771361347628	3.29485712206223	0.960143833695194	3.431628685654	0.000599968406453705	0.0286660766890432
NEK2	10.1576277828027	5.8192642870029	1.69694180605065	3.42926567443481	0.000605216785364993	0.028817470027551
PIR	10.5868455449701	5.8715029386903	1.71319431074054	3.42722533099722	0.000609782843697861	0.0289354489119095
ARHGEF9	147.864273558893	-1.7809900369215	0.519973408179002	-3.42515599626277	0.000614446509454285	0.029057238344705
C17orf58	18.8790111721978	3.83212488975743	1.12001763676516	3.42148620161499	0.000622798851418289	0.0293520438273871
DIXDC1	21.4305443566769	3.35100698303772	0.980082299656385	3.41910774657656	0.000628268431718601	0.0295094487792981
MICU2	86.1762885754209	2.27915379745373	0.667483342381575	3.41454782874691	0.000638879755506956	0.0299064793658932
PRIM1	6.0639260191404	5.58061309782455	1.63916210991657	3.40455227952322	0.000662726132261384	0.0309182939010563
LMNA	5543.29224637079	-2.06756724325878	0.609100561680772	-3.39445959063553	0.000687641871925143	0.0318661062789123
ZNF45	7.9861900744229	5.47315767624313	1.61230103412582	3.39462517259418	0.000687226168852074	0.0318661062789123
HOXB9	20.0544839492529	7.79966998659995	2.30012635469833	3.39097457436112	0.000696445618326817	0.0321665016251213
PPP1R16B	214.942061457374	-1.71237950667013	0.505281776201124	-3.38895956142406	0.000701583562105586	0.0322961522808472
HIST1H2BH	9.33391640207173	6.69729339453337	1.9768126063659	3.38792527575257	0.000704234475870338	0.0323108374094682
LAMC2	77.3450510276069	3.45712082045547	1.02102570560883	3.38592926844483	0.000709376651840695	0.0324393494650319
KLF5	380.520381770532	2.99306701418815	0.885971996154929	3.37828625191078	0.000729391116447833	0.0332448793075697
CEP19	14.8073360264687	4.1389734216403	1.22820195888254	3.36994530232315	0.000751831057636338	0.0340472892067509
HOXA10	17.2516678867072	4.6995621012037	1.39456348167976	3.36991622320631	0.000751910399629459	0.0340472892067509
CXCL1	729.26635715909	3.28099557222175	0.974380882411468	3.36726184949535	0.0007591856603666	0.0342647443323766
SNORD26	127.495788006611	3.3252713852027	0.988514277889974	3.36390830115336	0.000768470717125969	0.0345712021314852
CD200	10.0718497247923	5.33970403889109	1.58810115519903	3.3623198506029	0.000772905399127462	0.0346581786741428
RBM26-AS1	5.92832389511153	5.55183256302959	1.65276255277182	3.35912291437067	0.000781902812460814	0.0349485334498614
FAM160A1	12.794240350091	6.66093343750649	1.98539001958543	3.35497477664231	0.000793722213145034	0.0353627491489955
NFATC1	327.036224726717	-1.70462384398563	0.508831576178526	-3.35007480626076	0.000807897386678188	0.0356728384022907
PIEZO1	292.409408358913	-1.61569542433037	0.482179010566401	-3.35082073031851	0.000805724443490766	0.0356728384022907
MSX2	12.5650888155113	5.72832349395765	1.70999808294744	3.34990053560998	0.000808405835617731	0.0356728384022907
GTF3C5	63.2750168616463	2.71198324579136	0.810280226238218	3.34696955198071	0.000817001836116009	0.0358239792443779
FFAR3	12.3981588765743	7.11117208036214	2.12422261289864	3.34765859151574	0.000814973427096722	0.0358239792443779
XCL1	53.0630488013926	-2.23412014047685	0.668449165065378	-3.34224389413119	0.000831040049201616	0.0362103488104956
SESTD1	135.280279637949	1.88928707794055	0.565180360523502	3.34280383732829	0.000829365052445529	0.0362103488104956
RNF144A	99.3189996867312	-2.79078828835537	0.835390745607744	-3.34069811406048	0.000835680350902467	0.0362983916680394
MANEA-AS1	8.36871786599137	6.05267582802159	1.81504161486667	3.33473115902426	0.000853819022751419	0.0369703636851364
IFFO1	326.449987971082	-2.00317961900047	0.600862492634534	-3.33384034376543	0.000856558084161073	0.0369734230969963
KCNC4	11.6834809969406	5.36384159676258	1.61230819581002	3.32680911174541	0.000878465282172447	0.0378012886639175
EPCAM	408.488369788849	3.43901784143308	1.0340698566437	3.32571133307682	0.000881932143416456	0.0378329776445152
PLCL1	66.3355392028416	-3.13184055281944	0.941999714538918	-3.32467250730791	0.000885224503744222	0.0378570084070369
C6orf132	105.458840652041	2.65641695181966	0.799394399947811	3.32303672879506	0.000890431895622776	0.0379625364484591
USP20	255.648101947746	-1.37171544093894	0.413293547583862	-3.31898586115867	0.000903450036830864	0.0383993978844431
ZNF528-AS1	53.6962123315539	-2.18648421938453	0.660261802662834	-3.31154128645098	0.000927835477388335	0.0392503058608873
EFNA1	78.2894228100773	2.87441212324562	0.868100968475777	3.31114954092558	0.000929135415875507	0.0392503058608873
NDC1	25.1872454141056	2.81530843878994	0.85126182080861	3.30721802619515	0.000942275224616005	0.0396807934490823
ANLN	23.8765605448879	4.08368886358678	1.23527022767587	3.30590730035658	0.000946694021113297	0.0396807934490823
ZRANB3	13.5103997684448	4.24919339478887	1.28547420615362	3.30554543564375	0.000947917337734285	0.0396807934490823
EVA1B	87.604411485353	-2.17965780291111	0.660423863077592	-3.3003922552917	0.000965497785499244	0.0401886913899263
LINC00173	11.1062608907371	5.13305582722018	1.55533499103767	3.30028955613965	0.000965851200407438	0.0401886913899263
FKBP5	758.091935961478	-2.22052977079161	0.674018734893168	-3.29446298127539	0.000986099323222227	0.0408324146046049
PLA2G10	9.48731004485052	5.21794311547157	1.58400529091653	3.29414500405638	0.000987215566725075	0.0408324146046049
CDHR5	20.4982438821426	6.14362603896854	1.86874748895099	3.28756350191391	0.00101058394653866	0.0416745570334516
POLQ	12.1775410490221	5.58304437339958	1.69986691938764	3.28440086086904	0.00102199446969664	0.0420200456145894
KIAA1456	15.357995603446	-7.63936178986082	2.32793166354958	-3.28160912516327	0.0010321657666446	0.0423126889426852
ZNRF3	7.42453559533259	5.86880924969259	1.78993170405963	3.27878948475069	0.00104253375257743	0.0426116450610999
FAM117A	300.117452970055	-2.06383359225687	0.630189330460613	-3.27494213643444	0.00105683618073157	0.0427646080195361
MADD	266.852605060013	-1.34937192445504	0.412054552194588	-3.27474097123386	0.00105758897863657	0.0427646080195361
SEMA3B	45.3885769549234	2.76580968304238	0.844713158296001	3.27425902613108	0.00105939452607117	0.0427646080195361
HJURP	32.0428209155534	3.10653658507021	0.948762328946436	3.27430431235597	0.0010592247455413	0.0427646080195361
CCL7	9.08126696170511	6.16922395809168	1.8845135698696	3.27364262944446	0.00106170793581989	0.0427646080195361
MTFP1	165.79766784183	-1.67512389151218	0.511874494930473	-3.27252853600316	0.00106590112183234	0.042809060707562
NID2	9.50928975498013	4.10328630823625	1.2545577026508	3.27070353126546	0.00107280312801335	0.0429617345137371
MME	11.4069864928232	4.46312051438556	1.36631049167179	3.26654925186483	0.00108866868654802	0.0434714504922462
PEAR1	6.33918661799918	5.141458925582	1.57439134783229	3.26568037398137	0.00109201432838903	0.0434797429142481
CREG1	134.224588965491	2.34513329283852	0.718600704471621	3.26347202033829	0.00110056050749813	0.0436944595756277
ICA1L	23.7235264746876	-3.90749296892426	1.1993955979738	-3.25788503436681	0.0011224587018532	0.0440174527685237
CCDC107	443.057507790839	-1.58759412308156	0.487388368162303	-3.25734922453644	0.00112457984122816	0.0440174527685237
FAU	6007.59215725844	-0.961853531795223	0.295230708533417	-3.25797250757996	0.00112211276833869	0.0440174527685237
RNF139	187.899234806385	-0.929811961796376	0.285448015234801	-3.2573775684919	0.00112446754170961	0.0440174527685237
RAB15	31.608160654746	3.72435201009898	1.14261688780416	3.2594932298404	0.00111611444316961	0.0440174527685237
LINC01137	6.42975312382517	5.66339580420363	1.73952741415765	3.25570942895779	0.00113109443568731	0.0441477309884038
LRRC1	11.495732544173	4.35192266643478	1.3371644034276	3.25459057635647	0.00113555942738115	0.044197504005037
LINC00260	142.311104401306	-3.78816750591074	1.16501687804179	-3.2515988199914	0.00114757874996932	0.0444123489918693
POLR2A	1064.02793961893	-1.32426049718288	0.407369125703915	-3.25076303928193	0.00115095743461852	0.0444123489918693
METTL12	55.0192478379521	2.45610144596706	0.755898442061753	3.24924792709973	0.0011571058015347	0.0444123489918693
FAM210A	65.0361188943712	2.72415657449411	0.837876991315483	3.25126074916693	0.00114894431226806	0.0444123489918693
CMYA5	7.73164234975346	5.92543511357677	1.8232856934354	3.24986651017493	0.00115459191684661	0.0444123489918693
BMP4	64.8892898458293	3.74614404552358	1.15493443447005	3.24359888640998	0.00118029832317334	0.0451773855411319
PBX4	198.682284611325	-1.97000652209695	0.60767902705516	-3.24185373262542	0.00118754955132718	0.0453297151052049
NICN1	27.0650982048781	3.87220202189962	1.1953946508045	3.23926664662053	0.00119837482497043	0.0456172570735995
AARD	10.4286787665735	-5.8132084835149	1.79599763185598	-3.23675732105924	0.00120896174868105	0.0458403323980812
FOXQ1	75.9079818113953	3.03009238478868	0.936279586715514	3.23631149047935	0.00121085173626571	0.0458403323980812
GDA	18.0304659332354	6.33932995892217	1.95997055296536	3.23440061348422	0.00121898338152211	0.0460224352435161
VAV2	138.065450983242	-1.71568181529441	0.531258283507019	-3.2294683557094	0.0012402060545751	0.046696454054871
AMICA1	826.921339348367	-1.22011981069565	0.378514248309888	-3.22344486672202	0.00126658678083083	0.0475122828625703
PTPN3	16.2745014966125	3.96749038379164	1.23277171770272	3.21834961560043	0.00128930559730993	0.0475122828625703
CMTM8	27.9901063234771	4.15729231528893	1.29015160711593	3.2223285173301	0.00127153253264684	0.0475122828625703
TACC2	15.7702058159549	4.99609713761965	1.55137575036088	3.22043008372243	0.00127998410215489	0.0475122828625703
FGFBP1	7.84724594007787	5.95005624677814	1.84844883915802	3.21894559412767	0.00128662894407278	0.0475122828625703
ELOVL7	17.0725814440746	5.99105684218495	1.85978392303083	3.22137253042898	0.00127578199647391	0.0475122828625703
KCNE5	8.96008799018061	6.6369363642122	2.06067476881848	3.2207587847633	0.00127851706755859	0.0475122828625703
TIGD6	9.59558285125901	6.73973144228193	2.09362895001293	3.21916232684894	0.0012856568285582	0.0475122828625703
LINC00892	46.8908445670856	-4.03025178753066	1.25316900386773	-3.21604809494318	0.00129969048676558	0.047767934707225
WDTC1	197.028243732831	-1.22969058362021	0.382618680551903	-3.21388015307162	0.00130954319994067	0.0478760701276463
GGT5	9.36937030893888	5.41345299158579	1.68436968501211	3.21393399546184	0.00130929766833825	0.0478760701276463
CALCRL	9.88799050201743	4.85427485573988	1.51186006750502	3.21079639582699	0.00132367683981091	0.0482654376116314
LILRA6	85.6483243452391	2.76388194991535	0.861364155171054	3.20872645247989	0.00133324272004732	0.0484866433831382
ATG16L2	694.300644671724	-1.67150104014467	0.521345098019829	-3.20613168991778	0.00134532404565998	0.048752510272629
TMX2	82.4374865948367	2.422223386427	0.755611308247424	3.20564734803287	0.00134759031714903	0.048752510272629
SUN2	2010.64707732368	-1.40437975445716	0.438552615898896	-3.20230618526494	0.00136332006293703	0.0487651962170017
TIMMDC1	220.473662014711	1.16216903618146	0.363008382397241	3.20149366388375	0.00136717081922538	0.0487651962170017
COPRS	79.8177189259665	1.82118363353433	0.568924970114898	3.20109632939215	0.00136905754390976	0.0487651962170017
RCAN1	104.537098955753	1.9133984018533	0.597412202260717	3.20281104840619	0.00136093242328745	0.0487651962170017
IFI27	247.954158458761	1.97741975734639	0.617489019151288	3.20235614888223	0.00136308359879863	0.0487651962170017
ABCA3	12.5558112732123	4.6631805310202	1.4550663333646	3.20478896672523	0.00135161540054085	0.0487651962170017
CAMK2N1	218.321385518932	2.6281885437378	0.821883670168344	3.19776221274658	0.00138498432670294	0.0490801606925729
LOC399715	8.38666764376118	6.05856418309744	1.89419876014877	3.1984838711549	0.00138152260779422	0.0490801606925729
LYVE1	82.6073369813337	-6.25672464489984	1.95929315036941	-3.19335809637276	0.00140628436058248	0.0497078471944664
PCSK7	368.740497046331	-1.99011953209212	0.624374932723748	-3.18737897341667	0.00143568527564485	0.0504913438997412
GPER1	6.84586179047012	5.25569227392543	1.64891276513489	3.18736829810125	0.0014357382719759	0.0504913438997412
GATA6	14.3428553944149	5.20320009664834	1.63359104293313	3.18513015797758	0.00144688915828141	0.050708965164627
MC1R	7.94058471881517	5.4825197444788	1.72154049778363	3.18465917678799	0.00144924582889667	0.050708965164627
CEL	17.3631107456539	7.59169378291579	2.38599678002831	3.18177033869497	0.00146377841408426	0.0510884476210365
NF1	104.545045719808	2.03155134075005	0.638815875076819	3.18018292908853	0.00147182109295359	0.0511116618144484
LINC01559	9.54631586204199	5.32360830716963	1.67369352181994	3.18075456334494	0.00146892020342598	0.0511116618144484
FOXJ3	203.876714112061	-1.45465285641555	0.457935517830897	-3.17654516798742	0.00149040578703003	0.0511164915472477
AKNA	1612.93727209522	-1.37012611082941	0.431316414001746	-3.17661481536815	0.00149004794959196	0.0511164915472477
MUC5B	18.5870294914515	5.27570070710881	1.65972151372231	3.17866621809151	0.00147954359694385	0.0511164915472477
PPFIA3	6.22526827060265	5.60411895191664	1.76316994213091	3.17843380720504	0.0014807302365403	0.0511164915472477
CKMT1B	12.1567498035966	7.0764295428774	2.22711584169952	3.17739625859666	0.0014860384385842	0.0511164915472477
USP22	497.860311431463	-1.12231344044015	0.353553771843404	-3.17437835435467	0.00150157816770406	0.0513725113375494
C7	19.325676674051	-4.7325300747847	1.49182138131858	-3.17231682964737	0.00151227923967701	0.0514057485477405
FGF23	25.5456260533709	4.70862025588812	1.48441013485252	3.17204803802821	0.00151367966277989	0.0514057485477405
LOC401010	11.2150591563935	6.96400169448826	2.19445288426164	3.17345692151027	0.00150635253890804	0.0514057485477405
KHNYN	438.085675239603	-1.41208739174769	0.446025852162003	-3.16593171652032	0.00154587077688216	0.052242891425559
PROM1	16.0022079218146	6.99002982236595	2.2074511496599	3.16656149942113	0.0015425272534747	0.052242891425559
PKIB	19.5709248274384	3.63230567450473	1.14875791032049	3.16194181722009	0.0015672087436466	0.0526302459058434
REG1A	28.7890522906309	3.9377965044997	1.24548398048149	3.16165969712224	0.0015687277395434	0.0526302459058434
PBK	10.6394418694382	5.05978370962805	1.60015526547993	3.16205796948742	0.00156658374827251	0.0526302459058434
IGSF3	7.44420701715621	4.41043378401657	1.39583140771256	3.1597181147	0.00157921846398875	0.0527268699687423
GJB1	25.0038714347236	4.53599909107612	1.43527061169471	3.16037899342215	0.00157564038620051	0.0527268699687423
MTRNR2L6	25.1967593873234	3.05312958148198	0.966526881672286	3.15886670032338	0.00158383915193284	0.0527540271374555
SERPINA1	221.312946891445	2.27872472227004	0.722338524931278	3.15464930032195	0.00160691136183737	0.0532926869567829
LINC00884	10.6798384791248	6.89306141592732	2.18514804388223	3.15450545111846	0.00160770374912928	0.0532926869567829
NFIB	54.5570942649783	1.96563963671721	0.624149589544527	3.14930854661241	0.00163657303556285	0.0540270216771297
POSTN	74.2038336313036	2.71551040651042	0.86230895308008	3.14911540325644	0.00163765510279983	0.0540270216771297
S100A14	164.146553995407	2.56520129914078	0.815535760886378	3.14541853609552	0.00165849376572928	0.0545845359096077
HERC4	142.902294609997	-1.63111200561501	0.518904343256187	-3.14337705361953	0.00167010557906974	0.0548364523781763
ALKBH4	15.5186379464718	3.44828858457575	1.0972644317123	3.14262313159522	0.00167441271434234	0.054847902056566
TMEM176A	334.162237380504	2.29870857932627	0.731787203637476	3.14122543807837	0.00168242474250377	0.0549803708305005
PI3	115.499661398322	3.49218110880349	1.11199383356593	3.14046805242149	0.00168678103912948	0.0549930307721838
IL2RA	251.189559706266	1.64732194320336	0.52473322670596	3.13935131103572	0.00169322319308623	0.0550734755009457
HERPUD2	444.122529453295	-1.13416105809765	0.361444093076119	-3.13786026614854	0.00170185987731104	0.055224755175695
RPL36	4967.33079960312	-1.08505783119653	0.346011487519511	-3.1359011776606	0.00171326924010669	0.0554650901656969
SF3A1	831.499708575451	-0.93842554682748	0.29951711316995	-3.13312831075199	0.00172953817057806	0.0558612608194164
CTSL	1018.32571966817	2.74454462959833	0.876500849645266	3.13125153353712	0.00174063006294053	0.0559586314433968
C6orf223	15.9090229513787	7.46756691200597	2.38442085674145	3.1318157995863	0.00173728835154223	0.0559586314433968
FUT3	23.0692273160663	4.82086929742126	1.54072732380986	3.12895683935842	0.00175428074279646	0.0562669304911752
GNG12	47.9110469997774	3.15733936435522	1.01046359294929	3.12464435768509	0.00178020147886317	0.0566387874766022
PTPRB	21.9071400301288	4.34526420141022	1.39075477490951	3.12439279720822	0.0017817243293903	0.0566387874766022
RGS6	8.73072601469367	5.65199829743679	1.80903882518454	3.12431011360976	0.00178222512556283	0.0566387874766022
KCNE4	9.38638724746696	5.71138490740026	1.82740224737642	3.12541199705759	0.00177556187789775	0.0566387874766022
PRRC2B	836.431487939451	-1.31544726086666	0.421670203487881	-3.11961160638297	0.00181089643676164	0.0572871712962769
SNORD6	6.84208018919464	6.24596784268437	2.00179418084785	3.12018483340726	0.00180737591869476	0.0572871712962769
CXCL10	8.71121715540873	4.58801182523317	1.47133802283205	3.11825817999464	0.00181923362986129	0.0574198204450069
ZFP36L2	5848.78530700594	-1.67817856951923	0.538373208308763	-3.11712868251939	0.00182621839274657	0.0575092773861285
KATNBL1	26.1379950722435	2.83746909384939	0.91071392125611	3.11565358519588	0.00183537743701969	0.0576379041398096
MUC4	49.2380002180773	3.73729856031383	1.19972375813046	3.11513257530025	0.00183862251947141	0.0576379041398096
RBMS2	20.9750670854187	2.59952334846757	0.834696234264086	3.11433458275926	0.00184360299559863	0.0576635736049992
LOC284023	9.13453822378091	6.17652724505541	1.98372554856788	3.11359968596182	0.00184820063622145	0.057677180215055
PTGER4	496.07359157671	-1.39469055390474	0.448160422135304	-3.11203418467789	0.00185802982356032	0.0578536207533747
EPHB1	6.17930266563924	6.09703102190966	1.96011260567164	3.11055140621397	0.00186738388811227	0.0580145093131921
CCT6A	302.729010428935	1.3733955694906	0.441839784812839	3.10835650545223	0.00188130978997109	0.0580566335185733
SRP72	495.339345091326	1.4262600336256	0.458792720880081	3.10872419878344	0.00187897026855032	0.0580566335185733
CCDC102B	4.98748893096175	5.79928564687609	1.86552345534017	3.10866402149772	0.00187935297542656	0.0580566335185733
RPLP2	13049.3407547057	-0.889401174208646	0.286948219188201	-3.09951801312736	0.00193835790793689	0.0596721303516767
BLZF1	16.6402911892964	3.78783420149031	1.22230772477967	3.09892028390239	0.00194227271857724	0.0596721303516767
HIST1H2AJ	10.8628195834795	6.9125521748893	2.23331199253925	3.09520219207251	0.00196678772181258	0.0602916165341483
PTPN11	174.424466396129	1.36684027186573	0.441760954362859	3.09407216361412	0.00197429458405789	0.0603881363282695
NSDHL	48.749594210254	2.22430650829977	0.720224855662476	3.0883501045709	0.00201271201063156	0.0614211306793242
ERN2	9.49550494088433	5.02159817874625	1.62630865584102	3.08772763442583	0.00201693233682827	0.0614211306793242
TBC1D10A	165.93447546069	-1.89441986951909	0.613892684437584	-3.08591373955639	0.00202927683551813	0.0615076845235202
SLPI	104.991804567286	3.24421050470713	1.0517079862879	3.08470654117392	0.00203753083114144	0.0615076845235202
EARS2	13.3719230695781	4.27728888892631	1.38609934638323	3.08584583066654	0.00202974033434565	0.0615076845235202
PARS2	7.11475275012716	5.8125777058398	1.88401942710017	3.08520051451187	0.00203414966337302	0.0615076845235202
RAB23	10.1136911286117	4.56009445368708	1.47916857045316	3.0828767895535	0.00205010016248876	0.0617525822857485
SLC35F2	53.7332662577085	2.87359420333433	0.93287042338109	3.08037872282336	0.0020673753020159	0.0621378572336928
TMEM144	16.694183350276	3.90220266655743	1.26723041663513	3.07931581765446	0.00207476613618244	0.0622250207423027
RAB1B	178.830830180081	-1.35899839374071	0.442875662614422	-3.06857772612329	0.00215080370289493	0.0637025557218305
SGSM2	368.773634394299	-1.2262875598146	0.399642036953181	-3.06846489214112	0.00215161608432601	0.0637025557218305
GALNT5	17.3622009424637	3.59633657079698	1.17226221838149	3.06786017190108	0.00215597474162955	0.0637025557218305
RAVER2	8.3201572835847	3.81185204041133	1.2415092606734	3.07033717843053	0.0021381723372387	0.0637025557218305
BRIP1	10.2959861864925	5.43858428938803	1.77278061215834	3.06782703516067	0.0021562138159309	0.0637025557218305
KCNJ11	6.79208594711725	5.73838624907021	1.86958171580221	3.06934230291611	0.00214530631233619	0.0637025557218305
AKR7A3	11.0533744062491	5.94693906189508	1.93687344290324	3.07038081588904	0.00213785992372862	0.0637025557218305
PPP2CB	136.279612127865	1.39607642501705	0.455184528493028	3.06705596879362	0.00216178375781798	0.063731224996438
MCM9	40.8174677075629	3.64711197729243	1.19019094598134	3.0643082856636	0.00218173958468149	0.064182980223666
TMEM170A	316.276888576815	-0.942907581437107	0.307970539560612	-3.06168110359638	0.00220097801584672	0.0646117614143478
OLFM4	305.256753196622	5.64108273988921	1.84692650781393	3.05430817957459	0.0022558022103485	0.0660811742634014
RFC2	23.9735479697494	4.1129354098774	1.3474531513797	3.05237729836175	0.00227036530790112	0.066367471954173
SH2D4A	44.8019329449497	3.38964332922833	1.11123090126522	3.05035013458405	0.00228574722717499	0.0666764496415509
KHDRBS3	11.9291611179965	5.16023764450193	1.69274663147618	3.04844065174826	0.00230032344805335	0.0668428625697122
CASC15	8.27811127828572	6.52721430760432	2.14123622157777	3.04833919855641	0.00230110027755144	0.0668428625697122
PIWIL4	12.6292377066107	4.70350023302026	1.54339462702576	3.04750330904305	0.00230750985499498	0.0668888212360051
NLRC3	358.52660510444	-1.69741692746589	0.557484665536472	-3.04477778923739	0.00232852281794402	0.0672166920113173
ASB13	13.8387349775696	4.60668734085068	1.51268726829063	3.04536663817917	0.00232396817992457	0.0672166920113173
IL24	25.6135901995299	4.19629113067597	1.37896372416602	3.0430757946253	0.00234173343239027	0.0674575019525978
RINL	239.236013194555	-1.41262302028029	0.464510933462786	-3.04109746082749	0.00235717517993725	0.0676211579569577
UBE2E2	43.0532753089278	2.41191453034845	0.793036799142671	3.04136520897379	0.00235507984913473	0.0676211579569577
MSLN	10.2193295439246	5.43146549610872	1.78653458170209	3.040224102986	0.00236402173273612	0.067677448613206
LY9	235.142827271069	-2.08906022956628	0.687628962527845	-3.03806317565003	0.00238104031719541	0.0680241126496074
MIR4435-2HG	134.77034247596	2.18599237661684	0.720567859778227	3.0337078554817	0.00241568236205375	0.0688718000177299
TLR3	6.44199792009978	6.15927082632652	2.03493822898738	3.02676058594244	0.00247189656099674	0.0703297715588722
FAM118A	140.153428192625	-1.67318913673773	0.553054598032486	-3.02535977946874	0.00248337525477452	0.0703673773622818
CD2AP	188.145857640347	1.31417361849788	0.434350248267401	3.02560807491201	0.00248133708647509	0.0703673773622818
NOTCH2NL	99.5392047300625	-1.80771315173403	0.59773396405717	-3.02427712065084	0.00249228032569271	0.0704755840669352
MTRNR2L4	24.0939410925804	3.59004032269276	1.1881220576658	3.02160901696059	0.00251435082697587	0.0709548779197102
GTSE1	45.3702424748973	2.93860654589673	0.972790795665806	3.02080011343596	0.00252107729378025	0.0710000954931283
CCDC43	84.680122405168	2.62820804768713	0.871377496494764	3.01615322665487	0.00256003856107533	0.0719511040613789
RSRP1	639.5589876792	-1.6928494181835	0.561394954425303	-3.01543397360324	0.00256611802515789	0.071975974406048
HECA	477.611958241464	-1.07774169117359	0.357607032278545	-3.01375978069168	0.00258032025396231	0.0720824948364955
HLA-E	6775.18366833122	-0.986911952111497	0.327425263041993	-3.01415945410701	0.0025769232965052	0.0720824948364955
ADGRE5	3197.96866611487	-1.28659294552439	0.42720078125317	-3.01168209887219	0.00259804522451087	0.0724316189754981
NANP	6.70381147146306	6.22039646706044	2.06707495186726	3.00927475389383	0.00261872177366472	0.0728614636463822
RGS4	12.9754003489577	4.36073097893212	1.45080525698809	3.00573144322975	0.00264942882142374	0.073568107714724
LRIF1	48.7096053114681	2.36110881298388	0.785962458336689	3.00409871736193	0.00266368882160827	0.0737411334098283
MMAA	6.69540163902632	5.72120120272791	1.90465440507926	3.0038001579031	0.00266630397216542	0.0737411334098283
ESCO2	6.65530735945243	6.20643608875502	2.06915355960241	2.99950482647967	0.0027041883926803	0.0746399091015503
SERTAD1	323.927890916107	-1.44433704102135	0.481855327631129	-2.99744956255215	0.00272248904785923	0.0748468417601934
TTLL4	36.6789565766997	2.60819264525527	0.870039898636217	2.99778510082537	0.00271949361161262	0.0748468417601934
IGSF10	6.48847198028625	-5.97588838590722	1.99546130486288	-2.9947402995709	0.00274678599190908	0.0751246492505102
KIAA1462	11.1410541467104	3.54133033169109	1.18256089001084	2.9946283202877	0.00274779448323381	0.0751246492505102
FANCB	11.9798032519051	3.79678720371466	1.26791597606301	2.99451010586996	0.00274885949552603	0.0751246492505102
NDST2	251.999729385429	-1.49303865169408	0.499603990650135	-2.98844420708327	0.00280401690279298	0.0761927165820019
PPFIA1	458.496844526004	1.44908178548066	0.484870250191887	2.98859702138291	0.00280261503654861	0.0761927165820019
BCO1	8.03393491614828	6.48299173974871	2.16938671580991	2.9883983766022	0.00280443746079828	0.0761927165820019
BRD2	2735.92669132308	-1.07104525151326	0.358645648841693	-2.98636064586976	0.00282319477801679	0.0765522247440325
MVB12B	142.287635999671	-1.97045778128582	0.660887044222372	-2.98153489088948	0.00286807362854121	0.0776172425723966
LINC01207	6.00127015828589	5.08384205600799	1.70584373500124	2.980250741434	0.00288012526039462	0.0777914534269549
VDAC1	352.928848377515	1.17016589799986	0.393425194758379	2.97430340911063	0.00293654555317749	0.0791610412156174
GSPT1	661.819060689802	1.18829148143735	0.399787488985366	2.97230782397206	0.0029557018100622	0.079241824260202
CA12	95.3677967708462	3.57744801089696	1.20387495667208	2.97161095599682	0.00296241808363053	0.079241824260202
B3GNTL1	12.8906578693057	4.34824266685665	1.4628475793454	2.97245094311358	0.00295432417749484	0.079241824260202
LOC101929125	12.7488320865507	7.59180589430317	2.55432095926942	2.97214250493978	0.00295729386338037	0.079241824260202
TCF7L2	232.116836930193	2.4271794192862	0.817279743675006	2.96982696325259	0.00297967535118927	0.0794771744568177
ZNF814	10.5602428912496	6.38351794489723	2.14968263390405	2.96951645057675	0.00298268841783669	0.0794771744568177
AXL	162.265652597248	-1.84258749067225	0.621487687716351	-2.9648012777901	0.00302878509436094	0.0804526309874336
IKBKB	234.110963428722	-1.81522484978037	0.612303061021806	-2.9645856199888	0.00303090887524829	0.0804526309874336
A1BG	138.267046632042	-2.19877973367087	0.741987679331187	-2.96336421064674	0.00304296287038231	0.0804792497103163
APOC1	179.071802206883	2.8627180334295	0.966055153976381	2.96330703443407	0.00304352820786704	0.0804792497103163
ARHGEF38	12.5330528688931	6.6369935616629	2.24107755864831	2.96151890685387	0.00306125697683886	0.0807938603258651
PCDH7	23.3589269517419	3.75383307662506	1.2683265718994	2.95967391978824	0.00307964816661391	0.0811247243281412
HR	12.4067111423147	4.02014852500376	1.3587277011273	2.95875952309528	0.00308880034211959	0.0812114184827495
IP6K2	335.338253219206	-1.07012438769896	0.361770450447003	-2.95802044190374	0.00309621590557427	0.0812522113402217
GGTA1P	116.498173757051	-3.00864852680256	1.01819020947947	-2.95489830759685	0.0031277212719872	0.0819238297630522
CIRBP	1658.4054261323	-0.832450796958153	0.281890062459041	-2.95310444680578	0.00314595499983798	0.0820910592801413
PDZD3	9.64741097539993	6.74517496686983	2.28387128615477	2.95339540707056	0.00314299096097264	0.0820910592801413
AREL1	153.569406336995	-1.44629004718129	0.490226429959629	-2.95024902533386	0.0031751789395759	0.0825427380614702
CDX1	40.3464054592457	7.33737943278785	2.48695496493633	2.9503467236994	0.00317417496700032	0.0825427380614702
C19orf33	187.214019142279	2.32054877301147	0.787404492815445	2.94708602019035	0.00320783954499805	0.0832356268454925
H1F0	123.843236481205	2.08915232773581	0.710446725821842	2.94061785606667	0.00327558365302011	0.0848345553200873
HOXA11	8.29245461074281	6.52398470208565	2.22074422107696	2.93774701299091	0.00330606684957222	0.0854642952755088
CAPNS1	1067.88689980587	-0.782051941026341	0.266477100167845	-2.93478103947301	0.00333783133385612	0.0861247503946189
PITPNM3	7.43923615276091	5.40970587096	1.84521913821863	2.93174168797236	0.00337066977810159	0.0868104097497688
TMEM253	14.0438294181615	7.28612697646282	2.48597933932433	2.93088798495129	0.00337994632082004	0.086887822302936
TFF3	212.494255810185	3.01670826982884	1.02990575303477	2.92911099966154	0.00339933006300122	0.0871676800241878
ADAMTS9	12.8266071036621	3.17966721235745	1.08567837758387	2.92873771644385	0.00340341475845017	0.0871676800241878
ZWINT	24.9409484461171	3.30962584642631	1.13035050619869	2.92796422727001	0.0034118929808282	0.087223596203608
FNBP1	2450.82687997618	-0.918560509936657	0.313835291400293	-2.92688724024043	0.00342372987092072	0.0873650112181906
SNORA21	8.40084664561132	6.54756729070834	2.24134395748541	2.92126840632445	0.00348609351347664	0.0887928524314933
PYROXD2	20.1962484663865	-3.09127711190008	1.05950553854155	-2.91766017207927	0.00352668468786839	0.0894976978664915
GMEB2	150.437486855548	-1.24730139051157	0.427424023766659	-2.91818269717216	0.0035207799858199	0.0894976978664915
PITPNC1	201.602852413813	-1.55161708354434	0.531970064752632	-2.91673758798034	0.00353713218871926	0.0895987268864608
CPEB4	362.132539426872	1.24053891003848	0.425743027361483	2.91382085040041	0.00357034733038036	0.0902750595068436
AZGP1	13.8445514809702	6.77542544108693	2.32705546292268	2.9115874327195	0.00359597251848847	0.090757368335476
MNS1	9.39986269273797	6.70405009950567	2.30299422764011	2.91101472120291	0.00360257043485833	0.0907585744461763
CCDC80	225.679667681768	-2.50305106342359	0.861088958027226	-2.90684375881225	0.00365095502956385	0.0912114025305321
DEF6	338.66302842312	-1.49335913373425	0.513393487117261	-2.90880030855001	0.00362818527252316	0.0912114025305321
HLA-DQB1	2853.82465627647	-1.35006618852674	0.464560896223949	-2.90611241604787	0.0036594994938791	0.0912114025305321
LIMK2	121.310730622348	2.08098331908622	0.715679980316046	2.90770089470332	0.00364096398491595	0.0912114025305321
HMGCS2	11.2953421923537	5.63334691578554	1.93723373964546	2.90793351390654	0.00363825679541298	0.0912114025305321
LRRC75B	7.04544862995235	5.79510388302047	1.99414045959417	2.90606604722309	0.00366004184519167	0.0912114025305321
KCTD17	113.938181069964	1.26665502425966	0.436138024970624	2.90425267172008	0.00368130933317862	0.0914125844453816
RNF39	7.64474484714273	5.90899042143297	2.03432019930011	2.90465110825027	0.00367662681274265	0.0914125844453816
JPH1	12.1496831847276	6.58298331563758	2.26858477328453	2.90180177225933	0.00371023233946149	0.0919659736951314
TRIM2	78.3641320097404	2.58760984853724	0.892516306362061	2.89922977327379	0.00374080644747766	0.0921083390957566
ZDHHC9	165.434803134492	2.61328966416807	0.90099435575806	2.90045064929331	0.0037262650960855	0.0921083390957566
RHBDF1	27.7365243055346	3.08173452484463	1.06324437010892	2.8984254339658	0.00375041476675107	0.0921083390957566
CDH13	10.6158429933967	4.65118761887108	1.60430613073522	2.89918958094335	0.00374128603755964	0.0921083390957566
LOC101927620	6.01728110018721	6.06410364148882	2.09253475280314	2.89797033639006	0.00375586111353222	0.0921083390957566
C16orf93	9.54279781540986	6.2377432487082	2.15189643889002	2.89871907215281	0.00374690448440803	0.0921083390957566
PYGB	258.042109628875	1.76824056692966	0.611552769822849	2.89139491174552	0.00383535837972853	0.0937866627060803
STXBP5-AS1	9.1050379125709	6.17301456644183	2.13511049688301	2.89119208371353	0.00383783471090845	0.0937866627060803
POLR2K	183.483145489109	-1.39313128525417	0.482282091378061	-2.88862329777469	0.00386932301275957	0.0942511053246887
SKA1	7.54105241234651	5.02233013211789	1.73871359421234	2.88853215896841	0.00387044449550721	0.0942511053246887
CXorf36	9.09776484265164	-4.54817808481117	1.57560070236499	-2.886631161045	0.00389390410226426	0.0944902543624756
TRIM5	21.0912690777757	3.14586336632461	1.0897532924132	2.88676656287797	0.00389222888914761	0.0944902543624756
MAPK13	162.733103523528	-1.14790831665192	0.397816561993894	-2.885521685921	0.00390765539426499	0.0946581698303071
TMEM198B	81.7784493927192	-1.41304384150524	0.489919854955329	-2.88423469106815	0.00392366218862718	0.0947261944493803
RPL13	5559.56835609582	-0.993508043336733	0.344662333905327	-2.88255473721023	0.00394464594379997	0.0947261944493803
CLDN7	103.536137486269	2.26090847657144	0.784205745977519	2.88305522902437	0.00393838383071557	0.0947261944493803
CDC25A	9.327298335116	4.46970150659492	1.55046077794718	2.88282139746407	0.00394130838776584	0.0947261944493803
SLC23A3	6.34782281971993	5.63798823381703	1.95494914235403	2.88395647317357	0.00392713029804014	0.0947261944493803
TNK2	401.293621279609	-1.01604545917642	0.352625034538515	-2.88137641873935	0.00395942468806522	0.0949165890619925
FBXO10	49.7582238813775	-2.83586995110253	0.984587216367679	-2.88026281873187	0.00397343791245395	0.0950880064161692
FOSB	8887.83599988354	-1.40464129070639	0.488191787277875	-2.87723252891773	0.00401179851251939	0.0957031978835041
DBNDD1	8.38757759444279	5.51222689319519	1.91586938584499	2.87714127796036	0.00401295886044427	0.0957031978835041
LOC729609	7.72015011367759	5.44123448098581	1.89162377174752	2.87648874065432	0.00402126541400704	0.0957365181726488
SERINC2	106.939082934405	2.63506274679321	0.916774346438619	2.87427626768747	0.00404954567346203	0.0962444337075299
BASP1	1268.57661855253	1.31257607661006	0.456788163145107	2.87348968846441	0.00405964330196612	0.0963192082055524
TPX2	143.530118406722	2.88294456215058	1.00351320875347	2.87285163464035	0.00406785103357141	0.0963489639678043
KLF6	11100.1928119035	-1.40497075462921	0.490093714670716	-2.86673897781607	0.00414724911084417	0.0978991483662104
GIPC2	9.97526478046673	6.79158737600836	2.36911008070277	2.86672511814804	0.0041474307225004	0.0978991483662104
ALS2CR12	9.2832176122458	5.66283180284008	1.97648080131314	2.86510842861605	0.0041686647676233	0.0982330255445382
ASAP1-IT1	43.4893989101572	3.11823133572022	1.08894355505248	2.86353807895024	0.00418938455441033	0.0985536712833778
LRRC29	6.25700155492364	6.12392152483685	2.13977475902956	2.86194680023901	0.00421047574533701	0.0988819524193045
FCER1A	87.4185327121012	-2.63804591993481	0.922976864150603	-2.85819289995157	0.00426061297025531	0.0997213738443541
COBL	22.5862890605896	4.47587876993321	1.5657631314804	2.85859251629035	0.00425525004709614	0.0997213738443541
RPL11	4685.98458420322	-0.76189091174388	0.266687534666458	-2.85686735488692	0.00427844594006936	0.0999698936688046
CDKN2A	56.7898036612807	2.7482984639809	0.962407199065466	2.8556503594836	0.00429487812776029	0.100184901242839
UVRAG	290.00826396126	-1.03804601349822	0.363673348113728	-2.85433623025243	0.00431268608420473	0.100262715407283
TRPV4	6.04102975012381	5.55832378975201	1.94711120038858	2.85465143883038	0.00430840855427765	0.100262715407283
FAM169A	5.85319953358192	5.54149687191643	1.94190390666006	2.8536411368817	0.00432213244221185	0.100314015275188
GPR68	241.497929920094	-2.7222736554018	0.95449171319396	-2.85206630688538	0.00434360390652694	0.100643772121802
TAF2	222.284558331729	1.67635209939085	0.588017138187928	2.8508558518495	0.00436017310684981	0.100859029329734
RPLP1	12230.3893924642	-0.736444509610919	0.258405064561329	-2.84996159367509	0.00437245085414081	0.100974465058292
STK31	10.574562070704	5.52761361196304	1.94061758043416	2.84837861291888	0.00439426130288226	0.101309292200893
MROH6	27.5485890268575	2.69783976470362	0.947593339113274	2.84704382496839	0.00441272870816447	0.101566061429115
DNAAF2	68.5983189609483	-1.74911532189968	0.614676311011341	-2.8455876541294	0.00443295570494743	0.101693765310847
ARHGEF26	8.34311070394902	5.52627701445593	1.94203544777221	2.84561078470291	0.00443263375318164	0.101693765310847
MMP9	411.067071279989	2.21485644050439	0.778805528209388	2.8439146362979	0.00445629852150615	0.101891868504933
PRUNE2	6.78970732616087	4.72178955561088	1.6601441569452	2.8442045444411	0.00445224561078066	0.101891868504933
UTS2	21.4672305076392	3.98642303154087	1.402983087802	2.84139065267439	0.00449172527324419	0.102532694210991
MKNK1	203.704844809046	-1.42982426812443	0.503921718818545	-2.83739361636702	0.00454835012376599	0.103484301009691
TPM1	250.850795521977	1.71199435449845	0.603277765994211	2.83782106850409	0.00454226380572349	0.103484301009691
PRKCDBP	58.397539282002	2.62464781535503	0.92552441223672	2.8358493635106	0.0045703997156532	0.10381550567228
ARHGEF1	327.083519324031	-1.70274593455483	0.600624228932189	-2.83496045036683	0.00458313591034446	0.103934420906273
NEIL1	81.6221087713276	-2.41658318028097	0.853147090406108	-2.8325516285013	0.00461781083370538	0.104209099204921
PRDX6	311.172559867932	-1.00431080934665	0.354534637315261	-2.83275794137314	0.00461483169001667	0.104209099204921
LINC00675	6.87904548806155	5.75365441592969	2.0308968231321	2.83306091692844	0.00461045989849616	0.104209099204921
SLC9A6	68.7532778866659	-2.79057037307745	0.985849722218029	-2.83062449599219	0.00464572272157807	0.104376415007677
ECHS1	240.170527390556	1.89091635896272	0.667991356266786	2.83074974132976	0.00464390408264137	0.104376415007677
MKI67	386.697082952499	2.01706418943143	0.71262269934439	2.83047984759273	0.00464782390731356	0.104376415007677
MGLL	316.384670805869	2.04189746591446	0.72175714483648	2.8290644304977	0.0046684299339114	0.104669522919541
ANKRD13D	237.763311744449	-1.45461245649998	0.514520779343588	-2.82712091503035	0.00469685892321397	0.105136796833688
CRACR2A	11.8445440604975	-5.03000991645446	1.78123808776096	-2.82388410118563	0.00474455381148132	0.105963680183547
CD8B	281.867758097639	-2.00074508910625	0.708600931882082	-2.82351461744789	0.00475002598767536	0.105963680183547
DLAT	22.7546579466834	2.37410031708605	0.841127001290074	2.82252301191709	0.00476474024186418	0.105963680183547
SHCBP1	22.8912940787773	2.8660906675103	1.01561226703607	2.82203234495642	0.0047720364054946	0.105963680183547
MMP3	39.6355782800855	2.94424412838481	1.04312061212448	2.82253470419725	0.00476456650217188	0.105963680183547
BCCIP	451.796989661232	1.64571896048871	0.583333167283025	2.82123330678063	0.00478393965766755	0.106058028634627
CFD	564.716792028142	-1.84582158205973	0.65508914351561	-2.81766474125021	0.0048374291332801	0.106731557437467
GUCY1A2	7.60880656847393	4.89234062546087	1.73610726461527	2.81799444376212	0.0048324646081899	0.106731557437467
AGAP4	7.54554559846399	6.39063230763884	2.2677428346595	2.81805864843506	0.0048314983770164	0.106731557437467
TBX21	182.699642207715	-1.89693306824581	0.67349160824688	-2.81656526231052	0.00485401800654641	0.10692730285963
KEAP1	213.950075516363	-1.50849620296377	0.535735581748861	-2.81574764558183	0.00486638750863196	0.106951805336387
SPINK1	462.901429548735	3.72752168241216	1.32394213707842	2.81547174760809	0.00487056792488889	0.106951805336387
ZFYVE28	260.572119026615	-1.66554734848125	0.592367598261203	-2.81167868291613	0.00492837086518834	0.107879157516666
DPH6	6.97602824263711	4.89696927988032	1.74152509214429	2.81188557200219	0.00492520213122626	0.107879157516666
ROR1	8.09856181265079	4.6736772075632	1.66367124409173	2.80925526852798	0.00496562566362625	0.108352297945205
TAS2R30	9.62487922319735	5.72263026196863	2.03673190012573	2.80971209888517	0.00495858345719135	0.108352297945205
SCRIB	141.443475714734	-1.47008364170262	0.523397228263017	-2.80873409777379	0.00497367074497074	0.108357204154583
ZNF367	6.36661699457755	5.10817125650926	1.82186280332715	2.8038177447723	0.00505014434418586	0.109850549502417
SGMS1-AS1	4.78387441909064	4.71645538705025	1.68321628930915	2.80204951497115	0.00507790792964891	0.110281335851435
ADCK2	143.27912788051	-1.22975214735531	0.439037372774975	-2.8010192835807	0.00509414748836951	0.1102882931232
PRELID1	277.150893974655	0.946379363001585	0.337860644154978	2.80109382188793	0.00509297096601785	0.1102882931232
CDYL	215.846300042421	1.64113038807766	0.586972666165988	2.79592301767179	0.00517517259179126	0.111693444597912
WBP11P1	5.96702444955178	6.0468760299303	2.16239614491238	2.79637754819218	0.00516789903389121	0.111693444597912
C8orf37	5.93844179245185	6.04866493409707	2.16609493818422	2.79242835919625	0.00523140505089694	0.112731490490246
APLNR	13.7272048413347	3.79107224579762	1.35817703871728	2.79129460867493	0.00524976644290526	0.112776378035497
FAM83H-AS1	10.9224458496684	4.41173132414291	1.5803620833968	2.79159527458443	0.00524489141438395	0.112776378035497
MUC6	35.1144549133714	3.96940701718227	1.42319811563663	2.78907551490585	0.00528587384467247	0.113376266241148
CLEC5A	136.23721616272	3.29555774854621	1.18214455217804	2.78777899240352	0.00530707353996282	0.113655040138678
ZNF267	385.194106055444	1.14780170149992	0.412130799749679	2.78504227831814	0.00535207441273784	0.11444188744274
KRAS	543.161575434447	1.5442788600303	0.554690330470827	2.78403782290471	0.0053686773243944	0.114620020041308
RGMA	16.9822111299062	-3.42315005979684	1.22988012372078	-2.78332009256376	0.00538056935467164	0.114658596803401
PPP2R5E	370.398855092974	1.59047019923303	0.571509131256764	2.78293051195095	0.00538703424646462	0.114658596803401
ZNF487	9.03389301276759	-6.87659265704016	2.47346840226879	-2.78014170333957	0.00543351828675262	0.114941724246175
ADGRF1	19.188813888933	3.59330463594802	1.29243460828085	2.7802603032487	0.00543153410708656	0.114941724246175
BPIFB1	27.7282962090264	3.98002745106159	1.43152178599354	2.78027724761401	0.0054312506808097	0.114941724246175
ANXA3	27.3315295603818	4.07172278241796	1.46398967229098	2.78125102894078	0.00541498477767035	0.114941724246175
ARL14	25.405934019309	4.54823725588047	1.63672114016248	2.77887121041827	0.00545481475521213	0.115216331171066
LOC100129617	6.57870923956743	5.7070715820909	2.05433792094856	2.77805882074929	0.00546847179362927	0.115328988086038
SFTA2	8.76866443654353	6.60770650829448	2.37962208935443	2.7767881874416	0.00548989423770669	0.11560482455572
ABO	11.2885592881951	6.48185863434381	2.33587298574655	2.77491913040477	0.00552154357405081	0.116094852446203
LINC00346	15.4198322915996	4.86633082816521	1.75440377937596	2.77378040641029	0.00554090657934365	0.116325456914221
EIF3F	178.017027298332	-1.43722160094909	0.518488481204576	-2.77194509241569	0.00557224348610425	0.116806362698125
NFYA	56.2245163226434	-1.93165526393068	0.697043262718683	-2.77121287478862	0.00558479023449897	0.116892527929332
MAN2B2	253.285887564742	-1.38726913287801	0.50154836841175	-2.76597277600776	0.00567532725061783	0.118251630653475
MFNG	228.051001834422	-1.13249980651228	0.409392236440232	-2.76629526822405	0.00566971731657484	0.118251630653475
SLC7A11	153.097833389273	3.01686756950278	1.09059597452101	2.76625591876753	0.00567040155454071	0.118251630653475
OAS3	198.628321850389	1.58169303601921	0.572377684334349	2.76337299533027	0.00572073509171522	0.118801215670875
IGF2BP2	61.0427620709713	2.54239281402942	0.920040611278722	2.7633484683854	0.00572116503571343	0.118801215670875
TMEM68	14.5660916626531	3.25588704588421	1.17839198817726	2.76299149905153	0.00572742581323214	0.118801215670875
ACSL6	17.9450630678912	-4.60707797590063	1.66777885411252	-2.76240339931172	0.00573775379309861	0.118837543433743
PRSS1	9.96238661584458	7.24438497181192	2.6267121389673	2.75796683783555	0.00581620979985052	0.120282691024968
MMP11	27.089771172501	-2.96903763587797	1.07798931392648	-2.75423661210844	0.00588292201953849	0.12112953561122
RNF125	312.824569616816	-1.61235609771707	0.585883175100474	-2.75200955794739	0.00592307921478965	0.12112953561122
IGFLR1	295.32173952261	-1.358245867221	0.494093671447916	-2.74896430719449	0.00597838959105465	0.12112953561122
LIME1	302.235872414719	-1.25855662343288	0.457246261065381	-2.75247001583008	0.00591475625300906	0.12112953561122
STIM1	465.686969835495	-1.17930807923203	0.42861498785092	-2.7514391998868	0.00593340330012726	0.12112953561122
TSEN54	302.966629311787	-1.10674874521371	0.402593805061842	-2.74904564178204	0.00597690629625186	0.12112953561122
TESC	150.487325583722	1.50108374305634	0.545109200308665	2.7537303391804	0.0058920292816817	0.12112953561122
MRPS35	100.421719403349	1.62744268190864	0.591822851476148	2.7498814516023	0.00596168287611581	0.12112953561122
TEKT4P2	66.3252339754231	1.92397576318962	0.699544745350145	2.750325516671	0.00595360890683778	0.12112953561122
PRR11	173.815867155424	2.08025584270189	0.755715859684701	2.75269575997759	0.00591067968829786	0.12112953561122
MOK	14.9075171012696	3.0275506966517	1.10079191510796	2.75033878347006	0.00595336784221018	0.12112953561122
SYNE4	6.49373524854231	4.65140903316603	1.69073415697501	2.75111791760813	0.00593922598766382	0.12112953561122
HOXC9	6.22387848722951	5.62397802675626	2.0413252358945	2.7550622154004	0.00586809758917363	0.12112953561122
FAM131B	10.3983313422154	5.82855529682674	2.12032212052158	2.74890085823044	0.005979546936928	0.12112953561122
PLA2G7	147.699207275405	2.69110185766863	0.979492224236137	2.74744586131585	0.00600614237969869	0.121313569698404
SNRNP40	7.70929795498889	4.00684960089264	1.45834288607408	2.74753601444119	0.00600449140632091	0.121313569698404
VPS35	450.926215938938	1.00653850992769	0.366678402746078	2.74501716596793	0.00605077325943368	0.122037138693905
HAS2	16.4427344302036	3.52965588754947	1.28706458958301	2.74240773626833	0.00609905813917215	0.122832194151699
B3GNT3	34.4368714202799	3.16795897134544	1.155429663766	2.74180166105466	0.00611032249908337	0.122880447819012
NUP188	148.612343924862	-1.2657597494058	0.462069497334614	-2.73932764812905	0.00615649848013785	0.12362962745042
SMURF2	117.854447582096	-1.93124724640975	0.70554458362954	-2.73724338790161	0.00619564358185285	0.124056123511782
C1orf116	50.7755489826439	2.80286348616354	1.02387115791393	2.73751581387855	0.00619051436975256	0.124056123511782
EPPK1	15.9652079422667	4.22339157584709	1.54340182705089	2.73641737480452	0.00621121908226191	0.124188530452844
MDH1	176.422058712674	1.131801105981	0.413934778371839	2.73424985074413	0.00625225820146807	0.124828947607409
IL4I1	198.790582180923	1.77807639134397	0.650776083507273	2.73223991539649	0.00629053154935398	0.125412381507696
SIRT2	191.733079468664	-1.4522147539805	0.531698285492761	-2.73127597662767	0.00630896166293555	0.125599098852924
SNORA62	11.0900495502916	-6.74444711408184	2.47017432350891	-2.73035269207288	0.00632666003909108	0.125770733861759
MKL1	170.906233768538	-1.23547620383378	0.452588402266277	-2.72980084696668	0.00633725964209221	0.12580095931351
TSPAN6	28.8661822568217	3.00802076271084	1.10273608085468	2.72777939793126	0.00637622339713816	0.126393349629108
RPPH1	260.420163808676	-1.930447310061	0.708101829008647	-2.72622839113924	0.00640626531638011	0.126807446033947
CDC42EP2	48.8387681905709	3.20377870813229	1.17718248224875	2.72156505592247	0.00649735950097936	0.128427123032197
TSC22D1-AS1	11.9741716821788	-7.28036215512257	2.67782013416619	-2.718764439117	0.00655262548330662	0.128919808996294
CSNK1G2	1050.62456908321	-1.09819545581843	0.403954853200424	-2.71860938695929	0.0065556975205843	0.128919808996294
TMEM248	438.239525603231	-0.933569712799474	0.34339621185766	-2.71863719098464	0.00655514654613321	0.128919808996294
ABCA1	211.849853215109	1.67686204941918	0.616852300392822	2.71841743696397	0.00655950240635011	0.128919808996294
REG3A	9.74740590593223	4.05499472147914	1.49357102961881	2.71496610543796	0.00662825538829561	0.130086553343094
KRT16	33.1269865336041	3.01157234758697	1.11029223985878	2.71241411898008	0.00667950872384267	0.130902785664301
PFKFB4	3.96903530490837	5.46086295260138	2.01362491873205	2.71195638363475	0.00668873933677287	0.130902785664301
TSEN2	5.84189326214637	5.00787351241329	1.84818252469539	2.70962063838292	0.00673602036874167	0.13164216957586
PCNXL2	222.186560214166	-1.29119494909448	0.476620701108325	-2.70906183070092	0.00674737640171096	0.131661614093205
CXCL14	162.760659563156	2.02692917197349	0.748320690590792	2.70863708228253	0.00675601960307945	0.131661614093205
GUCY2C	10.4769805630916	6.37527879555636	2.35415705427747	2.7080940857249	0.00676708352610639	0.131692007496812
DEPDC1	10.8546085378466	4.19454270932622	1.54922455595035	2.70751111787867	0.00677898001498562	0.131738495214082
CDK5RAP3	453.012841303457	-1.19743306464495	0.442642827061137	-2.70519026049769	0.00682652779010057	0.132476707366433
CANX	1581.99967666092	0.832341788936413	0.307756188348693	2.7045493167902	0.00683971160722371	0.132546914726842
PDPR	303.630469126264	-1.78282667257454	0.659747768146097	-2.70228526514658	0.00688646508855827	0.133266564618804
TRAPPC2	101.977236956522	-2.2954749388992	0.850440664021964	-2.69915943111572	0.00695148652619418	0.133963556755141
NUP210	454.469171860435	-1.2263186133176	0.454273343529522	-2.69951699958794	0.00694402080411531	0.133963556755141
COL4A2	112.893017662876	1.73315262766527	0.642027180908919	2.69950039375536	0.00694436736007971	0.133963556755141
DSC3	11.1623264296436	-4.18017343361353	1.54985203335021	-2.69714356187767	0.00699371119954259	0.134590086640086
CTSV	5.61619424547608	4.58011828909619	1.69843788090424	2.69666517721435	0.00700376526686956	0.134596631813793
GLTSCR1L	146.35206415901	-1.37309875346291	0.509313246740751	-2.69598083743116	0.00701817039758958	0.134686660704988
RBMS3	19.9524937022091	3.33601792911285	1.23765949480582	2.69542466495297	0.00702989724103488	0.134725112270787
MON2	124.942651303133	-1.07005280817843	0.397378371814117	-2.69278069486622	0.00708588610048351	0.135610549458977
MND1	8.94796172484113	5.12036006634128	1.90421974661117	2.68895440006527	0.00716762095889269	0.13698559449161
SORBS1	4.66317453692895	5.19205454180924	1.93240301965375	2.68683835049044	0.00721318517016506	0.137477157796158
CCR4	7.15151166836483	6.31332559465025	2.34934721297328	2.68726800354906	0.00720391261156879	0.137477157796158
ADORA3	74.1203640320822	-3.84670056681149	1.43248862905755	-2.68532712147409	0.0072458849231328	0.137837329201273
DSG2	74.67910278466	3.02577537761664	1.12689881986532	2.68504618540488	0.00725197842001501	0.137837329201273
FAAP24	7.33250850516069	5.35106457584378	1.99407958098193	2.68347593891353	0.00728612179080528	0.138296580182737
RUSC2	14.075889896561	3.79427133397184	1.41424367152402	2.6828978699852	0.00729872757619258	0.138346332825888
TIRAP	12.766760338081	-4.47054182035778	1.66876483522386	-2.67895255580338	0.00738528573397255	0.138563896471466
CTDSP1	769.211676596547	-1.05967190081922	0.395631816518446	-2.67842943002996	0.00739683172084556	0.138563896471466
ARHGAP1	385.995986574095	-0.895271211896547	0.33438425538526	-2.67737250626547	0.00742020865919657	0.138563896471466
ACP5	342.941179481047	1.33620672678196	0.498695458802735	2.67940423999432	0.00737532955362303	0.138563896471466
PAFAH1B3	64.5107332265988	2.49326725201263	0.931148525455762	2.67762573193387	0.00741460180979055	0.138563896471466
ZNF776	28.3977031444806	2.53037153788808	0.944544279087225	2.67893373970074	0.00738570074652172	0.138563896471466
BCL2L15	41.6028594973518	2.91022434302195	1.08556424522421	2.68084026885103	0.00734375604690593	0.138563896471466
E2F1	22.9547686272617	3.76845369849198	1.40664628205957	2.67903434328517	0.00738348205239802	0.138563896471466
GCAT	8.49246526244115	4.84402761312749	1.80898273065235	2.67776332578955	0.00741155684015788	0.138563896471466
REEP6	12.3117254611715	4.90115558484406	1.82943603510392	2.6790527194167	0.0073830768529428	0.138563896471466
PLA2G4F	5.4412937884568	5.91419961662773	2.20693943555223	2.67981962774065	0.00736618406193414	0.138563896471466
RNASE1	1029.34964298832	-2.11732981524125	0.790969121149465	-2.67688049839957	0.0074311134286578	0.138580764020838
KRT80	14.7158123564672	4.06632494062271	1.51973853754785	2.67567403218179	0.00745791417954312	0.138694004821141
CHKB-AS1	5.6493324026914	4.93426407979666	1.84440800838003	2.67525626508772	0.00746721475148466	0.138694004821141
FRK	6.32145909959997	5.15509685860938	1.92688697736833	2.67534988775005	0.00746512956592797	0.138694004821141
CCDC94	71.3200678647887	-2.0278124392754	0.758464459952751	-2.67357608213011	0.00750472508314703	0.139018009026852
MMEL1	5.66064157815075	5.47260573570968	2.04686465727054	2.67365295319882	0.00750300524370208	0.139018009026852
ZBTB26	9.30203392132778	4.61538608210984	1.72701696148348	2.67246135101377	0.00752970476927023	0.139294511726313
NSUN7	10.5426453775077	-5.65712265896429	2.11763337038316	-2.67143630152594	0.00755274057605895	0.139348566473865
PLXDC1	86.330669753131	-1.66738913952873	0.624069184123865	-2.67180175202784	0.00754452061547682	0.139348566473865
IQGAP3	21.7105374627308	3.46105441152628	1.29621846497285	2.67011657760853	0.00758249159964295	0.139711440963634
FARSA	169.96355182423	1.55214535249848	0.581492314783334	2.66924482583544	0.00760220140087122	0.139743095089599
FBP1	121.131550888011	2.17392546627299	0.814464014516005	2.66914857811717	0.00760438031881909	0.139743095089599
U2AF1	1526.70146077442	-1.15759486472996	0.433926463457055	-2.6677212897031	0.00763675796907462	0.140012903814513
ZDHHC23	11.2319336016968	4.2476798218834	1.59231624280047	2.66761068417718	0.0076392721769466	0.140012903814513
TMED1	38.5798379243791	2.03508071543047	0.763513848271494	2.6654142816632	0.00768935316944138	0.140733651803311
SLCO5A1	6.66287454400624	6.2091144507212	2.32987708897244	2.6649965700378	0.00769891080159565	0.140733651803311
SLC25A42	86.1061718795998	-2.49019034313432	0.935076007869845	-2.66308869244449	0.0077427003293772	0.141347636052504
MARVELD2	6.34036298757972	5.64384851227697	2.12115664253862	2.66074103113967	0.00779688996152647	0.142149614877514
USP32P1	6.7665025156775	-4.93761859427959	1.85609879245859	-2.66021324637532	0.0078091191791079	0.142185486656661
JUN	13605.3871199154	-1.08478759781633	0.40818353962727	-2.65759760623101	0.00786997974777174	0.142710215953213
ZFR	389.831800027683	0.86985093641336	0.327355520789651	2.65720564087355	0.00787913648991106	0.142710215953213
TCAIM	24.5411592358312	3.6574017049784	1.37578660125203	2.65840770774332	0.00785108508829852	0.142710215953213
TMEM45A	13.0953841958173	3.81225469134218	1.43445218046707	2.65763804695175	0.0078690355507186	0.142710215953213
WWC1	37.0516920679079	3.19790644862639	1.2040548390438	2.65594750747898	0.00790859238221439	0.14305673113311
PIGR	625.574566814748	3.89615300191944	1.4677743127646	2.65446327002475	0.00794346869196409	0.143500263619106
GARS	328.660529910757	1.03668126639294	0.390824772029131	2.65254748569435	0.00798868901298005	0.144129264275848
DSE	230.39923757047	1.50550040749007	0.567976187249658	2.65064001147695	0.0080339420644884	0.144757218784852
MPLKIP	34.0806254313165	2.5429864255025	0.959826719308266	2.6494224158869	0.00806294826645133	0.144907664879203
MTRNR2L3	13.8899418880228	2.92810724803056	1.10537430528483	2.64897350520197	0.00807366608593712	0.144907664879203
TRIM29	48.3930414811861	3.40426164502957	1.2849423639188	2.64934968339536	0.00806468390197005	0.144907664879203
SNORD78	10.8440578895005	-7.13982645106106	2.69893631433447	-2.6454223514428	0.0081589010052058	0.145030115141112
CCBE1	14.091524236637	-4.24737061416118	1.60633358875185	-2.64413982494225	0.0081898816545854	0.145030115141112
RBM38	787.363857485954	-1.52506939375272	0.576082889072982	-2.6473089596652	0.00811351881005935	0.145030115141112
NELFE	232.55509770946	1.29413676030217	0.489251527056904	2.64513586311535	0.00816581229090215	0.145030115141112
EFNA2	49.2185826875468	3.8535936312668	1.45777819448718	2.64347048531785	0.00820609196525925	0.145030115141112
CDX2	27.945302670874	4.06225696422784	1.53479036135838	2.64678295258024	0.00812614909190718	0.145030115141112
UEVLD	5.93954055748811	4.39642172299689	1.66274415675187	2.64407588211598	0.00819142900618236	0.145030115141112
LINC00997	8.38100346325485	4.64883710456817	1.75855954164116	2.64354831012982	0.00820420570158358	0.145030115141112
UBXN10-AS1	9.1547917196127	5.01633733542282	1.89575311421008	2.64609209808052	0.00814276436296635	0.145030115141112
C4orf26	8.25429020340129	5.03559800980424	1.90357282555313	2.64534035273435	0.00816087861886791	0.145030115141112
DYRK3	4.18740850684391	5.5386126973847	2.09345430748323	2.64568119666451	0.00815266108838064	0.145030115141112
IGFBP1	8.99129184473702	5.64643744517691	2.1336819154064	2.64633514696188	0.00813691549592069	0.145030115141112
HAUS6	46.5106875961107	2.31080316894623	0.874843213436222	2.64139120411053	0.00825663205512452	0.145737444274911
TAF13	143.438800255208	2.63441088429815	0.998165229600572	2.63925330814453	0.00830888709835512	0.14647320564225
IVD	162.398337657935	-1.29190203215271	0.489717979058227	-2.63805309871849	0.00833835244796512	0.146619557765234
HAPLN3	70.8963260105776	1.60968291037899	0.610175478774754	2.63806555060402	0.00833804627276571	0.146619557765234
LTF	28.0265630025574	-3.66397407364751	1.39067664850276	-2.6346700202324	0.00842191134337882	0.147722403685057
BAIAP3	91.813968673867	-2.08407795452521	0.791412908247548	-2.63336361184714	0.00845437832868435	0.147722403685057
MICALL2	22.2356765098899	3.22244104181541	1.22332871837718	2.63415792779735	0.00843462460111211	0.147722403685057
CDK8	8.54692675924604	5.59595325321935	2.1247591080019	2.63368832360564	0.0084462981252158	0.147722403685057
CNGA1	7.11190174305047	6.30777678892098	2.39489781684062	2.63383963381046	0.00844253524615765	0.147722403685057
TICRR	5.65625358479927	5.47693108786111	2.08181931731821	2.63083882558861	0.00851744191330525	0.148636870466949
TRAM2-AS1	6.8013406586999	4.17994865006487	1.58948574146867	2.62974906978571	0.00854479131713138	0.148852968855208
DDI2	4.60255348529736	5.16900743291827	1.96578344666842	2.62948975467193	0.00855131085513463	0.148852968855208
PUS7L	72.9653716028531	2.07739861411587	0.790381717271375	2.62834851657203	0.00858005603401106	0.149117892093291
WDR72	6.40610999352212	5.66660369871916	2.15621597948804	2.62803158525177	0.0085880541202689	0.149117892093291
SNED1	33.1964951309592	-3.406812117816	1.29760769316364	-2.62545616503706	0.00865329502040832	0.149875069753472
ZNF493	48.3054633581144	-2.72884609789113	1.03932913019394	-2.62558415675496	0.00865004228550356	0.149875069753472
FAM157A	9.83462786837984	6.77320738533104	2.58049155847406	2.62477409123411	0.00867064743924749	0.149988128487158
NDRG3	244.488115824378	-1.26845630220903	0.483912779745208	-2.62124985183673	0.00876080291670485	0.151170218199081
TOMM7	2585.23528080446	-1.1923890476057	0.45483867696456	-2.62156476129802	0.00875271310293357	0.151170218199081
NOP2	161.658869610622	-1.26609014994113	0.483163121099726	-2.62041967743604	0.00878216157469961	0.151267888901879
ATP6V0B	560.242462725333	0.881984032782169	0.336646437402949	2.61991197526465	0.00879524660995626	0.151267888901879
HSP90B2P	11.9907256676079	4.07054415997635	1.55422542315811	2.6190178717481	0.00881833274351986	0.151267888901879
NGEF	9.04374233056563	4.83452785348984	1.84600565125106	2.6189128133023	0.00882104894866618	0.151267888901879
SLC3A1	8.15599726545413	5.50355412719641	2.10106561716543	2.61941087524022	0.00880817856583345	0.151267888901879
FAM114A1	71.9310838441618	2.17672233638106	0.831433394236558	2.61803573379414	0.00884375434731062	0.151469790156163
ARL4C	7922.24213302622	-1.27866501818409	0.488641591857624	-2.61677482942684	0.00887648749728756	0.151842729336317
NBR2	8.38070864391207	3.42343179318247	1.30878912449612	2.61572451138794	0.00890383638989935	0.152122758345802
RERG	6.45281160667039	-5.03961496855793	1.92743726341194	-2.61467133806308	0.00893133517770955	0.152217195845441
LINC01485	11.3968808732599	5.59606113460714	2.14019240341083	2.61474675159517	0.00892936358108501	0.152217195845441
RNF166	497.713609718102	-1.27984223905586	0.489753461877655	-2.61323775874724	0.00896888841436018	0.152261804002536
SCP2	128.108144386542	1.35316221594577	0.517864830411061	2.61296411048358	0.00897607275675581	0.152261804002536
PCDH1	68.7289302461352	2.68083227006588	1.0260010652316	2.61289423657737	0.00897790804489547	0.152261804002536
MMACHC	5.40890391678738	5.402763544656	2.06764407164579	2.61300463592632	0.00897500848052469	0.152261804002536
HTRA4	34.2028415454841	-2.88075202609147	1.10306312883896	-2.61159307275879	0.00901214532084378	0.152313648591113
RPS21	8385.70202263876	-1.21268675804067	0.464323957152456	-2.61172558374474	0.00900865326027429	0.152313648591113
ELOVL6	31.4760343449893	2.63753799894677	1.01012209081685	2.61110812536918	0.00902493544264606	0.152313648591113
WDHD1	22.4751658626281	3.40731776648725	1.30481580039393	2.6113400569326	0.00901881640169935	0.152313648591113
ZFP28	23.8276844992739	-4.40223302633219	1.68748591926245	-2.60875245006861	0.0090872954807318	0.152993397546804
ZMPSTE24	85.3235589878024	1.66659770813127	0.638809975599118	2.60890996038098	0.00908311385770031	0.152993397546804
GULP1	12.2325863244264	3.57493754843469	1.37130141310684	2.60696701269728	0.00913481601503434	0.153606809107179
PPM1K	374.907939663512	-0.984455025964271	0.377774677516531	-2.60593174861804	0.00916247170635822	0.153885100561575
UTP18	179.865377839912	-1.53773910434368	0.590192951189809	-2.60548537769496	0.00917441894779771	0.153899211792597
FBXL17	254.8879330945	-1.4175451178121	0.54441522206932	-2.6037940534139	0.0092198139680145	0.154394814353573
KRT17	51.7797216554457	3.06836817135682	1.17853023676597	2.60355489883466	0.00922624901015865	0.154394814353573
RIPK4	42.0719072360339	2.76940035010591	1.0652047158911	2.59987616351207	0.00932574072348156	0.155871487894524
UBXN2B	15.1805321032545	3.6211617705648	1.39374147071141	2.59815887426845	0.0093725118299068	0.156464486644806
NT5DC2	62.1569055051247	2.78021041576934	1.07033226490469	2.597520888541	0.00938994088475456	0.156566812153019
TMEM51-AS1	6.51088847865664	5.67458637156618	2.18560415465441	2.59634680849307	0.00942209101341244	0.156914054184907
MEGF8	64.9689035794291	-1.70098954363624	0.656121737253731	-2.59249076361335	0.00952837398429444	0.157736140891737
ADCY7	357.341135763707	-1.30290147211139	0.502555735048825	-2.59255119630624	0.00952670008407533	0.157736140891737
STX16	680.49226635999	-1.19246522957054	0.459862894469922	-2.59308860077759	0.00951182627003947	0.157736140891737
ZC3H12A	1595.31800511909	-1.06622309367284	0.411143601202975	-2.59331068403632	0.0095056856923909	0.157736140891737
CCNO	7.58795131625423	4.87908030383241	1.88091742844127	2.59398962977112	0.00948693483658739	0.157736140891737
UST	8.64263657031358	3.81188047231755	1.47077016223482	2.5917580939536	0.00954868877403862	0.157883808655226
NIFK	168.034769914068	1.94013540388988	0.74889833587277	2.5906525772004	0.00957941463103011	0.158145102584898
NCAPH	57.4133894232881	2.61471367609877	1.00939826502114	2.59036870451131	0.00958731857471959	0.158145102584898
SNORA12	263.956680324235	-2.63016909650927	1.01591673545489	-2.58896128463872	0.00962659168845067	0.158166494413559
FADS3	79.3600878607555	-1.51832584656334	0.586693945002658	-2.58793508863717	0.00965531735224751	0.158166494413559
LPAR2	180.872428425758	-1.11498007501965	0.430908620292448	-2.58750932915414	0.00966725778281417	0.158166494413559
LINC01578	577.121185859879	-1.04798347059813	0.405150596595411	-2.58665167817748	0.00969135058870609	0.158166494413559
ACTR2	1563.93896986638	0.897817096786861	0.346816183391203	2.58874049073465	0.00963276579328103	0.158166494413559
EFNB1	78.0426254593556	2.40585052849019	0.92974287635327	2.58765147835997	0.00966326974341915	0.158166494413559
TSNARE1	5.35153940950779	4.8627641824981	1.87815769564748	2.58911389270841	0.00962232634018681	0.158166494413559
CRNDE	7.27307924537812	5.33976831267492	2.06384458352768	2.5872918703732	0.00967336149442163	0.158166494413559
LIPF	10.1393625802519	5.79431583551666	2.24001738547321	2.58672806429697	0.00968920260970352	0.158166494413559
TMEM106A	195.072309426489	-1.10217480937465	0.426367270373208	-2.58503615535474	0.00973687864680129	0.158544806783397
GAPDH	5216.283983256	1.29256304259382	0.500021072004385	2.58501714220252	0.00973741560137637	0.158544806783397
PWWP2B	178.044264531587	-1.44297033952934	0.558593583056742	-2.58322040083794	0.00978827700963897	0.159185875875068
PPP1R16A	70.4977952102164	2.14310481110124	0.829857696410574	2.58249675862612	0.00980882835974384	0.159333089979614
ONECUT2	60.485197177701	3.33934213974931	1.29366681348725	2.5812999954352	0.00984290067623021	0.159680219357313
BCL2L14	6.47575902092543	5.66030634088474	2.19312041476709	2.58093732691184	0.00985324679203975	0.159680219357313
CA5B	180.800157091423	-1.63008563242911	0.632312536413028	-2.57797455934724	0.00993813144682549	0.160867697812166
C8orf4	9.16797306175306	3.02548864684131	1.1741011920884	2.57685510178199	0.0099703736053722	0.161136075841929
FER1L6	10.6870675489157	5.31819731026002	2.06404338808064	2.57659182019687	0.00997797005429957	0.161136075841929
RAB8A	331.72576837933	1.2385943302815	0.480829124774733	2.57595529568176	0.00999635696345763	0.16118673183599
KYNU	157.535942050374	2.16555399100294	0.841032745306014	2.57487476330663	0.010027638773284	0.16118673183599
NCAPG2	51.9400079032089	2.42737046915607	0.942595312598582	2.57519896047881	0.010018244003403	0.16118673183599
KIAA1656	6.51523309441619	6.17494675193133	2.39768837421956	2.57537502301201	0.0100131452486497	0.16118673183599
ACACB	72.7676911385838	-1.4045704548166	0.546176691771668	-2.57164114832602	0.0101217746111131	0.162323274318962
HIC2	353.898037157424	-1.36554510144757	0.530972643904483	-2.57178051849544	0.0101177011467621	0.162323274318962
BBC3	622.658451242118	-1.40894953761856	0.548485982476812	-2.56879771340031	0.0102052009985734	0.163283215977174
ZGRF1	19.0340948720098	4.02728880263866	1.56767438702407	2.56895745441354	0.0102004980180143	0.163283215977174
GOLM1	182.195241895668	1.96752251167461	0.76647879963122	2.56696272959051	0.0102593638867357	0.163917228263784
CTBP2	286.038991330027	2.21231422788477	0.862078818219989	2.56625517426903	0.0102803169284951	0.163917228263784
VPS9D1-AS1	6.3963886343342	6.14880210150918	2.39599900368605	2.56627907275827	0.0102796085945213	0.163917228263784
SLC25A12	46.5637372570668	-1.9512576425365	0.760677364490742	-2.56515802050035	0.0103128825891116	0.164247472591644
GYPC	1052.92078599939	-1.22390908383649	0.477418505967028	-2.56359790946397	0.0103593478201861	0.164680072419867
TBCC	234.45790877813	-1.03571883233462	0.40403344810224	-2.56344824221716	0.0103638151811579	0.164680072419867
IST1	713.585180864711	-0.916228650762104	0.357715525208548	-2.56133319969253	0.0104271298336197	0.165306991961825
FLJ13224	7.56565974975963	5.12607531423917	2.00103765695449	2.5617085697632	0.0104158679211679	0.165306991961825
CACNG8	5.13399089255696	5.34059068469401	2.08543429081587	2.56090096351328	0.0104401112715793	0.165323636318861
PTPRH	24.3862096494365	3.04620016883824	1.1905495286124	2.55865051862952	0.0105079319471935	0.166207654178439
NATD1	55.9726267390978	-1.86870815011196	0.730702224531431	-2.55741407015735	0.0105453608348932	0.166396855323745
TNRC6C-AS1	159.72399891721	-1.8473035735118	0.722261977767184	-2.55766415840218	0.0105377807883784	0.166396855323745
GALNT2	255.597731890854	-1.2784153690751	0.500108647811641	-2.55627527072198	0.0105799386215516	0.166396855323745
ZC3H7A	209.441462049692	1.15033601325112	0.449949426142306	2.55658957744131	0.0105703851497966	0.166396855323745
PARPBP	11.6942268832498	2.8586556501497	1.11797694885677	2.55698979578508	0.0105582314675293	0.166396855323745
LYRM5	72.5663587801804	1.97400813865441	0.772466199519432	2.55546215469685	0.0106046892324918	0.166597022681867
SRSF7	1527.71549454318	-0.949533882910522	0.371636416433774	-2.55500763897751	0.0106185467588577	0.166625802820762
LONRF2	6.61046535990032	6.1979098717061	2.42618486404927	2.55459093968704	0.0106312654648002	0.166636667737863
CC2D1B	85.6273682329756	-1.95312090437364	0.764945581110818	-2.5532808510867	0.010671340950219	0.166714154728367
TPI1	1002.57910163937	1.04135054809581	0.407852471888518	2.55325300168942	0.010672194316836	0.166714154728367
HMMR	44.2558993490062	2.56211038578827	1.00347047546682	2.55324939639739	0.0106723047953278	0.166714154728367
OLFML2B	25.0032076846327	3.63618795541635	1.4247440985989	2.55216916426759	0.0107054526438301	0.167043639451476
CD1C	233.467111603813	-1.72816192118234	0.677983281723397	-2.54897424135511	0.0108040279930328	0.168202934687037
C12orf57	439.474721596692	-1.17447904387496	0.460735802666548	-2.5491377858581	0.0107989625048528	0.168202934687037
UPK3A	5.39826839875268	5.4174249250093	2.12610849245701	2.54804726298267	0.0108327793668695	0.168461269256277
C16orf59	4.4041410577154	5.61408420353281	2.20402329271316	2.54719821795615	0.0108591731954796	0.168682403359379
PSD3	46.6365986825168	2.16317009057027	0.84958767312958	2.54614109760082	0.0108921152328657	0.169004645763256
MED28	84.6659015050014	1.28674566691263	0.505472641442182	2.54562870750308	0.0109081142930717	0.169063570072484
CLCN6	48.2778643304149	-2.16613498028869	0.851198995612193	-2.54480443639478	0.0109338954685783	0.169273805153766
PPAP2C	82.7788902009451	2.73140221699777	1.07375054831278	2.54379587632314	0.0109655144038147	0.169573847744706
SETD1A	82.3126429075412	1.55789128962996	0.612982663783644	2.54149322921116	0.011038008407614	0.16977131242984
CD320	51.1184072941849	2.23377648667523	0.879073837971086	2.54105672377968	0.0110517987739402	0.16977131242984
ERBB2	49.44308242254	2.36952277437259	0.932490364862514	2.54106944549711	0.0110513966446341	0.16977131242984
CD24	237.770903214772	2.80643313862571	1.10398853715485	2.54208539688133	0.0110193246962804	0.16977131242984
SATB1-AS1	5.91553449272523	5.00956676985365	1.97095692890395	2.5416926653184	0.0110317127808863	0.16977131242984
LINC00264	8.99562968697686	6.64393144311691	2.61387546966806	2.54179340990588	0.0110285337757672	0.16977131242984
RAD51	10.1983490172732	4.75188462756874	1.87042893593804	2.54053203319677	0.0110683953995141	0.169837969718347
PPP1R12C	341.751450291558	-0.83948290807574	0.330535667364755	-2.53976496627018	0.0110926985413548	0.170022600651562
ST6GALNAC4	150.645903748351	2.28701048754058	0.900939892335178	2.53847177486258	0.0111337783356892	0.170463682452276
GINS1	14.7316869784934	4.31383874620251	1.69980542042072	2.53784268150809	0.0111538110638191	0.170581905187943
MBOAT2	37.243671751951	2.7042992168768	1.06634104282946	2.53605470319433	0.0112109220136728	0.171266301456947
TMEM120B	59.3256547667742	-2.39372860315425	0.944988405697361	-2.5330772194901	0.0113066042031232	0.172274206783702
TIMM8A	13.891639309943	3.30096699142155	1.30308398479646	2.53319588755222	0.011302776945763	0.172274206783702
SEMA4G	6.68984789869158	6.21259591885282	2.45281633742423	2.5328418700019	0.0113141980494492	0.172274206783702
PTGS2	2479.99468281908	1.75486252933096	0.692958681330651	2.53242015232595	0.0113278166268222	0.172292236203346
TCOF1	353.442913427226	-1.06654043034017	0.421331766590049	-2.53135537102261	0.0113622665164	0.172626715845656
C3orf33	7.23325940293198	4.94570452826316	1.95442681378428	2.53051405833253	0.0113895520577261	0.172851734186038
USP53	590.327628952488	-1.38986074373595	0.550499357261536	-2.52472727788426	0.0115788106716667	0.174197612015868
SEMA4A	214.110381802443	-1.36157949061957	0.538865101401236	-2.52675388901414	0.0115122144993354	0.174197612015868
TBC1D2B	107.720011469194	-1.33587688728437	0.52899125997479	-2.52532884446528	0.011559007094339	0.174197612015868
RNF216	391.873225489857	-1.17935269273033	0.466707893511638	-2.52696110163587	0.0115054245078991	0.174197612015868
TMEM164	119.16014413603	-1.12019733292307	0.443678381310246	-2.52479584336512	0.0115765519762598	0.174197612015868
ASPM	168.794851128794	1.97260810342435	0.780939011072607	2.52594386431663	0.0115387917127242	0.174197612015868
SMIM22	98.6603376251928	2.80333857562741	1.11008353996129	2.52534018811337	0.0115586339502422	0.174197612015868
RBM20	6.45560273928199	5.6623432542526	2.24170571249631	2.52590838426653	0.0115399570701282	0.174197612015868
RPH3A	4.49215075569936	5.64129771806759	2.235582245524	2.52341318659261	0.0116221753149389	0.174660370025806
KIF11	47.4291681241948	2.75878235940082	1.09354081318365	2.52279780154625	0.0116425323433446	0.174776736889905
TMC8	720.674189368678	-1.1972086754982	0.474769207824079	-2.52166453882961	0.011680103626303	0.174961638752491
SLC39A5	11.4357398301633	6.49609816493922	2.57588420624943	2.52189059942168	0.011672600418212	0.174961638752491
RAB37	196.269525334639	-1.23243562681096	0.489123726582011	-2.51968072663987	0.0117461323520211	0.175760701803028
MXRA7	36.9358348263543	-1.88673516826057	0.749017845167688	-2.51894555040698	0.0117706857355308	0.175938103076068
MCM4	113.04248499618	2.10894126182989	0.837520889910921	2.51807601127919	0.0117997853193458	0.176183001492301
SDR39U1	177.365990672344	-1.19267069723933	0.474347257868153	-2.51434087044061	0.0119255107103654	0.177486440819358
CLPTM1	170.620318043187	0.920656893668742	0.366057939740839	2.51505784663638	0.0119012854726691	0.177486440819358
PTK6	63.3320149265634	2.38836877924722	0.949891028937174	2.51436081243925	0.0119248363181648	0.177486440819358
MAFG-AS1	16.7094926689764	3.29618283667594	1.31261477957246	2.51115779585353	0.0120335893541202	0.178711054759581
TGM1	6.33799819425522	6.14010808333158	2.44477200148093	2.51152585174086	0.0120210480867824	0.178711054759581
ZNF182	86.0295008881863	-2.16837156458366	0.863872151145638	-2.5100607326073	0.0120710399112657	0.179075298726443
N4BP1	367.030282817326	1.09632693801149	0.436910316656303	2.50927226072788	0.0120980198226084	0.179283596430013
DTNA	16.8164433978229	-4.33431767648181	1.72871898762671	-2.5072424769466	0.0121677209572259	0.1793162164747
ZSCAN16-AS1	188.338442855413	-1.74837781784398	0.697512302603036	-2.5065906526942	0.0121901794397488	0.1793162164747
CNOT4	71.0480303977221	2.07074384555853	0.826125706384173	2.5065723406936	0.0121908109064064	0.1793162164747
FBXO3	34.5503926535591	2.36522310097487	0.943405834720561	2.50711095260022	0.0121722496489251	0.1793162164747
GSPT2	43.8460943364413	2.59413226627493	1.03481902551366	2.50684632028992	0.0121813660861737	0.1793162164747
CDS1	42.4887154598295	2.63683372037259	1.0511398851009	2.50854691915671	0.0121228867269064	0.1793162164747
CLIC6	5.84391022164224	3.51667151960956	1.40213908002217	2.50807610294547	0.012139051965746	0.1793162164747
KPNA6	517.860481337551	0.734059284364742	0.292966821289706	2.50560551919582	0.0122241917394811	0.179616543735154
SUCNR1	11.4328872377185	3.84877676544569	1.53763860990392	2.50304378457704	0.0123130310289633	0.180730252052241
SDC2	116.930399076626	2.48577324957119	0.9934710091759	2.50210949953454	0.0123455734822025	0.181016154676612
KRT7	52.4694108913926	3.02854447972578	1.21057899769447	2.50173221697519	0.0123587363403805	0.181017601196948
RPP21	7.87050051868744	-5.13322129863451	2.05275806229724	-2.50064602980535	0.01239670132296	0.181190604990436
ALG5	202.245692208659	-1.06317055263229	0.425106116799114	-2.50095331640381	0.0123859504170349	0.181190604990436
ZNF397	66.8543219419433	3.03318551795541	1.21348874318471	2.49955801814447	0.0124348335960485	0.181384029457192
TYMSOS	7.49548752096882	4.67937770911863	1.8723886880937	2.49914867509842	0.0124492069871384	0.181384029457192
CREB3L3	5.20020757199482	4.80179723295399	1.92119439623994	2.49938124031166	0.0124410390476902	0.181384029457192
CTSG	231.149575238984	-1.95682816969363	0.783135918867194	-2.49870823512243	0.0124646887253681	0.18141883085998
ASL	51.33863144985	1.98278732793583	0.793993419342932	2.49723395639309	0.0125166346608989	0.181792966311756
CKMT2-AS1	5.68853381177015	4.23526011149786	1.69598028346763	2.49723428555335	0.0125166230416368	0.181792966311756
CORO1A	660.58545159027	-1.73426209255957	0.694623584632218	-2.49669336159643	0.0125357303949618	0.181879665290671
CWF19L2	897.131291105941	-1.04505890398717	0.418713101078043	-2.49588298359066	0.0125644041510605	0.182105004097379
IER2	5611.15316914852	-1.26294022635052	0.506684205473495	-2.49255890100287	0.012682629317722	0.182833093661054
HECTD4	140.600765666296	-1.17131124926852	0.46993972599264	-2.49247123510232	0.0126857605479493	0.182833093661054
SRRM2	4815.45334091233	-0.605816698991127	0.242918139352099	-2.49391297252209	0.0126343517218025	0.182833093661054
ZNF217	154.607825054177	1.65913164230008	0.665947557622119	2.49138482949663	0.0127246213530282	0.182833093661054
RHOT1	98.894392117619	1.73015650204456	0.694491349205916	2.49125709632356	0.01272919729276	0.182833093661054
IL1RN	3938.12203729979	1.79280315240437	0.719533931171474	2.49161724657724	0.0127162989297927	0.182833093661054
GPRC5B	14.250464920169	2.50106507583659	1.00322160265968	2.49303351244224	0.0126656891315531	0.182833093661054
ANKRD29	9.38428662010288	4.32760402148175	1.73719828923665	2.49113992817905	0.0127333960293676	0.182833093661054
RNF128	6.07357038479234	6.07697004165639	2.43745362567111	2.49316334787013	0.0126610584388491	0.182833093661054
LPAL2	17.4876731288021	-5.98407223877919	2.40314385078977	-2.49010155460007	0.0127706598889163	0.183178326522593
HNF4G	8.82273026956879	6.61363739971055	2.65989260184802	2.48643023974561	0.0129031864548909	0.184887850588385
EIF6	489.616070010098	1.35297772801719	0.544317261090029	2.48564178418258	0.0129318062124663	0.185106515371831
LZTR1	210.347888064738	-1.22016505344939	0.491238514302455	-2.48385462036092	0.0129968855892825	0.185707784527438
IFI44L	131.373055939528	1.52020858472223	0.612061247480594	2.48375238749359	0.0130006171327667	0.185707784527438
PSMC1	142.800832443424	1.15968991890227	0.467015992017405	2.48319102284414	0.0130211240766213	0.185809160870921
PALM	16.6405410890254	-3.27954534431581	1.32140739267637	-2.48185787554392	0.0130699393394153	0.186122383850912
IGSF8	105.651884835794	-1.51063277510478	0.608648354178377	-2.48194670162873	0.0130666818085055	0.186122383850912
OGFOD3	99.7352234070258	-1.74782509381796	0.70449753317783	-2.48095275214651	0.0131031740205354	0.18621290177286
E2F5	8.48023126767308	3.90276350742898	1.57290317705763	2.48124841017216	0.0130923097215964	0.18621290177286
FYCO1	121.360640608109	-1.35340714520924	0.545813681099045	-2.4796138170887	0.0131524746224507	0.186554213991001
TKTL1	4.14341637298003	3.82756923185817	1.54364280734354	2.47956924597411	0.0131541185817846	0.186554213991001
PPWD1	136.427790976488	-1.04498219770768	0.421611482556652	-2.47854302110299	0.0131920201083816	0.186807869148746
FAM114A2	44.5518645342589	2.12534809802876	0.857690022550379	2.47799093162929	0.0132124503295158	0.186807869148746
CDHR1	6.21754728729354	6.107019038479	2.46442420669609	2.47807135714931	0.0132094724216025	0.186807869148746
ATG10	54.3184927739858	-2.24408379969944	0.905989991040352	-2.47694105000271	0.0132513786771313	0.187167281294935
FAM25A	7.14609815814944	5.28049095875333	2.13324040770358	2.47533795988692	0.0133110149587485	0.187818149967841
CCND3	558.501407557637	-0.926353550661345	0.374348417150235	-2.47457584491289	0.0133394493782576	0.188027884623741
SDK1	17.7355149114146	-3.45483790938195	1.39686167357422	-2.47328563360313	0.0133877094062934	0.188133977214606
DST	328.85233268055	1.0836378658663	0.43811652116755	2.47340105545092	0.0133833858051257	0.188133977214606
SAA2	11.8735442287783	4.05799571837105	1.64042031734106	2.47375363220849	0.0133701862307287	0.188133977214606
TVP23B	5.98728934368936	5.55289782278082	2.24657801250994	2.47171377617863	0.0134467128051746	0.188771684527355
TTC7B	11.1507860356265	3.94695144109888	1.59734161301148	2.47095011420737	0.0134754615246156	0.188983800490966
LOH12CR1	38.5780356411833	-2.8477636015257	1.15289418947973	-2.47009970863919	0.0135075396872503	0.189050979703576
CCDC50	231.113326275651	1.1206618039203	0.453645849266089	2.47034510672436	0.0134982761032226	0.189050979703576
HIST1H4B	20.5731397355314	-4.99728912065235	2.02406856634878	-2.46893272477769	0.0135516693229249	0.189477225164932
PRELP	45.545784244847	-3.05958935236407	1.23958356398857	-2.46823969052906	0.0135779367389265	0.189653116385651
NIPAL2	26.3917207561596	-3.83028766837207	1.5525666363758	-2.46706813004382	0.0136224435802581	0.189809916499829
CLSTN3	152.848991860993	-1.56823752891545	0.635814152026231	-2.46650302437865	0.0136439576236886	0.189809916499829
MECOM	57.6013127050042	2.95746108366851	1.19867057275258	2.46728429886879	0.013614221780612	0.189809916499829
MSS51	6.20282696203232	5.61768759922835	2.27745451456802	2.46665194114486	0.0136382853278439	0.189809916499829
PPM1N	110.030607471655	-1.74937890507895	0.709711896168076	-2.46491416379564	0.0137046077774167	0.190318435403294
FAT1	60.8763468962799	2.40445628712652	0.975649593242139	2.46446706254074	0.0137217174486065	0.190318435403294
SH3D21	17.097720814019	3.45515230804103	1.40196186326001	2.4645123370237	0.0137199840266029	0.190318435403294
MAP7	80.9181091721732	2.50834003545421	1.01832969098952	2.46319051447556	0.0137706722637107	0.190806434885976
KCNH8	11.4646980994635	4.59809748605574	1.86793943479603	2.46158810098563	0.0138323420942142	0.191469462594837
ZNF555	58.7440222262871	-2.71747441860273	1.10481336507668	-2.45966830643302	0.0139065475221739	0.191936154377315
C20orf194	125.178073895103	-1.31023159995338	0.532769660533377	-2.4592834333728	0.0139214661626156	0.191936154377315
LAS1L	129.290100501511	-1.20530830818902	0.490084528964332	-2.45938860942239	0.013917387874073	0.191936154377315
SKAP2	426.673253394307	0.812240682436733	0.330245117144721	2.45950852948052	0.0139127391613107	0.191936154377315
MPRIP	365.253243805098	-0.94732259849975	0.385357168876444	-2.45829758730527	0.0139597444830225	0.192081648020615
NUF2	20.9713501329581	3.14326872609678	1.27857135693701	2.45842260507611	0.0139548851685968	0.192081648020615
SSC5D	17.6816101463603	-2.91359647571106	1.18541218645489	-2.45787626363493	0.0139761319096136	0.192116352916276
TMC7	9.63322400421123	4.85056172536359	1.97529706644503	2.45561126362285	0.0140645206691459	0.19313974072516
TEX261	181.482438128807	-1.08210055011649	0.440933658049458	-2.45411192899935	0.0141233013411808	0.193754914240991
MAP3K14	60.2932350052448	2.50185431735231	1.01996811911119	2.45287501685097	0.0141719569556096	0.193934427527681
FAM167A	8.82522672383773	4.04012093869788	1.64692647290165	2.45312769281057	0.0141620056007069	0.193934427527681
ZIC2	6.34521641743248	5.64352314231423	2.30093173193821	2.45271211830364	0.0141783758000535	0.193934427527681
RANBP10	77.1235691855025	-1.67844297728872	0.684639832553307	-2.45157073468704	0.0142234228111696	0.194214948384693
KIAA1211L	8.29700171260943	5.00193034591253	2.04040645986895	2.45143820326554	0.0142286616052316	0.194214948384693
MYO1A	35.2733408986955	6.76954864910729	2.76180964252704	2.45112789269328	0.0142409344369838	0.194214948384693
SNHG5	828.010612774256	-0.958076873201331	0.390980399601586	-2.45044732211033	0.0142678838181443	0.194391148657038
VASN	8.2558190951051	2.84903403438599	1.16294909936812	2.44983553960701	0.0142921477034243	0.194530450470184
CRIPAK	60.1412687836209	-2.12057556583806	0.865770718695742	-2.449350064683	0.0143114280041118	0.194601713861602
KDF1	16.0856330815352	3.21467841443479	1.31311561636272	2.44813051827022	0.0143599626904822	0.195070238273844
VTRNA1-1	46.0940456565237	-2.07326184002026	0.847711221666426	-2.44571711100468	0.0144564379513646	0.195996481657639
PDIK1L	3.38711134170309	5.22731822852289	2.13717618597075	2.44589952987359	0.0144491258916239	0.195996481657639
EPB41L4A-AS1	220.763776123079	-1.07379104721782	0.439332475490037	-2.44414220920067	0.0145197019764188	0.196314247128505
TIMM10	78.6382371003054	1.79267839890617	0.733479091752354	2.44407566495629	0.0145223804349537	0.196314247128505
ZNF253	5.69770395476448	5.98844616207855	2.44983423850415	2.44442912420681	0.0145081584074779	0.196314247128505
UPF3B	280.474210124132	1.14350674927877	0.468280745257365	2.44192562017535	0.0146091562091647	0.197250216996324
CCDC64B	33.4966586400863	3.3970703327364	1.39147701517712	2.44134131982338	0.0146328174161022	0.197250216996324
POU4F1	7.2783879274795	5.30831930719801	2.17462116940505	2.44103174469247	0.0146453673278872	0.197250216996324
PM20D1	5.88767528212573	6.031944730671	2.4711433520619	2.44095298058609	0.014648561871335	0.197250216996324
PLCD3	42.8933275739892	2.04714282978111	0.839569759945982	2.43832368368391	0.0147555549588566	0.198305499039687
FAM177B	7.45249994236413	3.48241721053448	1.42809302503881	2.43850866118462	0.0147480052716013	0.198305499039687
FAM227A	8.47762938742829	-6.36437228325751	2.6116440458095	-2.43692179011509	0.0148128827718902	0.198883046208634
FBXW4	250.23931919809	-1.13059952932662	0.464019596953237	-2.43653401009389	0.0148287749249936	0.198903683795462
ZNF25	65.562237400758	-2.75051576357093	1.12937282338716	-2.43543647112184	0.0148738361672214	0.199315158542573
ZBTB7A	1409.00926548906	-0.621375341099595	0.255228042195923	-2.43458883182829	0.0149087199021408	0.199589587404892
LMLN	18.7274208679493	3.03906486829242	1.24867318848244	2.43383528718665	0.0149397917703484	0.199812504604197
ADAM9	115.464357972393	1.99442325033575	0.819594861183315	2.43342576289002	0.0149567021252358	0.199845771115976
SATB1	313.951952851192	1.19794373652074	0.492538049308138	2.43218516458471	0.0150080327114544	0.200145621992216
RBP4	10.2077580017729	4.5309773928132	1.86279621055716	2.43235270027632	0.015001091759141	0.200145621992216
TMEM237	6.18643753044441	4.26691043022956	1.75571331364684	2.43030020736509	0.0150863210986096	0.200996216483015
TM4SF1	294.887664947037	1.67731491280536	0.690577296615524	2.42885904449186	0.0151464196723495	0.20102437520834
RAMP1	41.9654073455874	2.7675063640517	1.13929149965761	2.4291468556409	0.0151344007108085	0.20102437520834
MISP	53.17331874176	2.85601799659444	1.17586870148354	2.42885790989345	0.0151464670696815	0.20102437520834
LOC100505938	8.44290050611425	6.05490059106978	2.49260842334393	2.42914231307415	0.0151345903426351	0.20102437520834
DGKH	136.733005805127	1.11870193298051	0.460668683292163	2.42843061305084	0.0151643264908167	0.201068811346178
ARHGEF37	8.9108349158642	4.35790428251708	1.79548869718233	2.42714102815349	0.0152183388369054	0.201592067805126
RAP1B	239.033324729184	1.06628518600829	0.439704035132783	2.42500659719051	0.0153081085694835	0.202546001082979
IBTK	235.807494685685	1.1839724143582	0.488349690262841	2.42443568198223	0.0153321989620661	0.202546001082979
RPSAP58	119.398819475305	1.45695025361543	0.600955852912921	2.42438815855337	0.0153342057690564	0.202546001082979
SEPT9	3458.04972446513	-1.08812519854334	0.448896874595893	-2.42399816109857	0.0153506832169743	0.202570539670853
TSKU	14.8313964720683	3.08609825802219	1.27334147218372	2.42362188418295	0.0153665957416282	0.202587583821123
SEMA6A-AS1	14.2999337199173	-5.53301387456854	2.28561227699642	-2.42080160762858	0.0154863265090647	0.202831950043541
PDGFB	156.136500161331	-1.4749723661709	0.608945979521256	-2.42217276371625	0.0154280138937722	0.202831950043541
TUBA4A	1459.77762074783	-1.04133908034376	0.43012446565493	-2.42101801569962	0.0154771102211714	0.202831950043541
AAK1	1244.02338503891	-0.941342280245244	0.388707829722786	-2.42172194194436	0.0154471651109871	0.202831950043541
PRDX1	957.708606563658	0.832285353169342	0.3437004003411	2.42154315893538	0.0154547657276157	0.202831950043541
CDCP1	201.974616460443	1.91382642158847	0.79058526431944	2.42077168391945	0.0154876012663154	0.202831950043541
SH3RF2	6.55798544128383	4.31754648553738	1.78282367554219	2.42174621347472	0.0154461335071142	0.202831950043541
KRBOX4	39.9975550072474	-2.01640221726957	0.833611276416193	-2.41887588893753	0.0155685510769529	0.202933060886415
CALM3	2153.35438754319	-0.971803274657978	0.401731046124111	-2.4190395142071	0.0155615496824532	0.202933060886415
STAP2	12.412443441398	3.66542432583339	1.51523551123899	2.41904594938923	0.0155612743827866	0.202933060886415
LIPN	7.40653170289481	6.36771062733163	2.63214824112285	2.41920668746804	0.0155543993337174	0.202933060886415
FLJ38576	7.99976394963382	6.47938542394167	2.67750566464376	2.41993341396114	0.0155233493174371	0.202933060886415
CMTM3	336.50273289499	-1.00261223858478	0.414686908244384	-2.41775715281061	0.0156164952068073	0.203175734822086
COX5B	537.185467829931	0.974969843408503	0.403204866666927	2.4180507826407	0.0156038989617414	0.203175734822086
TRABD	537.655895383022	-0.760866744923731	0.314896341808873	-2.41624510641518	0.015681501307312	0.203830095791853
NUDT6	4.34316929944468	4.55889324431303	1.8871669687034	2.41573391221725	0.0157035324184834	0.203925159503755
CALML4	55.5430892185934	1.92405539456654	0.796810028035497	2.41469776592825	0.0157482711099152	0.204314648407289
XPO6	481.930975574878	-1.12081616285732	0.46423052982469	-2.41435254868003	0.0157632017685818	0.204317047432618
POC5	8.48285224915788	3.57430831784244	1.48121568567042	2.41309105245173	0.0158178674589738	0.204833992066861
C9orf24	5.75236375590902	6.0025046069404	2.48955017895609	2.41107998452048	0.0159053598958641	0.205774665468808
CENPF	304.55683367691	1.59541827322208	0.662120932435706	2.40955721993731	0.0159718912945193	0.206442654642593
MEG3	84.2564569582169	-1.93218900946493	0.802918942489985	-2.40645587893703	0.0161081496391987	0.207515668239961
ABHD17A	75.336923972166	-1.40427232816014	0.58376094929433	-2.40556058067548	0.0161476744233585	0.207515668239961
BRAT1	135.947360685923	-0.945372311670845	0.392805172088636	-2.40672063110595	0.0160964779133436	0.207515668239961
KLC1	414.937401667293	-0.871621323617968	0.362180386688792	-2.40659449173022	0.016102037900475	0.207515668239961
DAD1	268.172432757596	1.14124216311683	0.47435019461702	2.40590638744914	0.0161323979793537	0.207515668239961
TMEM51	144.135060167143	1.8537934512508	0.770815838580284	2.40497581713575	0.0161735360098608	0.207515668239961
MVB12A	52.1507983760375	2.54641740560951	1.05834888452496	2.4060283360647	0.016127013778219	0.207515668239961
MTBP	4.49432453775329	5.6498611631178	2.34926437734604	2.40494906303412	0.0161747200995351	0.207515668239961
BPNT1	49.6054550342376	2.39513852284801	0.996519832221066	2.40350311695219	0.0162388285784907	0.208145429031977
TLE2	5.41302697228761	3.91656696709085	1.630025750986	2.40276386107504	0.0162716909270567	0.208373890467003
FAM98A	83.5131669160599	1.98592814922182	0.827212235714783	2.40074803476016	0.0163615981345127	0.209331767083849
CCDC85B	213.171267398291	-1.33065625728545	0.554454751138837	-2.39993661259519	0.0163979111274689	0.209409637402957
EPSTI1	183.88661087543	1.3050038168298	0.543723336604309	2.40012471228453	0.0163894869389885	0.209409637402957
METTL1	41.3947526258045	2.88096897558183	1.2016398754041	2.39753110274656	0.0165059795846294	0.2105956290282
SNRK	216.189091003704	-1.63639563342467	0.682969784900198	-2.39600004217433	0.0165750884116149	0.211282819716041
RNF220	458.928901865125	-1.11866026377579	0.467143861484419	-2.39468043146512	0.0166348566040792	0.211655255377522
OLR1	737.07911910251	1.40751483071446	0.587762183709234	2.39470124095421	0.0166339126279166	0.211655255377522
CDKN3	25.1600902338904	2.67839056727031	1.11865999178704	2.39428475759791	0.0166528144215672	0.21168935470205
SDC4	332.449519229625	1.66706265301677	0.696460091361956	2.39362265504224	0.0166829022891945	0.211877446488615
NET1	146.67204352776	2.03474643312454	0.850276694153584	2.39304034453167	0.0167094036135915	0.212019685412018
GPR85	7.24002731951163	2.50840447819829	1.04899941608783	2.39123534267847	0.0167917854066511	0.212785432729259
SLC16A10	52.2186888831142	2.99865224685162	1.25411755303099	2.3910455918621	0.0168004664698188	0.212785432729259
VSIG4	357.257888965905	-1.65151515800808	0.691009375139372	-2.39000398174769	0.0168481901380508	0.213194997765144
SPATS2L	386.65918643364	1.19088750171897	0.498446593890669	2.38919779233195	0.0168852091381581	0.213468483410875
PLS1	42.9975709251744	3.41625746546271	1.43154860177128	2.3864069031507	0.017013914487001	0.214899543420133
TRA2A	966.624765264488	-0.857751906123553	0.359541382005123	-2.38568339850051	0.0170474199999936	0.215126640728516
ZNF317	78.0591124947515	-1.47439386902025	0.618114172241652	-2.38530992368808	0.017064738271148	0.215149238839879
S100A10	2044.47999715809	1.00500587188106	0.42140585778592	2.38488823378345	0.0170843108606997	0.21520019207805
TIGD2	29.1987041067774	-3.07894352917167	1.29294500121182	-2.38134145403395	0.0172497144161336	0.216300491357418
ZNF646	53.4237878977052	-2.1393377289021	0.89822933974165	-2.38172773282758	0.0172316324600674	0.216300491357418
TPGS2	89.4339795281886	1.52783850818736	0.6415248282085	2.38157346529198	0.0172388518265432	0.216300491357418
PVRL4	23.9334150986952	3.64403944293942	1.52979714958829	2.38204094178116	0.0172169831576257	0.216300491357418
SLCO1B3	5.36551531050878	5.90129696316833	2.47702687092326	2.38241136276763	0.0171996720541695	0.216300491357418
JUNB	12133.8548421049	-1.35969680442471	0.571611746296916	-2.37870689892791	0.0173734840520008	0.217655510872083
TRAF4	260.358094605928	-1.395639797764	0.586895951139439	-2.37800208887864	0.017406727311584	0.217849012936268
CSF3	76.2918038214551	3.28346349398566	1.38093342892182	2.37771309262116	0.0174203743023517	0.217849012936268
ASPH	185.788018390221	1.66568584201428	0.700886424983562	2.37654173720564	0.0174757842075495	0.218344874643648
CXADR	19.1214546090038	3.21741214553058	1.35420545809349	2.37586706382073	0.0175077691024989	0.218547431247049
FAM21C	15.5882422737425	3.39200364107107	1.42842585676068	2.37464452566219	0.0175658579287202	0.218910582435277
C2orf48	5.64327040530306	5.96786516273932	2.51321933366766	2.37458986678657	0.0175684589829697	0.218910582435277
TYMP	462.502611965947	1.65659150933592	0.69830237598702	2.37231257733356	0.0176771289512419	0.220066755389405
OBSL1	20.8448413791716	-2.51803572441899	1.06229118866578	-2.37038182306832	0.0177697236239715	0.220822682093048
RPS29	16677.1193322432	-1.18487655227503	0.49985452144734	-2.37044280172598	0.0177667927363745	0.220822682093048
ZNF746	136.081144940273	-2.10692834589183	0.889706530919916	-2.36811608397812	0.0178789252142379	0.221980634201147
BAHD1	68.4551546199687	-2.06893765383073	0.873802824044638	-2.36773971987648	0.0178971216262134	0.222007625114425
SLC35B3	21.841361440788	2.52922298481373	1.06872358679557	2.36658291822423	0.0179531521622523	0.222503467227341
MVK	30.190933303752	-2.51834823978594	1.0643541951308	-2.36608100133101	0.0179775106357926	0.222606244298072
ZZZ3	121.989970289221	2.03822101652282	0.862709761325001	2.36258021862695	0.0181482132982229	0.224519324518015
PLXNA3	184.436542352142	-1.09350599134386	0.463062420891349	-2.36146562970706	0.0182028591699442	0.224793954241307
AGRN	85.6365316827589	1.89988201514428	0.804434573490358	2.36176076682146	0.0181883752327193	0.224793954241307
SNTB2	215.190368955622	-1.12407685956136	0.476521064482453	-2.35892375667004	0.0183280209182567	0.225936884202282
MAPT	5.66103501453634	3.52640312412054	1.4947316437298	2.35922156255495	0.018313318108155	0.225936884202282
CCL13	105.178776385953	-3.92674151912891	1.66549568818128	-2.3577014020474	0.0183884774193691	0.225955012360914
GFM2	29.8825152084608	-2.17215131882653	0.920968969407571	-2.35854995225713	0.0183464904344581	0.225955012360914
APH1B	79.8293860150761	-1.91626054453048	0.812809877710297	-2.35757536550691	0.0183947209831922	0.225955012360914
HSBP1L1	30.7040370640644	2.14449195693231	0.909511463881074	2.35785038682341	0.0183810994444947	0.225955012360914
RILP	102.593420333532	-1.21593016642699	0.515913171144205	-2.35685040513749	0.0184306699176533	0.226196069423387
RAB10	363.581959260778	1.0713226687786	0.45487543285077	2.3552001084439	0.0185127333097943	0.227002152867708
DHX40	267.461321627649	-0.913487557419633	0.388003849448367	-2.35432601691545	0.0185563281737906	0.227335528891284
GJA4	8.02709581176261	3.80535993105675	1.61656535086346	2.35397840800199	0.0185736899389965	0.227347215366374
MBP	921.424885934965	-0.944376168535586	0.401458554310352	-2.35236279908866	0.0186545702481319	0.228135679927728
LOC100506388	7.49396619342065	-6.17450469876781	2.62768622417102	-2.34978767326595	0.0187841227463116	0.228911877548719
PLEKHG7	25.3056160159255	-3.9688151388256	1.68886014235685	-2.34999633142327	0.018773596100424	0.228911877548719
FBXO25	179.615018454105	-1.09094503767068	0.464173466629198	-2.3502959908352	0.0187584875367907	0.228911877548719
HBEGF	2380.51099551522	1.34306807113531	0.571527562241621	2.34996203134559	0.0187753261588674	0.228911877548719
NUPL1	76.6338843790148	1.89189958101014	0.805300679223139	2.34930831405137	0.0188083256120669	0.22900541272478
PWP2	80.1737691598465	-1.15782088911605	0.493006520958183	-2.34849000955559	0.0188497048662605	0.229307735405536
CRTAP	325.776009433237	-1.18162959001768	0.503327631268974	-2.34763505241822	0.0188930225649001	0.229633088297592
FAM65A	249.106092797573	-1.5199834265284	0.647748504905178	-2.34656416034631	0.018947403730528	0.229890740884585
MRPS10	140.258226593119	1.39635326169947	0.594982085320044	2.34688286614271	0.0189312051850724	0.229890740884585
SNHG21	10.3177647862928	-4.40741929033106	1.88043097255577	-2.3438346605942	0.0190866304301615	0.22991932524919
FAM102A	724.375361416232	-0.978793775211001	0.417419858526953	-2.34486633833163	0.0190339016804603	0.22991932524919
CNPY2	221.406912006729	-0.931632326322771	0.397523511498605	-2.34359050313944	0.0190991279179709	0.22991932524919
TMEM18	239.550367001939	1.0384694624572	0.442725022698416	2.34563083000755	0.0189949109306668	0.22991932524919
C15orf48	610.726921357941	1.99500934946721	0.851151786829335	2.34389374531998	0.0190836071832468	0.22991932524919
SEH1L	54.2109267897546	2.16994247187153	0.925801799465474	2.34385207840856	0.0190857391520147	0.22991932524919
CPNE8	24.960487923906	2.42266366746816	1.03388286520408	2.34326706535556	0.0191156944779927	0.22991932524919
SNAR-E	91.4911420352794	2.76118742224665	1.17803618415	2.34389016177712	0.0190837905340211	0.22991932524919
LOC101928272	12.0656661213235	5.21131420273768	2.22147958168386	2.34587535519348	0.0189824543607686	0.22991932524919
SALL4	5.37492898907127	5.40208200417131	2.30506707456766	2.34356824743789	0.019100267458035	0.22991932524919
DZANK1	17.0128119891512	-3.15249892970871	1.34563415180584	-2.34276079087177	0.0191416511981565	0.23001022151075
TBCE	73.5133172347083	-2.20112119984228	0.939742298497863	-2.34226042965256	0.0191673350122218	0.23001022151075
ATL3	185.128330217557	-0.855825669884887	0.365401868005955	-2.3421491372095	0.0191730518075142	0.23001022151075
EZH1	199.188038303773	-0.941209628854289	0.402095294132047	-2.34076260674963	0.0192443992172695	0.230666432140559
FAM168B	183.78059579662	-1.1231594877994	0.479904063949984	-2.34038336444772	0.0192639544526219	0.230701255743759
ALDH1B1	14.9001859284954	3.83841481419427	1.64040215707461	2.339923047309	0.0192877135583798	0.230775828634817
EDNRB-AS1	5.67621442920905	5.487937923413	2.34565591733361	2.33961762373542	0.0193034920170145	0.230775828634817
EDNRA	7.53374454458228	3.06465262958363	1.31035486425197	2.3387959347433	0.0193459972230557	0.231084601312637
EDN1	35.8139883385544	2.23581895801936	0.956739926779449	2.33691403007034	0.0194436546795516	0.232051058776802
IFRD1	246.585185913558	-0.859868555848094	0.368113378182454	-2.3358796686327	0.0194975138817155	0.232387107799785
TMEM260	52.1439317370578	2.58356446382409	1.10610612610068	2.33572927846611	0.019505355540643	0.232387107799785
ARG2	20.9682048625947	-3.12775434761001	1.33966686727692	-2.33472546347859	0.0195577671649763	0.232811358967278
ZNF137P	3.95626661316785	5.46323771143786	2.34100452772792	2.33371514096995	0.0196106427394074	0.233240399825948
MTHFR	280.131024923584	-1.24834369936513	0.535127465873166	-2.33279691097187	0.0196588068843764	0.233605726061908
PRNP	329.685843375481	-0.950308905488883	0.407479026703992	-2.33216642627161	0.0196919376472509	0.233605726061908
F2RL1	6.9416696768799	5.26085081261155	2.25556375539812	2.3323884328346	0.0196802660699386	0.233605726061908
GRAMD3	42.7938932368369	2.23403684384953	0.958201475170497	2.331489672829	0.0197275539943683	0.233680811579138
MBTD1	25.0302867658463	2.56937242851451	1.10207024036412	2.33140532645686	0.0197319969361715	0.233680811579138
SCG5	48.273456517135	-3.48080180124435	1.49323797743387	-2.33104291067262	0.0197510971179861	0.233698642793596
NOMO1	29.298557298393	2.40023564497896	1.02981833943961	2.33073693976461	0.0197672350861789	0.233698642793596
PTN	39.5042921985174	-2.27157014288079	0.975151785904099	-2.32945288694183	0.0198350861063379	0.234119557927053
ORAOV1	74.0517593621899	-1.98720834443414	0.853090123000588	-2.32942369259241	0.0198366311349856	0.234119557927053
PFDN4	128.005704816102	1.42221139545976	0.610636403519634	2.32906421442008	0.0198556641181904	0.23414475065672
BZRAP1	144.158605724344	-1.76506306191773	0.758134516699742	-2.3281660748033	0.0199032868440637	0.234506753836179
DNAJA3	238.816612225305	-1.45079078426419	0.623399947106614	-2.32722314302038	0.0199533918866967	0.234852576056729
ITGAD	5.09269519842587	5.82670036643125	2.50397945388156	2.32697610892891	0.0199665368500885	0.234852576056729
ZNF697	38.0765841295023	2.97004193127665	1.27652752696887	2.32665717622952	0.0199835187986197	0.234852957144762
MEN1	220.974520506855	-0.990321831278835	0.425829350231453	-2.32563075030071	0.0200382576678858	0.235097458294856
TMEM254	24.5511690895444	2.03344173223518	0.874287250025201	2.32582796120676	0.0200277303468463	0.235097458294856
PPT2	41.0180404308533	-2.60346983617752	1.11987723360726	-2.32478146536779	0.0200836485748505	0.235221195266573
FLCN	161.899766038778	-1.19077800640892	0.512375904824784	-2.32403201476877	0.0201237782386803	0.235221195266573
GART	77.6729496928277	1.15660292202735	0.497778199167087	2.32353068889447	0.0201506609975045	0.235221195266573
KCNE3	78.2569617177376	1.7308463661122	0.744872862754992	2.32368025827989	0.0201426373120068	0.235221195266573
TLN2	80.1971828175327	2.12756266348112	0.915553223130971	2.32380009127746	0.0201362108539715	0.235221195266573
DIAPH2-AS1	5.12166619653264	5.83859946817508	2.51113644279732	2.32508252784189	0.0200675477248136	0.235221195266573
FAM122A	78.2092632279101	-2.0650371651379	0.888885914500422	-2.32317458455679	0.0201697755260856	0.235246136102224
CTR9	406.043842764441	0.745704490224868	0.321154959393572	2.32194605256279	0.0202358406473758	0.235620006731125
TFDP1	88.0166679206657	1.33256976850638	0.57387469720559	2.32205701871011	0.0202298656225096	0.235620006731125
CLEC2B	569.806960701551	-1.15425118284547	0.4972018469995	-2.32149415737515	0.0202601890641774	0.23570544053169
DYNLL2	230.926280440647	-1.49449707866128	0.644022742007699	-2.32056568996661	0.0203102957340605	0.235801083691578
HNRNPU-AS1	285.75846857297	-1.15484913505245	0.497598442769106	-2.32084555696312	0.0202951807610273	0.235801083691578
FOXF2	10.9886521125073	3.81439581105922	1.6440785419654	2.32008125749231	0.020336482030271	0.235801083691578
PNMA5	7.1143245810619	4.78143656685153	2.06073871872548	2.3202536660294	0.0203271590066072	0.235801083691578
MARS	289.766591946634	-0.90466606495879	0.390263090867364	-2.31809281002761	0.0204442775911399	0.236852767811735
UBXN7	329.060565270881	-1.06293361599312	0.458609214115102	-2.31773279576182	0.0204638474867643	0.236881429220222
ATF7IP	391.265929796178	-0.900307712030607	0.38850048590499	-2.31739146975168	0.0204824165998012	0.236898467785347
TTC13	51.5428223848815	-1.70241633836729	0.734947640317436	-2.31637771859773	0.0205376542321671	0.237339230225944
MYL6	1982.72466271073	0.994334441695048	0.4294775808598	2.31521850268511	0.0206009771658606	0.237872616341804
RMI1	35.5818795170833	2.7902646189866	1.20598548013277	2.31368011054281	0.0206852756907982	0.238175019895917
SPRED3	5.78438354283565	4.61938779928826	1.99608536390987	2.31422357120035	0.0206554616498074	0.238175019895917
NOXO1	5.92897443012667	5.54278596912675	2.39581518627948	2.31352818901456	0.0206936167540509	0.238175019895917
LINC00853	5.21213621184418	5.86046899969518	2.53317658278457	2.3134861736536	0.020695924072942	0.238175019895917
MATK	111.16373132241	-1.26062096606419	0.545425176619946	-2.3112628827961	0.020818338876733	0.239384982137769
GEMIN2	24.6570885785114	-3.53341963654394	1.53018815908202	-2.30914062141462	0.0209357792663083	0.239665457329242
CD6	927.751169465257	-1.40557558651385	0.608513282763869	-2.30985193968113	0.0208963526091302	0.239665457329242
CITED2	334.657781322213	-1.2596566297449	0.545187410672078	-2.31050204954671	0.0208603751997927	0.239665457329242
VMA21	241.800982973543	-1.05389474586928	0.456501116844443	-2.30863563522979	0.0209638087675405	0.239665457329242
NAA25	82.6072675789312	1.30465629196932	0.564790830391496	2.30998136259573	0.0208891859712293	0.239665457329242
TRIM59	38.3610250010158	2.2741653178959	0.984961682622777	2.30888709481592	0.0209498472971067	0.239665457329242
PPM1H	9.58804209374493	3.58146443357188	1.55089569738024	2.30928774876458	0.0209276190382827	0.239665457329242
BHLHE41	171.880325809939	1.62825576472606	0.705889352280356	2.30667279434946	0.0210730680161365	0.240715936052421
FYN	1239.46737085249	-1.12579690543665	0.488417220366672	-2.30499019791209	0.0211671223927938	0.241414878919649
RSBN1	368.345579575275	-0.77364599171094	0.335644748429306	-2.30495485280588	0.0211691020415252	0.241414878919649
EXOSC9	125.257143438388	1.34960592244129	0.585669536894262	2.30438128914489	0.0212012493967124	0.241565721712225
EHF	57.2513417198464	2.47900701098932	1.07662761219601	2.30256681410285	0.0213032281363498	0.241565721712225
KIF20A	5.69267540141998	4.0238081643783	1.74754690398182	2.30254658985688	0.0213043672006595	0.241565721712225
FAM124A	10.352636209515	4.21556429053838	1.82989609443343	2.30371784680134	0.0212384873493391	0.241565721712225
ZNF28	7.66913454469093	4.76299840999849	2.06793043904127	2.30326819513654	0.0212637579537595	0.241565721712225
LCAT	8.43962690233882	5.14669874435206	2.235195678406	2.30257189295496	0.021302942094998	0.241565721712225
SLC28A3	7.24086668847542	6.32828733071367	2.74661617033531	2.3040304644901	0.0212209335290824	0.241565721712225
NUP93	210.727140803058	-1.10054463511906	0.478239822672482	-2.3012400535134	0.0213780660674357	0.242203175331471
CDKL3	20.3484920199363	-2.39137754419026	1.0394198863389	-2.30068481046029	0.0214094532809553	0.242360608383102
STK17A	467.052584822977	-0.965866608834362	0.419886392568754	-2.30030462031752	0.021430968105446	0.242406117607396
KCTD21	27.6027530575053	-3.53316546515588	1.53735280823362	-2.2982138167851	0.0215496226978298	0.243475496502942
UNC50	31.8350844464804	2.30130535353376	1.00142967628122	2.29801992894757	0.0215606548938445	0.243475496502942
SLC3A2	1048.22614844349	-1.04733552385359	0.455893839727641	-2.29732326385302	0.0216003356425611	0.243724959823556
KLHL28	167.963575224839	-0.90657441347064	0.394708335994039	-2.29682104683072	0.02162898041004	0.243784110411493
ILK	121.431610919427	1.16993983291757	0.509487653807917	2.29630654280516	0.0216583602711134	0.243784110411493
MYO5C	21.1333611261109	2.45871753732748	1.07067189348273	2.29642484527137	0.0216516017400554	0.243784110411493
SNX20	82.2424074476452	-1.93562723741713	0.843087797216824	-2.29587860695763	0.0216828232624825	0.243861362926102
PXDN	106.988771151762	1.81050925560014	0.788935390407598	2.29487645961066	0.0217402052323129	0.244308421491426
FAM83H	82.0917018834488	2.40598515350161	1.04867519087736	2.29430921455162	0.0217727436662654	0.244475799221858
TNFRSF13B	235.649262835313	-2.50372892828419	1.0915863558877	-2.29366088608547	0.0218099851195543	0.244643042731792
SH3BP1	536.065204810215	-0.934204447293442	0.407338461055264	-2.29343540227766	0.0218229504053475	0.244643042731792
ZBTB4	565.846401678064	-0.823074233847917	0.358991435506746	-2.29274058498382	0.0218629444829891	0.244893256876554
UBE2L6	304.37367854898	1.10472013965396	0.482055039125137	2.29168881142468	0.0219236065061559	0.245374387519626
AHRR	91.4799266291071	-2.92157284605428	1.27554676266647	-2.29044746266053	0.0219953908282066	0.245979124548532
DHRS4-AS1	51.7266181046196	-2.03130723160951	0.887203500945469	-2.28956178536807	0.0220467324031447	0.246155942125684
MSRA	84.5858997497311	-1.78065051033665	0.77768354972028	-2.28968519518912	0.0220395722491967	0.246155942125684
PLEKHA7	3.85686918776475	4.92105617674699	2.15019131150859	2.28865968828343	0.0220991329462204	0.24654233985735
PNRC2	245.332789327353	-1.24212477030761	0.542913311628496	-2.28788785189626	0.0221440529369236	0.246844728474668
HNRNPA0	2712.48844885373	-1.18629955606062	0.518750543654341	-2.28684012107964	0.0222051567221202	0.247093647688341
HNF4A	28.4802397629184	3.38460054877306	1.48039447928721	2.28628287671183	0.0222377149731063	0.247093647688341
XRCC6BP1	13.4901548649917	3.55472453080813	1.55436028383093	2.28693731291631	0.0221994823190602	0.247093647688341
GAREML	4.82293009135899	5.74674963632364	2.51354899845466	2.28630897581737	0.0222361891482403	0.247093647688341
NOTCH3	55.7888576840848	2.01486013251821	0.882047759315457	2.28429822675578	0.0223540100491752	0.248186829520329
TPTE2P1	9.563625030143	-4.58039914660669	2.00612502663807	-2.28320722077959	0.0224181649874555	0.248699835121044
ENKD1	42.7923681232292	-2.15897119188589	0.94594493382613	-2.28234341628466	0.0224690731698532	0.249020034123577
FAM73A	78.228784067095	1.888808544024	0.827659623291213	2.28210787486902	0.0224829721917288	0.249020034123577
PROSER1	122.645580231189	-1.20123292848705	0.526533414199415	-2.28139923524797	0.0225248332583665	0.249085466582543
NOLC1	253.175105497709	1.19953655831169	0.525786939583142	2.28141185717302	0.0225240870583537	0.249085466582543
CUBN	42.76678324686	-3.21490577521637	1.40985282579827	-2.28031303437369	0.0225891292924229	0.249597269119468
NELFCD	248.151513906418	-1.10084864511403	0.482973198209137	-2.2793162212644	0.022648274451869	0.249653532860062
FLNB	182.798857912069	1.08275521632467	0.474931199033879	2.27981488377106	0.0226186698841489	0.249653532860062
TOR1AIP1	96.1145918722875	1.1514021412712	0.505099044344142	2.2795571564905	0.0226339664210667	0.249653532860062
RCE1	14.3495159337161	2.45351456667113	1.07666880052177	2.27880158269853	0.0226788627889368	0.249791989509943
CELF1	976.527821695103	-0.719385042132745	0.315916278562285	-2.27713825133235	0.0227779711072384	0.250684326975294
USP35	37.0093162380773	-2.09886198558402	0.92368977545246	-2.27225854541468	0.0230708990417003	0.251732176574249
ZNF683	170.963166479675	-1.61575063381442	0.711303551767146	-2.27153460685003	0.0231146344593	0.251732176574249
KLHDC10	165.003047139582	-1.18196428961991	0.519553559754573	-2.2749613921965	0.0229082459548039	0.251732176574249
SNHG6	1494.01772185008	-1.02109387081757	0.449424880051473	-2.27200120896872	0.0230864373103529	0.251732176574249
ZZEF1	271.806609764643	-0.8729169458481	0.383762660250286	-2.27462709706774	0.0229283091782723	0.251732176574249
ERCC3	212.238858002646	-0.736073956572918	0.324073011260181	-2.27132137202861	0.0231275303680008	0.251732176574249
DNAJC7	267.129432479389	1.09676736193319	0.482674841331665	2.27226958609918	0.0230702325957943	0.251732176574249
SMC2	144.070024238855	1.4072067018471	0.619259889990968	2.27240085235881	0.023062310286406	0.251732176574249
TEAD2	10.016573829923	2.37681829794087	1.04601212024075	2.27226649858879	0.0230704189646803	0.251732176574249
AIG1	36.3036063165291	2.58403067087633	1.1370383253878	2.27259768925995	0.0230504350214826	0.251732176574249
HKDC1	28.5624411015854	3.03154980589098	1.33438823721529	2.2718649050875	0.0230946711755907	0.251732176574249
CCNA2	19.1560712718419	3.52166689019343	1.54827991936976	2.27456730926728	0.0229318990413578	0.251732176574249
WDSUB1	9.44253070592356	3.6147002610037	1.59013958181574	2.27319683274356	0.0230143210851752	0.251732176574249
ALDH1A2	8.75998328624289	5.10494243540998	2.24706100048742	2.27183082003677	0.0230967305889912	0.251732176574249
TNFSF8	223.810113309609	-1.14428389905324	0.503933845593749	-2.27070261118304	0.0231649868516302	0.251839150142696
PTP4A3	80.000737139389	1.28311951363338	0.565111813460895	2.27055864533288	0.0231737093267854	0.251839150142696
AGK	19.6420689683827	2.91538944837762	1.28449312665166	2.26968084755525	0.0232269542890423	0.252219967577563
RASSF1	348.87077224107	-1.05787117905498	0.466461186838895	-2.26786538495076	0.0233374127004892	0.252652812995877
ATP1B3	832.747297448507	0.986189420777683	0.434807021745638	2.26810831347292	0.0233226057938603	0.252652812995877
ARMC1	131.225503777256	1.64891398937453	0.726894671291176	2.2684359295764	0.0233026499512339	0.252652812995877
CBLC	10.7549284286272	3.76346353020194	1.65950202325865	2.26782702127224	0.0233397517779101	0.252652812995877
LRP4	39.1997281142242	-2.93331549352642	1.29384033897233	-2.26713869182366	0.0233817546101274	0.252909907789168
GLIPR2	652.948413062461	-0.922140030241413	0.40686855023269	-2.26643231509055	0.0234249269144287	0.253179241284184
ZC2HC1C	3.74575929709596	5.3765825397839	2.3733513533283	2.26539679101621	0.0234883410871385	0.253666760797654
TTI1	85.7640666201178	-1.7633881084656	0.778807173471196	-2.26421657187114	0.0235607978240317	0.254053240972594
ZFP62	37.1967683744238	2.29062260165616	1.01159499101993	2.26436728334002	0.0235515344634989	0.254053240972594
LOC400927	6.86605598523198	-6.05034516935344	2.67310763706549	-2.26341247372868	0.0236102745309304	0.254388774417241
ADAMTS17	17.6384176810171	-3.2456923833914	1.43438604231842	-2.26277465593944	0.0236495839877462	0.254614324579806
SHC1	273.50712697209	-0.917367087435608	0.405789044808299	-2.26069949194658	0.0237778719641094	0.255202319081875
NRIP3	65.5723618322794	2.11775911613369	0.936753181697767	2.26074397985548	0.0237751153732887	0.255202319081875
ISCA1	41.6822706599587	2.36052224344013	1.04398791781786	2.26106279886274	0.0237553685987571	0.255202319081875
ZNF155	4.84820369250576	5.24112347186246	2.31772886637714	2.26131863303532	0.0237395332231007	0.255202319081875
STIL	12.136330746843	2.86324657210334	1.26805290340533	2.25798668526696	0.0239464895529532	0.256416197253261
TMEM251	11.7367015426123	3.44656192174509	1.52620672009245	2.25825366666995	0.0239298491392134	0.256416197253261
KRT73	8.91291552079034	6.63076699919429	2.93581521498678	2.25857777606215	0.0239096615308443	0.256416197253261
STARD7-AS1	21.7165320462625	-3.42718126581027	1.51822274686218	-2.25736392956401	0.0239853436732794	0.256633916553636
MAMLD1	13.4127794354522	3.90628603894557	1.73142706401783	2.25610776227612	0.0240638831280036	0.257275589985816
PNMAL2	9.57164518005849	-4.54693882427904	2.01675144828086	-2.25458562489443	0.024159350590826	0.257699739635478
ARF5	558.468678304687	1.03492269050517	0.458989743282052	2.25478391544187	0.0241468953645743	0.257699739635478
UBD	181.973441352944	2.3016841013542	1.02088837763322	2.25458938683416	0.0241591142402421	0.257699739635478
HCG9	7.39573892246423	-6.58731334519479	2.92492796264692	-2.25212840429533	0.0243141587872153	0.257812053742635
CIDEB	89.5078731637987	-1.66898943806205	0.740786688488278	-2.25299598926103	0.0242594018537047	0.257812053742635
SS18L2	121.52266927254	0.946524278379679	0.420403267286832	2.25146746477088	0.0243559453196528	0.257812053742635
ALDOA	1265.10853056959	0.975425881445432	0.432999933832823	2.25271600577665	0.0242770610945133	0.257812053742635
LMAN1	590.983071939992	1.00748914882562	0.447363028796716	2.25206171268889	0.0243183724052798	0.257812053742635
AGMAT	70.5147838080147	1.99336104690494	0.88534816860574	2.25149959935437	0.02435391223857	0.257812053742635
LAD1	93.0335697922995	2.10689711609615	0.934872669825753	2.25367280924882	0.0242167591532905	0.257812053742635
PRRG1	11.0611018875262	3.39954975637507	1.50923610816303	2.25249696716628	0.0242908841610009	0.257812053742635
PMS2CL	3.97744199221733	4.41884643004321	1.96262665017419	2.25149619243732	0.0243541277793934	0.257812053742635
FTX	5.17251666797483	5.34040815504004	2.37010924480589	2.25323291183459	0.0242444672683616	0.257812053742635
ITGB8	71.9557404399484	2.42455842673987	1.07725211724608	2.25068801251288	0.0244053045455802	0.258137328079052
MATN1-AS1	26.856907558515	-2.90588730353187	1.29134221583992	-2.25028444659174	0.0244308946156398	0.258210889240507
RAB17	28.6061277237606	2.99254304646323	1.33042420117577	2.24931495068907	0.0244924652913089	0.258664328564311
GPA33	5.27521540439818	5.86975814347954	2.61021597612647	2.24876339627275	0.0245275533407369	0.258837607836443
SOX2	10.0642833684028	3.32820299549681	1.48157294846053	2.24639832885386	0.0246785052843905	0.260034501308377
RASAL1	5.4314078031091	4.85826174180644	2.16248674433884	2.24660879634285	0.0246650395169339	0.260034501308377
FBLN1	95.8683146382418	-2.1574790609552	0.961162481289169	-2.24465592754042	0.0247902294049107	0.260525655259302
RPL37A	21678.1424817289	-0.943346753972287	0.420402357376791	-2.24391404429447	0.02483793234682	0.260525655259302
ARIH2	670.390367833723	-0.796461438411944	0.354796999948928	-2.24483701532592	0.0247785975527755	0.260525655259302
UTP11L	82.5023376879594	1.63208372486112	0.727299328575872	2.24403304215461	0.0248302754596286	0.260525655259302
C7orf43	25.5092810342395	2.75258562240785	1.22649144216975	2.24427625645584	0.0248146322557599	0.260525655259302
PLK4	11.7339937525058	3.84850009309362	1.71462275168583	2.24451710401589	0.0247991496895475	0.260525655259302
FAM43A	282.162099940367	-1.10810015277519	0.494037550347948	-2.24294722535718	0.0249002179016382	0.260706992210048
MAF	1000.91936448118	-0.901463091692378	0.401941883294884	-2.24276973651691	0.02491166698081	0.260706992210048
ZNF121	10.0773336219947	3.36235110755354	1.4990221050657	2.24302970329192	0.0248948991382907	0.260706992210048
SNRPC	294.406992913302	1.09560334559654	0.488784423253306	2.24148580330015	0.024994624107356	0.261377744627566
POFUT2	164.163542616439	-1.4671423694466	0.654741881189566	-2.24079505465731	0.0250393534407822	0.261648025094629
LOC101927391	4.37389870225935	4.55716718107105	2.034685547393	2.23974028169122	0.0251077888278641	0.262165427278738
AFTPH	354.463751420883	0.939879380531837	0.419866420995877	2.23851999953353	0.0251871646957277	0.26279620031928
C1QA	1506.17276664583	-1.37363773100256	0.613815589991482	-2.23786712719634	0.0252297213024755	0.263042150765313
MAT2A	416.18806529902	-1.50496973007605	0.672617734556653	-2.23748148875086	0.0252548878536545	0.263084385003565
EPC1	883.141948881363	-0.996645516633557	0.445636889674197	-2.23645200773706	0.0253221776621974	0.263084385003565
CAPG	793.217849986134	0.961849532803916	0.430067170921881	2.23651001015055	0.0253183823388229	0.263084385003565
SLC39A4	52.7914919807881	1.83637822014212	0.820874811931346	2.23709899908063	0.0252798703766692	0.263084385003565
TCP10L	4.44535685308112	5.63446439971772	2.51948879687214	2.23635223411698	0.0253287073899217	0.263084385003565
ARSA	208.28520403429	1.31103312865106	0.586445944905195	2.23555664429226	0.0253808272664461	0.263231094763381
PAWR	40.9546289278425	3.07980203650049	1.37750473221308	2.23578327135945	0.0253659712583889	0.263231094763381
C2orf72	11.328035504525	4.0485093770725	1.81236008556961	2.23383278483541	0.0254940775008985	0.264207881714622
BIN2	635.571825607476	-0.906350411796344	0.405924007836525	-2.23280809781853	0.0255616020498918	0.264709684606353
FBXO7	347.891758321001	-1.03076994745603	0.461985336424885	-2.23117459838172	0.0256695658824504	0.265629204531167
MPZL3	256.998940856577	-1.31775864198168	0.590723606323488	-2.23075331318326	0.0256974740286898	0.265719552344422
SPATC1L	4.56902161027197	3.91892491426864	1.75705673894453	2.23039178383207	0.0257214445537478	0.265769079594877
ITM2C	405.39619404135	-1.34441135772377	0.603228974098571	-2.22869161703112	0.025834430413061	0.266142652641913
MCTS1	206.330927194061	1.22242340170268	0.548430945948718	2.22894679946997	0.0258174447462035	0.266142652641913
ESRP1	43.2021427918647	2.61665404170721	1.1740254614968	2.22878815453556	0.0258280034668987	0.266142652641913
MIR3975	6.46195820638009	6.16676548355371	2.76599802193505	2.22949020015551	0.0257813066323137	0.266142652641913
HIST1H3I	3.57150430386348	4.81415017498308	2.16089036450577	2.2278548944727	0.025890192849243	0.266518954026085
BDKRB2	19.4249649384272	2.09496808649014	0.940650181633724	2.22714897354466	0.0259373190689538	0.266805859702616
CASS4	32.5608081680153	-2.97964950888638	1.33834718789505	-2.2263651284483	0.0259897342721338	0.266856013898941
SIN3B	212.846064736454	-1.25822200143018	0.56523472697959	-2.2260168057148	0.0260130557562664	0.266856013898941
CASP8	142.817684460925	-1.05404239111353	0.473551107892419	-2.22582604822663	0.0260258353349262	0.266856013898941
ACTG1P20	56.7202158943219	1.90393280113017	0.855455140409665	2.22563722069447	0.0260384909635803	0.266856013898941
HIST1H1B	4.33521941896432	4.55496591617357	2.04606769970459	2.22620488893462	0.0260004606490246	0.266856013898941
TMEM167B	196.562657847195	-1.11367136303351	0.50054563758069	-2.22491473188392	0.0260869628554433	0.26695787099337
E2F8	4.48808694122048	5.13970872766983	2.30979722128763	2.22517746592692	0.0260693269683615	0.26695787099337
TMED2	202.395947802639	1.46906084336904	0.660459479981808	2.22430124465698	0.0261281830296815	0.267182364619385
BAHCC1	26.409008960491	-2.80494729091111	1.26167710718095	-2.22318949511447	0.0262030248881289	0.267186305116008
ACP6	54.0176492864	-2.2044279439977	0.991719631358304	-2.22283382751878	0.0262270071584237	0.267186305116008
RNPS1	167.396607274846	-1.44752435332193	0.65090427762518	-2.22386670833262	0.0261574135521321	0.267186305116008
CCDC97	163.213718077056	-1.11641559457855	0.502303561114683	-2.22259143873291	0.026243362031861	0.267186305116008
RPS27A	16739.9370192457	-1.09024128522552	0.490624575534211	-2.22214976499786	0.02627318606611	0.267186305116008
DENND4B	269.220214202657	-1.05829831763715	0.476237130743203	-2.22220874711219	0.0262692016029984	0.267186305116008
ITGAL	865.969631248527	-0.981968679355019	0.441601603686251	-2.22365288340911	0.0261718075658447	0.267186305116008
RRAGD	92.1623286627158	1.7594636250476	0.792038613040523	2.22143667755448	0.0263213991399647	0.267186305116008
LMBR1	31.7561855762869	2.26606304585021	1.01983263536613	2.22199502866141	0.0262836415686241	0.267186305116008
BTNL3	4.89945688834834	5.77307206188295	2.59865824361588	2.22155878945053	0.0263131375226851	0.267186305116008
ATP4A	6.62430191058904	-5.99210316228255	2.70056066719968	-2.21883671604238	0.0264978351389477	0.267215432085341
FIGNL2	6.57419434208303	-5.07844543702524	2.28686208081845	-2.22070472881675	0.0263709669524857	0.267215432085341
C14orf1	57.8198068533016	-1.81534880722611	0.817967929080521	-2.21933983312371	0.0264636136009241	0.267215432085341
HINT1	1690.1802536811	-1.08814452761655	0.490354347365583	-2.21909835910008	0.0264800336626519	0.267215432085341
MAPRE2	422.278843540068	-0.863997698257272	0.389254019955136	-2.21962434288246	0.0264442784284468	0.267215432085341
CXXC1	289.465589235431	-0.78854157151831	0.355212331539801	-2.21991609384753	0.0264244638227114	0.267215432085341
SLC11A2	243.53794310511	0.915172783061869	0.412097183038053	2.22076932512631	0.0263665892262816	0.267215432085341
NME1	126.970510220968	2.04251340487706	0.920037052740853	2.22003385493255	0.0264164695763757	0.267215432085341
HSPA4L	3.491667999729	5.28847325012051	2.38245381688001	2.2197589781808	0.0264351329212178	0.267215432085341
AOC3	7.71219253243718	-3.63154594059353	1.63732437371569	-2.21797586287207	0.026556478213775	0.267417559687548
ZNF44	121.675537592856	-1.02374656612542	0.461545423082467	-2.21808410380988	0.0265490984635461	0.267417559687548
CMBL	20.5661613478824	3.4740460878544	1.566855361013	2.21720917852199	0.0266088006687151	0.267749848994711
SLC22A18	101.340729378825	2.03539505085468	0.919096976517555	2.21455961977676	0.026790306240139	0.269380611947291
[truncated: 24,991 more rows]
