# Supplementary material for: Cell type‐specific transcriptomics of esophageal adenocarcinoma as a scalable alternative for single cell transcriptomics
Source: Mol Oncol. 2020 Apr 21;14(6):1170–84. doi: 10.1002/1878-0261.12680 (PMC7266280; doi:10.1002/1878-0261.12680)
Supplement: Supplementary file 6 — Table S4. Top ten significantly enriched categories of biological processes between EAC tissue and normal esophageal mucosa for each sorted cell population (Gene Ontology Analysis). [file MOL2-14-1170-s006.xlsx]

## Sheet: CD45
Analysis Type:	PANTHER Overrepresentation Test (Released 20190711)
Annotation Version and Release Date:	GO Ontology database Released 2019-07-03
Analyzed List:	CD45_tumor_normal.txt (Homo sapiens)
Reference List:	CD45_expressed_greater1_normalized.txt (Homo sapiens)
Test Type:	FISHER
Correction:	FDR
GO biological process complete	CD45_expressed_greater1_normalized.txt - REFLIST (15575)	CD45_tumor_normal.txt (373)	CD45_tumor_normal.txt (expected)	CD45_tumor_normal.txt (over/under)	CD45_tumor_normal.txt (fold Enrichment)	CD45_tumor_normal.txt (raw P-value)	CD45_tumor_normal.txt (FDR)

## Sheet: EpCAM
Analysis Type:	PANTHER Overrepresentation Test (Released 20190711)
Annotation Version and Release Date:	GO Ontology database Released 2019-07-03
Analyzed List:	EpCAM_tumor_normal.txt (Homo sapiens)
Reference List:	EpCAM_expressed_greater1_normalized.txt (Homo sapiens)
Test Type:	FISHER
Correction:	FDR
GO biological process complete	EpCAM_expressed_greater1_normalized.txt - REFLIST (15142)	EpCAM_tumor_normal.txt (393)	EpCAM_tumor_normal.txt (expected)	EpCAM_tumor_normal.txt (over/under)	EpCAM_tumor_normal.txt (fold Enrichment)	EpCAM_tumor_normal.txt (raw P-value)	EpCAM_tumor_normal.txt (FDR)

## Sheet: fibroblast
Analysis Type:	PANTHER Overrepresentation Test (Released 20190711)
Annotation Version and Release Date:	GO Ontology database Released 2019-07-03
Analyzed List:	fibroblasts_tumor_normal.txt (Homo sapiens)
Reference List:	Fibro_expressed_greater1_normalized.txt (Homo sapiens)
Test Type:	FISHER
Correction:	FDR
GO biological process complete	Fibro_expressed_greater1_normalized.txt - REFLIST (15003)	fibroblasts_tumor_normal.txt (1429)	fibroblasts_tumor_normal.txt (expected)	fibroblasts_tumor_normal.txt (over/under)	fibroblasts_tumor_normal.txt (fold Enrichment)	fibroblasts_tumor_normal.txt (raw P-value)	fibroblasts_tumor_normal.txt (FDR)
tube development (GO:0035295)	774	127	73.72	+	1.72	3.51E-08	2.71E-04
tissue development (GO:0009888)	1384	201	131.82	+	1.52	2.07E-08	3.20E-04
blood vessel development (GO:0001568)	457	84	43.53	+	1.93	1.46E-07	3.23E-04
cardiovascular system development (GO:0072358)	486	88	46.29	+	1.90	1.43E-07	3.67E-04
regulation of cellular component movement (GO:0051270)	890	139	84.77	+	1.64	1.22E-07	3.77E-04
angiogenesis (GO:0001525)	295	62	28.10	+	2.21	1.14E-07	4.40E-04
tube morphogenesis (GO:0035239)	605	102	57.62	+	1.77	2.60E-07	4.46E-04
vasculature development (GO:0001944)	476	86	45.34	+	1.90	2.44E-07	4.73E-04
anatomical structure morphogenesis (GO:0009653)	1827	247	174.02	+	1.42	1.09E-07	5.61E-04
extracellular matrix organization (GO:0030198)	301	61	28.67	+	2.13	6.08E-07	8.55E-04
extracellular structure organization (GO:0043062)	336	66	32.00	+	2.06	5.61E-07	8.67E-04
regulation of cell motility (GO:2000145)	821	126	78.20	+	1.61	9.90E-07	1.28E-03
regulation of cell migration (GO:0030334)	774	120	73.72	+	1.63	1.24E-06	1.48E-03
anatomical structure development (GO:0048856)	4336	499	412.99	+	1.21	2.82E-06	2.29E-03
regulation of locomotion (GO:0040012)	882	132	84.01	+	1.57	2.11E-06	2.33E-03
developmental process (GO:0032502)	4628	528	440.81	+	1.20	2.76E-06	2.37E-03
multicellular organismal process (GO:0032501)	5106	575	486.33	+	1.18	3.14E-06	2.43E-03
cellular developmental process (GO:0048869)	3026	365	288.22	+	1.27	2.71E-06	2.46E-03
blood vessel morphogenesis (GO:0048514)	379	69	36.10	+	1.91	3.41E-06	2.51E-03
regulation of developmental process (GO:0050793)	2234	282	212.78	+	1.33	2.60E-06	2.52E-03
cell differentiation (GO:0030154)	2943	357	280.31	+	1.27	2.51E-06	2.59E-03
circulatory system development (GO:0072359)	792	120	75.44	+	1.59	3.82E-06	2.69E-03
animal organ development (GO:0048513)	2542	313	242.12	+	1.29	4.03E-06	2.71E-03
negative regulation of biological process (GO:0048519)	4554	519	433.76	+	1.20	4.44E-06	2.74E-03
multicellular organism development (GO:0007275)	4045	468	385.28	+	1.21	4.31E-06	2.78E-03
negative regulation of developmental process (GO:0051093)	808	121	76.96	+	1.57	4.84E-06	2.88E-03
system development (GO:0048731)	3583	417	341.27	+	1.22	1.30E-05	5.75E-03
positive regulation of cell migration (GO:0030335)	468	78	44.58	+	1.75	1.29E-05	5.85E-03
regulation of vasculature development (GO:1901342)	293	55	27.91	+	1.97	1.24E-05	5.99E-03
regulation of multicellular organismal development (GO:2000026)	1779	228	169.45	+	1.35	1.28E-05	5.99E-03
developmental growth (GO:0048589)	344	62	32.77	+	1.89	1.06E-05	6.10E-03
negative regulation of multicellular organismal process (GO:0051241)	1029	145	98.01	+	1.48	1.24E-05	6.18E-03
regulation of cell population proliferation (GO:0042127)	1396	186	132.97	+	1.40	1.22E-05	6.27E-03
positive regulation of cell motility (GO:2000147)	482	80	45.91	+	1.74	1.20E-05	6.38E-03
positive regulation of cellular component movement (GO:0051272)	496	81	47.24	+	1.71	1.57E-05	6.56E-03
regulation of multicellular organismal process (GO:0051239)	2672	323	254.50	+	1.27	1.19E-05	6.56E-03
growth (GO:0040007)	346	62	32.96	+	1.88	1.57E-05	6.73E-03
epithelium development (GO:0060429)	834	121	79.44	+	1.52	1.92E-05	7.80E-03
anatomical structure formation involved in morphogenesis (GO:0048646)	773	114	73.63	+	1.55	2.16E-05	8.56E-03
response to oxygen-containing compound (GO:1901700)	1322	176	125.92	+	1.40	2.23E-05	8.63E-03
regulation of angiogenesis (GO:0045765)	263	50	25.05	+	2.00	2.57E-05	9.69E-03
regulation of actin filament-based movement (GO:1903115)	38	15	3.62	+	4.14	2.99E-05	1.10E-02
positive regulation of locomotion (GO:0040017)	509	81	48.48	+	1.67	3.77E-05	1.36E-02
regulation of developmental growth (GO:0048638)	289	52	27.53	+	1.89	5.93E-05	2.08E-02
regulation of cardiac muscle cell contraction (GO:0086004)	36	14	3.43	+	4.08	6.25E-05	2.15E-02
negative regulation of cell population proliferation (GO:0008285)	609	92	58.01	+	1.59	6.47E-05	2.17E-02
biological adhesion (GO:0022610)	782	112	74.48	+	1.50	6.86E-05	2.26E-02
negative regulation of cellular process (GO:0048523)	4047	456	385.47	+	1.18	8.01E-05	2.58E-02
cell adhesion (GO:0007155)	776	111	73.91	+	1.50	8.27E-05	2.61E-02
positive regulation of developmental process (GO:0051094)	1195	158	113.82	+	1.39	1.01E-04	3.12E-02
epithelial cell differentiation (GO:0030855)	463	73	44.10	+	1.66	1.21E-04	3.67E-02
positive regulation of multicellular organismal process (GO:0051240)	1497	190	142.59	+	1.33	1.25E-04	3.73E-02
regulation of growth (GO:0040008)	600	89	57.15	+	1.56	1.37E-04	4.00E-02
regulation of cellular response to growth factor stimulus (GO:0090287)	253	46	24.10	+	1.91	1.60E-04	4.58E-02

## Sheet: fibro_UP
Analysis Type:	PANTHER Overrepresentation Test (Released 20190711)
Annotation Version and Release Date:	GO Ontology database Released 2019_07_03
Analyzed List:	fibroblasts_tumor_UP_vs_normal.txt (Homo sapiens)
Reference List:	Fibro_expressed_greater1_normalized.txt (Homo sapiens)
Test Type:	FISHER
Correction:	FDR
GO biological process complete	Fibro_expressed_greater1_normalized.txt _ REFLIST (15003)	fibroblasts_tumor_UP_vs_normal.txt (926)	fibroblasts_tumor_UP_vs_normal.txt (expected)	fibroblasts_tumor_UP_vs_normal.txt (over/under)	fibroblasts_tumor_UP_vs_normal.txt (fold Enrichment)	fibroblasts_tumor_UP_vs_normal.txt (raw P_value)	fibroblasts_tumor_UP_vs_normal.txt (FDR)
regulation of actin filament_based movement (GO:1903115)	38	12	2.35	+	5.12	2.16E-05	4.77E-02
angiogenesis (GO:0001525)	295	40	18.21	+	2.20	1.49E-05	3.83E-02
blood vessel development (GO:0001568)	457	55	28.21	+	1.95	1.19E-05	4.59E-02
vasculature development (GO:0001944)	476	57	29.38	+	1.94	7.67E-06	5.93E-02
cardiovascular system development (GO:0072358)	486	58	30.00	+	1.93	8.98E-06	4.63E-02
tube morphogenesis (GO:0035239)	605	67	37.34	+	1.79	1.45E-05	4.48E-02
tube development (GO:0035295)	774	85	47.77	+	1.78	1.28E-06	1.98E-02

## Sheet: fibro_DOWN
Analysis Type:	PANTHER Overrepresentation Test (Released 20190711)
Annotation Version and Release Date:	GO Ontology database Released 2019_07_03
Analyzed List:	fibroblasts_tumor_DOWN_vs_normal.txt (Homo sapiens)
Reference List:	Fibro_expressed_greater1_normalized.txt (Homo sapiens)
Test Type:	FISHER
Correction:	FDR
GO biological process complete	Fibro_expressed_greater1_normalized.txt _ REFLIST (15003)	fibroblasts_tumor_DOWN_vs_normal.txt (504)	fibroblasts_tumor_DOWN_vs_normal.txt (expected)	fibroblasts_tumor_DOWN_vs_normal.txt (over/under)	fibroblasts_tumor_DOWN_vs_normal.txt (fold Enrichment)	fibroblasts_tumor_DOWN_vs_normal.txt (raw P_value)	fibroblasts_tumor_DOWN_vs_normal.txt (FDR)
negative regulation of biological process (GO:0048519)	4554	221	152.98	+	1.44	3.65E-10	5.65E-06
establishment of protein localization to endoplasmic reticulum (GO:0072599)	112	20	3.76	+	5.32	9.46E-09	3.66E-05
cotranslational protein targeting to membrane (GO:0006613)	99	19	3.33	+	5.71	7.95E-09	4.10E-05
regulation of developmental process (GO:0050793)	2234	126	75.05	+	1.68	6.94E-09	5.37E-05
protein targeting to ER (GO:0045047)	108	19	3.63	+	5.24	2.75E-08	6.07E-05
protein localization to endoplasmic reticulum (GO:0070972)	133	21	4.47	+	4.70	2.74E-08	7.05E-05
SRP_dependent cotranslational protein targeting to membrane (GO:0006614)	95	18	3.19	+	5.64	2.35E-08	7.25E-05
regulation of multicellular organismal development (GO:2000026)	1779	103	59.76	+	1.72	7.06E-08	1.36E-04
regulation of developmental growth (GO:0048638)	289	30	9.71	+	3.09	1.89E-07	3.25E-04
regulation of multicellular organismal process (GO:0051239)	2672	137	89.76	+	1.53	3.60E-07	5.57E-04
extracellular structure organization (GO:0043062)	336	32	11.29	+	2.84	4.37E-07	6.15E-04
regulation of cell migration (GO:0030334)	774	54	26.00	+	2.08	9.28E-07	7.17E-04
cellular developmental process (GO:0048869)	3026	149	101.65	+	1.47	9.18E-07	7.47E-04
negative regulation of developmental process (GO:0051093)	808	56	27.14	+	2.06	8.38E-07	7.62E-04
protein targeting to membrane (GO:0006612)	163	21	5.48	+	3.84	5.93E-07	7.63E-04
negative regulation of multicellular organismal process (GO:0051241)	1029	66	34.57	+	1.91	9.01E-07	7.74E-04
translational initiation (GO:0006413)	138	19	4.64	+	4.10	8.31E-07	8.03E-04
negative regulation of cellular process (GO:0048523)	4047	188	135.95	+	1.38	7.36E-07	8.13E-04
viral transcription (GO:0019083)	114	17	3.83	+	4.44	1.18E-06	8.27E-04
positive regulation of developmental process (GO:0051094)	1195	74	40.14	+	1.84	8.02E-07	8.27E-04
positive regulation of cell differentiation (GO:0045597)	862	58	28.96	+	2.00	1.15E-06	8.46E-04
cell differentiation (GO:0030154)	2943	146	98.87	+	1.48	7.25E-07	8.62E-04
regulation of biological quality (GO:0065008)	3368	161	113.14	+	1.42	1.40E-06	9.41E-04
regulation of cellular response to growth factor stimulus (GO:0090287)	253	26	8.50	+	3.06	1.48E-06	9.55E-04
positive regulation of cell motility (GO:2000147)	482	39	16.19	+	2.41	1.62E-06	9.99E-04
positive regulation of locomotion (GO:0040017)	509	40	17.10	+	2.34	1.83E-06	1.05E-03
nuclear_transcribed mRNA catabolic process, nonsense_mediated decay (GO:0000184)	118	17	3.96	+	4.29	1.80E-06	1.07E-03
regulation of growth (GO:0040008)	600	45	20.16	+	2.23	1.94E-06	1.07E-03
positive regulation of cell migration (GO:0030335)	468	38	15.72	+	2.42	2.22E-06	1.15E-03
regulation of vasculature development (GO:1901342)	293	28	9.84	+	2.84	2.18E-06	1.16E-03
positive regulation of cellular component movement (GO:0051272)	496	39	16.66	+	2.34	2.49E-06	1.24E-03
regulation of angiogenesis (GO:0045765)	263	26	8.84	+	2.94	2.86E-06	1.34E-03
regulation of cellular component movement (GO:0051270)	890	58	29.90	+	1.94	2.84E-06	1.37E-03
extracellular matrix organization (GO:0030198)	301	28	10.11	+	2.77	3.52E-06	1.60E-03
establishment of protein localization to membrane (GO:0090150)	268	26	9.00	+	2.89	3.92E-06	1.73E-03
negative regulation of cell population proliferation (GO:0008285)	609	44	20.46	+	2.15	4.47E-06	1.92E-03
developmental process (GO:0032502)	4628	205	155.47	+	1.32	5.06E-06	1.95E-03
regulation of BMP signaling pathway (GO:0030510)	87	14	2.92	+	4.79	4.70E-06	1.97E-03
viral gene expression (GO:0019080)	128	17	4.30	+	3.95	4.85E-06	1.97E-03
regulation of cell motility (GO:2000145)	821	54	27.58	+	1.96	5.01E-06	1.99E-03
system development (GO:0048731)	3583	166	120.36	+	1.38	6.41E-06	2.42E-03
animal organ development (GO:0048513)	2542	126	85.39	+	1.48	8.08E-06	2.98E-03
regulation of cell population proliferation (GO:0042127)	1396	79	46.90	+	1.68	9.07E-06	3.26E-03
regulation of cell differentiation (GO:0045595)	1571	86	52.78	+	1.63	9.68E-06	3.40E-03
negative regulation of metabolic process (GO:0009892)	2512	124	84.39	+	1.47	9.93E-06	3.41E-03
response to oxygen_containing compound (GO:1901700)	1322	75	44.41	+	1.69	1.21E-05	4.08E-03
anatomical structure development (GO:0048856)	4336	192	145.66	+	1.32	1.38E-05	4.46E-03
regulation of anatomical structure morphogenesis (GO:0022603)	957	59	32.15	+	1.84	1.36E-05	4.47E-03
multicellular organism development (GO:0007275)	4045	181	135.88	+	1.33	1.47E-05	4.65E-03
regulation of fat cell differentiation (GO:0045598)	112	15	3.76	+	3.99	1.59E-05	4.93E-03
multicellular organismal process (GO:0032501)	5106	219	171.53	+	1.28	1.69E-05	5.12E-03
positive regulation of biological process (GO:0048518)	5190	222	174.35	+	1.27	1.80E-05	5.26E-03
hemopoiesis (GO:0030097)	503	37	16.90	+	2.19	1.87E-05	5.35E-03
regulation of transmembrane receptor protein serine/threonine kinase signaling pathway (GO:0090092)	207	21	6.95	+	3.02	1.80E-05	5.36E-03
response to stimulus (GO:0050896)	6346	262	213.18	+	1.23	1.96E-05	5.50E-03
regulation of biological process (GO:0050789)	9173	355	308.15	+	1.15	2.19E-05	6.04E-03
cell development (GO:0048468)	1370	76	46.02	+	1.65	2.33E-05	6.10E-03
regulation of locomotion (GO:0040012)	882	55	29.63	+	1.86	2.29E-05	6.20E-03
biological regulation (GO:0065007)	9694	371	325.65	+	1.14	2.33E-05	6.20E-03
negative regulation of catalytic activity (GO:0043086)	654	44	21.97	+	2.00	2.56E-05	6.59E-03
regulation of hemopoiesis (GO:1903706)	410	32	13.77	+	2.32	2.68E-05	6.79E-03
negative regulation of molecular function (GO:0044092)	956	58	32.12	+	1.81	3.06E-05	7.63E-03
positive regulation of multicellular organismal process (GO:0051240)	1497	81	50.29	+	1.61	3.33E-05	8.18E-03
tissue development (GO:0009888)	1384	76	46.49	+	1.63	3.50E-05	8.32E-03
regulation of extent of cell growth (GO:0061387)	106	14	3.56	+	3.93	3.49E-05	8.44E-03
regulation of cell communication (GO:0010646)	3028	141	101.72	+	1.39	3.90E-05	9.14E-03
regulation of signaling (GO:0023051)	3060	142	102.80	+	1.38	4.20E-05	9.69E-03
negative regulation of macromolecule metabolic process (GO:0010605)	2307	113	77.50	+	1.46	4.61E-05	1.03E-02
response to chemical (GO:0042221)	3362	153	112.94	+	1.35	4.77E-05	1.05E-02
positive regulation of cellular process (GO:0048522)	4609	199	154.83	+	1.29	4.60E-05	1.05E-02
positive regulation of fat cell differentiation (GO:0045600)	56	10	1.88	+	5.32	4.95E-05	1.06E-02
regulation of phosphorylation (GO:0042325)	1378	75	46.29	+	1.62	4.89E-05	1.06E-02
regulation of transcription from RNA polymerase II promoter in response to stress (GO:0043618)	110	14	3.70	+	3.79	5.04E-05	1.07E-02
response to endogenous stimulus (GO:0009719)	1230	69	41.32	+	1.67	5.37E-05	1.11E-02
gliogenesis (GO:0042063)	190	19	6.38	+	2.98	5.36E-05	1.12E-02
nuclear_transcribed mRNA catabolic process (GO:0000956)	191	19	6.42	+	2.96	5.72E-05	1.13E-02
negative regulation of growth (GO:0045926)	225	21	7.56	+	2.78	5.56E-05	1.13E-02
positive regulation of cellular catabolic process (GO:0031331)	333	27	11.19	+	2.41	5.63E-05	1.13E-02
establishment of protein localization to organelle (GO:0072594)	412	31	13.84	+	2.24	5.91E-05	1.14E-02
protein localization to membrane (GO:0072657)	471	34	15.82	+	2.15	5.82E-05	1.14E-02
positive regulation of cell death (GO:0010942)	654	43	21.97	+	1.96	6.43E-05	1.21E-02
regulation of proteolysis (GO:0030162)	615	41	20.66	+	1.98	6.38E-05	1.22E-02
hematopoietic or lymphoid organ development (GO:0048534)	550	38	18.48	+	2.06	6.71E-05	1.24E-02
protein localization to organelle (GO:0033365)	695	45	23.35	+	1.93	6.69E-05	1.25E-02
regulation of phosphate metabolic process (GO:0019220)	1538	81	51.67	+	1.57	7.85E-05	1.43E-02
regulation of phosphorus metabolic process (GO:0051174)	1540	81	51.73	+	1.57	7.97E-05	1.43E-02
regulation of DNA_templated transcription in response to stress (GO:0043620)	116	14	3.90	+	3.59	8.49E-05	1.51E-02
negative regulation of cell differentiation (GO:0045596)	603	40	20.26	+	1.97	8.82E-05	1.53E-02
cell activation (GO:0001775)	936	55	31.44	+	1.75	8.97E-05	1.54E-02
developmental growth (GO:0048589)	344	27	11.56	+	2.34	8.80E-05	1.55E-02
negative regulation of cell growth (GO:0030308)	165	17	5.54	+	3.07	9.39E-05	1.60E-02
positive regulation of programmed cell death (GO:0043068)	611	40	20.53	+	1.95	1.04E-04	1.75E-02
cell activation involved in immune response (GO:0002263)	550	37	18.48	+	2.00	1.18E-04	1.96E-02
extracellular matrix assembly (GO:0085029)	19	6	.64	+	9.40	1.20E-04	1.97E-02
positive regulation of binding (GO:0051099)	169	17	5.68	+	2.99	1.23E-04	2.00E-02
negative regulation of response to stimulus (GO:0048585)	1441	76	48.41	+	1.57	1.27E-04	2.04E-02
urogenital system development (GO:0001655)	292	24	9.81	+	2.45	1.34E-04	2.13E-02
regulation of cellular catabolic process (GO:0031329)	763	47	25.63	+	1.83	1.38E-04	2.18E-02
complement activation (GO:0006956)	40	8	1.34	+	5.95	1.41E-04	2.21E-02
growth (GO:0040007)	346	27	11.62	+	2.32	1.45E-04	2.24E-02
regulation of axon extension (GO:0030516)	93	12	3.12	+	3.84	1.53E-04	2.27E-02
mRNA catabolic process (GO:0006402)	207	19	6.95	+	2.73	1.52E-04	2.28E-02
regulation of cell death (GO:0010941)	1475	77	49.55	+	1.55	1.51E-04	2.28E-02
regulation of catalytic activity (GO:0050790)	2000	98	67.19	+	1.46	1.55E-04	2.28E-02
leukocyte activation (GO:0045321)	815	49	27.38	+	1.79	1.50E-04	2.29E-02
negative regulation of phosphorylation (GO:0042326)	409	30	13.74	+	2.18	1.61E-04	2.35E-02
kidney development (GO:0001822)	245	21	8.23	+	2.55	1.68E-04	2.43E-02
regulation of signal transduction (GO:0009966)	2721	126	91.41	+	1.38	1.73E-04	2.47E-02
regulation of localization (GO:0032879)	2336	111	78.47	+	1.41	1.84E-04	2.60E-02
regulation of complement activation (GO:0030449)	42	8	1.41	+	5.67	1.90E-04	2.67E-02
immune system development (GO:0002520)	586	38	19.69	+	1.93	1.92E-04	2.68E-02
negative regulation of gene expression (GO:0010629)	1539	79	51.70	+	1.53	2.01E-04	2.78E-02
RNA catabolic process (GO:0006401)	231	20	7.76	+	2.58	2.12E-04	2.90E-02
response to nitrogen compound (GO:1901698)	901	52	30.27	+	1.72	2.17E-04	2.94E-02
regulation of protein metabolic process (GO:0051246)	2406	113	80.83	+	1.40	2.24E-04	3.01E-02
renal system development (GO:0072001)	261	22	8.77	+	2.51	2.28E-04	3.04E-02
positive regulation of apoptotic process (GO:0043065)	606	39	20.36	+	1.92	2.31E-04	3.05E-02
regulation of molecular function (GO:0065009)	2565	119	86.17	+	1.38	2.51E-04	3.26E-02
protein targeting (GO:0006605)	343	26	11.52	+	2.26	2.50E-04	3.27E-02
negative regulation of developmental growth (GO:0048640)	100	12	3.36	+	3.57	2.82E-04	3.49E-02
response to peptide (GO:1901652)	406	29	13.64	+	2.13	2.73E-04	3.49E-02
negative regulation of transmembrane receptor protein serine/threonine kinase signaling pathway (GO:0090101)	115	13	3.86	+	3.37	2.71E-04	3.50E-02
cellular response to growth factor stimulus (GO:0071363)	442	31	14.85	+	2.09	2.88E-04	3.51E-02
enzyme linked receptor protein signaling pathway (GO:0007167)	619	39	20.79	+	1.88	2.82E-04	3.51E-02
response to organonitrogen compound (GO:0010243)	842	49	28.29	+	1.73	2.87E-04	3.53E-02
response to abiotic stimulus (GO:0009628)	995	56	33.43	+	1.68	2.78E-04	3.53E-02
positive regulation of angiogenesis (GO:0045766)	148	15	4.97	+	3.02	2.81E-04	3.54E-02
positive regulation of vasculature development (GO:1904018)	166	16	5.58	+	2.87	3.00E-04	3.60E-02
regulation of protein phosphorylation (GO:0001932)	1236	66	41.52	+	1.59	2.99E-04	3.61E-02
viral process (GO:0016032)	666	41	22.37	+	1.83	3.04E-04	3.62E-02
regulation of cellular protein metabolic process (GO:0032268)	2258	107	75.85	+	1.41	3.13E-04	3.67E-02
cellular response to cadmium ion (GO:0071276)	34	7	1.14	+	6.13	3.16E-04	3.68E-02
nervous system development (GO:0007399)	1981	96	66.55	+	1.44	3.12E-04	3.68E-02
angiogenesis (GO:0001525)	295	23	9.91	+	2.32	3.28E-04	3.75E-02
regulation of immune system process (GO:0002682)	1317	69	44.24	+	1.56	3.31E-04	3.76E-02
anatomical structure morphogenesis (GO:0009653)	1827	90	61.37	+	1.47	3.25E-04	3.76E-02
regulation of protein modification process (GO:0031399)	1606	81	53.95	+	1.50	3.41E-04	3.85E-02
negative regulation of cellular metabolic process (GO:0031324)	2199	104	73.87	+	1.41	3.51E-04	3.88E-02
cell adhesion (GO:0007155)	776	46	26.07	+	1.76	3.50E-04	3.90E-02
regulation of axon regeneration (GO:0048679)	24	6	.81	+	7.44	3.49E-04	3.91E-02
negative regulation of cellular component movement (GO:0051271)	277	22	9.31	+	2.36	3.68E-04	4.01E-02
regulation of peptidase activity (GO:0052547)	356	26	11.96	+	2.17	3.66E-04	4.01E-02
biological adhesion (GO:0022610)	782	46	26.27	+	1.75	3.75E-04	4.03E-02
positive regulation of catabolic process (GO:0009896)	393	28	13.20	+	2.12	3.74E-04	4.04E-02
negative regulation of hydrolase activity (GO:0051346)	358	26	12.03	+	2.16	3.90E-04	4.13E-02
signaling (GO:0023052)	3938	169	132.29	+	1.28	3.87E-04	4.13E-02
regulation of axonogenesis (GO:0050770)	171	16	5.74	+	2.79	4.07E-04	4.28E-02
positive regulation of phosphate metabolic process (GO:0045937)	948	53	31.85	+	1.66	4.23E-04	4.39E-02
positive regulation of ATP metabolic process (GO:1903580)	36	7	1.21	+	5.79	4.29E-04	4.42E-02
response to toxic substance (GO:0009636)	435	30	14.61	+	2.05	4.32E-04	4.42E-02
positive regulation of phosphorus metabolic process (GO:0010562)	948	53	31.85	+	1.66	4.23E-04	4.42E-02
negative regulation of cellular protein metabolic process (GO:0032269)	904	51	30.37	+	1.68	4.49E-04	4.57E-02
positive regulation of cellular metabolic process (GO:0031325)	2871	129	96.45	+	1.34	4.59E-04	4.61E-02
leukocyte activation involved in immune response (GO:0002366)	546	35	18.34	+	1.91	4.59E-04	4.64E-02
negative regulation of phosphate metabolic process (GO:0045936)	507	33	17.03	+	1.94	4.76E-04	4.75E-02
negative regulation of phosphorus metabolic process (GO:0010563)	508	33	17.07	+	1.93	4.87E-04	4.82E-02
regulation of endothelial cell migration (GO:0010594)	140	14	4.70	+	2.98	5.03E-04	4.96E-02
